# Supplementary material for: Crystal structures of two alkaline earth (M = Ba and Sr) dimanganese(II) iron(III) tris­(orthophosphates)
Source: Acta Crystallogr E Crystallogr Commun. 2017 Apr 28;73(Pt 5):767–70. doi: 10.1107/S2056989017006120 (PMC5418802; doi:10.1107/S2056989017006120)
Supplement: Supplementary file 1 [file e-73-00767-sup1.cif]

##############################################################################
#                                                                            #
# This CIF contains the data in a paper accepted for publication in          #
# Acta Crystallographica Section E. It conforms to the requirements of       #
# Notes for Authors for Acta Crystallographica Section E, and has been       #
# peer reviewed under the auspices of the IUCr Commission on Journals.       #
#                                                                            #
# Full details of the Crystallographic Information File format               #
# are given in the paper "The Crystallographic Information File (CIF):       #
# a New Standard Archive File for Crystallography" by S. R. Hall, F. H.      #
# Allen and I. D. Brown [Acta Cryst. (1991), A47, 655-685].                  #
#                                                                            #
# The current version of the core CIF dictionary is obtainable from          #
# ftp://ftp.iucr.org/pub/cif_core.dic.                                       #
#                                                                            #
# Software is freely available for graphical display of the structure(s)     #
# in this CIF. For information consult the CIF software page                 #
# http://www.iucr.org/resources/cif/software.                                #
#                                                                            #
# This file may be used for bona fide research purposes within the           #
# scientific community so long as proper attribution is given to the journal # 
# article from which it was obtained.                                        #
#                                                                            #
##############################################################################
data_I
_audit_creation_method     'SHELXL-2014/7'
_chemical_name_systematic
;
Barium dimanganese(II) iron(III) tris(orthophosphate)
;
_chemical_name_common     ?
_chemical_formula_moiety     'Ba Fe Mn2 O12 P3'
_chemical_formula_sum     'Ba Fe Mn2 O12 P3'
_chemical_formula_structural     'Ba Mn2 Fe (P O4)3'
_chemical_formula_iupac     'Ba Mn2 Fe (P O4)3'
_chemical_formula_weight     587.98
_chemical_melting_point     ?
_shelx_space_group_comment
;
The symmetry employed for this shelxl refinement is uniquely defined
by the following loop, which should always be used as a source of
symmetry information in preference to the above space-group names.
They are only intended as comments.
;
_space_group_crystal_system     orthorhombic
_space_group_name_H-M_alt     'P b c n'
_space_group_name_Hall     '-P 2n 2ab'
loop_
    _space_group_symop_operation_xyz
    'x, y, z'
    '-x+1/2, -y+1/2, z+1/2'
    'x+1/2, -y+1/2, -z'
    '-x, y, -z+1/2'
    '-x, -y, -z'
    'x-1/2, y-1/2, -z-1/2'
    '-x-1/2, y-1/2, z'
    'x, -y, z-1/2'
_cell_length_a     6.5899(2)
_cell_length_b     17.6467(4)
_cell_length_c     8.5106(2)
_cell_angle_alpha     90
_cell_angle_beta     90
_cell_angle_gamma     90
_cell_volume     989.70(4)
_cell_formula_units_Z     4
_cell_measurement_reflns_used     3088
_cell_measurement_theta_min     3.300
_cell_measurement_theta_max     40.121
_cell_measurement_temperature     296(2)
_exptl_crystal_description     block
_exptl_crystal_colour     'Orange'
_exptl_crystal_size_max     0.32
_exptl_crystal_size_mid     0.25
_exptl_crystal_size_min     0.22
_exptl_crystal_density_diffrn     3.946
_exptl_crystal_F_000     1092
_exptl_absorpt_coefficient_mu     8.407
_exptl_absorpt_correction_type     multi-scan
_exptl_absorpt_process_details
;
(<i>SADABS</i>; Krause <i>et al.</i>, 2015)
;
_exptl_absorpt_correction_T_min     0.5957
_exptl_absorpt_correction_T_max     0.7479
_diffrn_ambient_temperature     296(2)
_diffrn_radiation_type     MoK\a
_diffrn_radiation_wavelength     0.71073
_diffrn_radiation_source     'fine-focus sealed tube'
_diffrn_radiation_monochromator     graphite
_diffrn_measurement_device_type     'Bruker X8 APEX'
_diffrn_measurement_method     '\f and \w scans'
_diffrn_reflns_number     29422
_diffrn_reflns_av_R_equivalents     0.0325
_diffrn_reflns_theta_min     3.300
_diffrn_reflns_theta_max     40.121
_diffrn_reflns_theta_full     25.242
_diffrn_measured_fraction_theta_max     0.997
_diffrn_measured_fraction_theta_full     0.998
_diffrn_reflns_limit_h_min     -8
_diffrn_reflns_limit_h_max     11
_diffrn_reflns_limit_k_min     -31
_diffrn_reflns_limit_k_max     32
_diffrn_reflns_limit_l_min     -15
_diffrn_reflns_limit_l_max     15
_reflns_number_total     3088
_reflns_number_gt     2731
_reflns_threshold_expression     'I > 2\s(I)'
_refine_ls_structure_factor_coef     Fsqd
_refine_ls_matrix_type     full
_refine_ls_R_factor_all     0.0221
_refine_ls_R_factor_gt     0.0175
_refine_ls_wR_factor_gt     0.0423
_refine_ls_wR_factor_ref     0.0439
_refine_ls_goodness_of_fit_ref     1.052
_refine_ls_restrained_S_all     1.052
_refine_ls_number_reflns     3088
_refine_ls_number_parameters     89
_refine_ls_number_restraints     0
_refine_ls_hydrogen_treatment     undef
_refine_ls_weighting_scheme     calc
_refine_ls_weighting_details
              'w=1/[\s^2^(Fo^2^)+(0.0178P)^2^+1.2088P] where P=(Fo^2^+2Fc^2^)/3'
_atom_sites_solution_hydrogens     .
_atom_sites_solution_primary     ?
_atom_sites_solution_secondary     ?
_refine_ls_shift/su_max     0.002
_refine_ls_shift/su_mean     0.000
_refine_diff_density_max     1.288
_refine_diff_density_min     -1.113
_refine_ls_extinction_method
;
SHELXL2014 (Sheldrick, 2015<i>b</i>)
;
_refine_ls_extinction_coef     0.00278(15)
_refine_ls_extinction_expression
                                  'Fc^*^=kFc[1+0.001xFc^2^\l^3^/sin(2\q)]^-1/4^'
loop_
    _atom_type_symbol
    _atom_type_description
    _atom_type_scat_dispersion_real
    _atom_type_scat_dispersion_imag
    _atom_type_scat_source
    'O' 'O' 0.0106 0.0060
                         'International Tables Vol C Tables 4.2.6.8 and 6.1.1.4'
    'P' 'P' 0.1023 0.0942
                         'International Tables Vol C Tables 4.2.6.8 and 6.1.1.4'
    'Mn' 'Mn' 0.3368 0.7283
                         'International Tables Vol C Tables 4.2.6.8 and 6.1.1.4'
    'Fe' 'Fe' 0.3463 0.8444
                         'International Tables Vol C Tables 4.2.6.8 and 6.1.1.4'
    'Ba' 'Ba' -0.3244 2.2819
                         'International Tables Vol C Tables 4.2.6.8 and 6.1.1.4'
_computing_data_collection
;
APEX2 (Bruker, 2014)
;
_computing_cell_refinement
;
SAINT (Bruker, 2014)
;
_computing_data_reduction
;
SAINT (Bruker, 2014)
;
_computing_structure_solution
;
SHELXT2014 (Sheldrick, 2015<i>a</i>)
;
_computing_structure_refinement
;
SHELXL2014 (Sheldrick, 2015<i>b</i>)
;
_computing_molecular_graphics
;
ORTEP-3 for Windows (Farrugia, 2012) and DIAMOND (Brandenburg,
2006)
;
_computing_publication_material
;
publCIF (Westrip, 2010)
;
loop_
    _atom_site_type_symbol
    _atom_site_label
    _atom_site_fract_x
    _atom_site_fract_y
    _atom_site_fract_z
    _atom_site_U_iso_or_equiv
    _atom_site_adp_type
    _atom_site_calc_flag
    _atom_site_occupancy
    _atom_site_disorder_assembly
    _atom_site_disorder_group
    Ba Ba1 0.5000 0.44269(2) 0.7500 0.01037(3) Uani d 1 . .
    Fe Fe1 1.0000 0.31799(2) 0.7500 0.00461(4) Uani d 1 . .
    Mn Mn1 0.83899(3) 0.36570(2) 0.39874(2) 0.00647(4) Uani d 1 . .
    P P1 0.83270(5) 0.17935(2) 0.53771(3) 0.00490(5) Uani d 1 . .
    P P2 1.0000 0.47123(2) 0.7500 0.00513(7) Uani d 1 . .
    O O1 1.01958(15) 0.12822(6) 0.55338(13) 0.01186(16) Uani d 1 . .
    O O2 0.66250(15) 0.15480(5) 0.64868(11) 0.00865(14) Uani d 1 . .
    O O3 0.76365(15) 0.17592(5) 0.36487(10) 0.00794(14) Uani d 1 . .
    O O4 0.88706(16) 0.26335(5) 0.57277(11) 0.01031(15) Uani d 1 . .
    O O5 0.89269(15) 0.41422(5) 0.63609(10) 0.00656(13) Uani d 1 . .
    O O6 0.83805(16) 0.51729(5) 0.83211(12) 0.00988(15) Uani d 1 . .
loop_
    _atom_site_aniso_label
    _atom_site_aniso_U_11
    _atom_site_aniso_U_22
    _atom_site_aniso_U_33
    _atom_site_aniso_U_12
    _atom_site_aniso_U_13
    _atom_site_aniso_U_23
    Ba1 0.00562(5) 0.01428(5) 0.01119(5) 0.000 -0.00082(3) 0.000
    Fe1 0.00537(9) 0.00435(8) 0.00411(8) 0.000 0.00015(7) 0.000
    Mn1 0.00598(7) 0.00785(6) 0.00559(7) -0.00021(5) 0.00041(6) 0.00013(5)
    P1 0.00360(11) 0.00666(10) 0.00443(10) -0.00050(9) -0.00036(9) -0.00071(8)
    P2 0.00571(17) 0.00355(13) 0.00611(15) 0.000 0.00000(13) 0.000
    O1 0.0058(4) 0.0170(4) 0.0128(4) 0.0047(3) -0.0016(3) -0.0004(3)
    O2 0.0064(3) 0.0126(3) 0.0070(3) -0.0017(3) 0.0007(3) 0.0021(3)
    O3 0.0066(4) 0.0127(3) 0.0045(3) 0.0002(3) -0.0018(3) -0.0017(3)
    O4 0.0136(4) 0.0087(3) 0.0086(3) -0.0047(3) -0.0002(3) -0.0028(3)
    O5 0.0084(3) 0.0058(3) 0.0055(3) -0.0007(3) -0.0009(3) -0.0003(2)
    O6 0.0091(4) 0.0071(3) 0.0134(4) 0.0017(3) 0.0011(3) -0.0031(3)
_geom_special_details
;
 All esds (except the esd in the dihedral angle between two l.s. planes)
 are estimated using the full covariance matrix.  The cell esds are taken
 into account individually in the estimation of esds in distances, angles
 and torsion angles; correlations between esds in cell parameters are only
 used when they are defined by crystal symmetry.  An approximate (isotropic)
 treatment of cell esds is used for estimating esds involving l.s. planes.
;
loop_
    _geom_bond_atom_site_label_1
    _geom_bond_atom_site_label_2
    _geom_bond_site_symmetry_2
    _geom_bond_distance
    _geom_bond_publ_flag
    Ba1 O6 . 2.6803(10) ?
    Ba1 O6 4_656 2.6803(10) ?
    Ba1 O3 3_456 2.7861(9) ?
    Ba1 O3 2_655 2.7861(9) ?
    Ba1 O5 . 2.8087(10) ?
    Ba1 O5 4_656 2.8087(10) ?
    Ba1 O1 3_456 2.8722(11) ?
    Ba1 O1 2_655 2.8722(11) ?
    Fe1 O4 . 1.9387(9) ?
    Fe1 O4 4_756 1.9387(9) ?
    Fe1 O3 3_556 1.9965(9) ?
    Fe1 O3 2_655 1.9965(9) ?
    Fe1 O5 4_756 2.0792(9) ?
    Fe1 O5 . 2.0793(9) ?
    Mn1 O6 8_565 2.1413(9) ?
    Mn1 O1 3_456 2.1466(10) ?
    Mn1 O2 2_654 2.1587(9) ?
    Mn1 O2 3_556 2.1997(10) ?
    Mn1 O5 . 2.2223(9) ?
    Mn1 O4 . 2.3572(10) ?
    P1 O2 . 1.5289(10) ?
    P1 O1 . 1.5325(10) ?
    P1 O3 . 1.5409(9) ?
    P1 O4 . 1.5540(9) ?
    P2 O6 . 1.5126(10) ?
    P2 O6 4_756 1.5126(10) ?
    P2 O5 . 1.5659(9) ?
    P2 O5 4_756 1.5660(9) ?
loop_
    _geom_angle_atom_site_label_1
    _geom_angle_atom_site_label_2
    _geom_angle_atom_site_label_3
    _geom_angle_site_symmetry_1
    _geom_angle_site_symmetry_3
    _geom_angle
    _geom_angle_publ_flag
    O6 Ba1 O6 . 4_656 121.17(4) ?
    O6 Ba1 O3 . 3_456 157.68(3) ?
    O6 Ba1 O3 4_656 3_456 79.21(3) ?
    O6 Ba1 O3 . 2_655 79.21(3) ?
    O6 Ba1 O3 4_656 2_655 157.68(3) ?
    O3 Ba1 O3 3_456 2_655 82.60(4) ?
    O6 Ba1 O5 . . 53.99(3) ?
    O6 Ba1 O5 4_656 . 139.79(3) ?
    O3 Ba1 O5 3_456 . 105.04(3) ?
    O3 Ba1 O5 2_655 . 58.11(3) ?
    O6 Ba1 O5 . 4_656 139.79(3) ?
    O6 Ba1 O5 4_656 4_656 53.99(3) ?
    O3 Ba1 O5 3_456 4_656 58.11(3) ?
    O3 Ba1 O5 2_655 4_656 105.04(3) ?
    O5 Ba1 O5 . 4_656 159.39(3) ?
    O6 Ba1 O1 . 3_456 114.27(3) ?
    O6 Ba1 O1 4_656 3_456 90.97(3) ?
    O3 Ba1 O1 3_456 3_456 51.86(3) ?
    O3 Ba1 O1 2_655 3_456 87.88(3) ?
    O5 Ba1 O1 . 3_456 64.56(3) ?
    O5 Ba1 O1 4_656 3_456 105.89(3) ?
    O6 Ba1 O1 . 2_655 90.97(3) ?
    O6 Ba1 O1 4_656 2_655 114.27(3) ?
    O3 Ba1 O1 3_456 2_655 87.88(3) ?
    O3 Ba1 O1 2_655 2_655 51.86(3) ?
    O5 Ba1 O1 . 2_655 105.89(3) ?
    O5 Ba1 O1 4_656 2_655 64.55(3) ?
    O1 Ba1 O1 3_456 2_655 128.34(4) ?
    O4 Fe1 O4 . 4_756 120.35(6) ?
    O4 Fe1 O3 . 3_556 88.85(4) ?
    O4 Fe1 O3 4_756 3_556 94.22(4) ?
    O4 Fe1 O3 . 2_655 94.22(4) ?
    O4 Fe1 O3 4_756 2_655 88.85(4) ?
    O3 Fe1 O3 3_556 2_655 173.83(5) ?
    O4 Fe1 O5 . 4_756 154.09(4) ?
    O4 Fe1 O5 4_756 4_756 85.00(4) ?
    O3 Fe1 O5 3_556 4_756 83.59(4) ?
    O3 Fe1 O5 2_655 4_756 91.36(4) ?
    O4 Fe1 O5 . . 85.00(4) ?
    O4 Fe1 O5 4_756 . 154.09(4) ?
    O3 Fe1 O5 3_556 . 91.36(4) ?
    O3 Fe1 O5 2_655 . 83.59(4) ?
    O5 Fe1 O5 4_756 . 70.50(5) ?
    O6 Mn1 O1 8_565 3_456 89.96(4) ?
    O6 Mn1 O2 8_565 2_654 84.29(4) ?
    O1 Mn1 O2 3_456 2_654 101.01(4) ?
    O6 Mn1 O2 8_565 3_556 96.48(4) ?
    O1 Mn1 O2 3_456 3_556 173.39(4) ?
    O2 Mn1 O2 2_654 3_556 78.23(4) ?
    O6 Mn1 O5 8_565 . 82.51(4) ?
    O1 Mn1 O5 3_456 . 87.96(4) ?
    O2 Mn1 O5 2_654 . 164.03(4) ?
    O2 Mn1 O5 3_556 . 94.35(4) ?
    O6 Mn1 O4 8_565 . 154.91(4) ?
    O1 Mn1 O4 3_456 . 92.91(4) ?
    O2 Mn1 O4 2_654 . 119.45(3) ?
    O2 Mn1 O4 3_556 . 81.90(4) ?
    O5 Mn1 O4 . . 72.70(3) ?
    O2 P1 O1 . . 111.65(6) ?
    O2 P1 O3 . . 111.22(5) ?
    O1 P1 O3 . . 107.29(6) ?
    O2 P1 O4 . . 108.71(5) ?
    O1 P1 O4 . . 111.08(6) ?
    O3 P1 O4 . . 106.79(5) ?
    O6 P2 O6 . 4_756 115.00(8) ?
    O6 P2 O5 . . 108.22(5) ?
    O6 P2 O5 4_756 . 112.20(5) ?
    O6 P2 O5 . 4_756 112.20(5) ?
    O6 P2 O5 4_756 4_756 108.22(5) ?
    O5 P2 O5 . 4_756 100.05(7) ?
_shelx_hkl_file
;
   1   0   0   -0.90    0.30
  -1   0   0   -1.10    0.30
   2   0   0 2267.77   68.09
  -2   0   0 2403.26   67.59
  -3   0   0    4.80    0.70
  -3   0   0    3.50    0.60
   3   0   0    5.00    0.70
  -4   0   0  803.92   24.20
  -5   0   0    0.50    0.70
   7   0   0   -1.50    1.80
   8   0   0 1441.26   47.50
   9   0   0   -0.20    3.10
  10   0   0  259.17   13.80
  11   0   0    4.10    3.90
  11   0   0   -0.70    3.10
   0   0   1   -1.80    0.40
   0   0  -1   -1.20    0.40
  -1   0   1   -5.00    0.70
  -1   0  -1   -4.10    0.40
   1   0   1   -3.50    0.40
   1   0   1   -4.20    0.40
   1   0  -1   -1.80    1.00
   1   0  -1   -3.60    0.80
  -1   0   1   -4.00    0.80
  -2   0   1   -0.40    0.90
   2   0  -1   -2.00    1.40
   2   0  -1   -4.60    0.80
   3   0  -1   -3.40    1.00
   3   0  -1   -1.50    0.70
  -4   0   1    1.10    1.10
   4   0  -1   -1.00    1.40
   4   0  -1   -2.90    0.90
  -5   0   1    1.90    1.20
   5   0  -1   -1.60    1.60
   6   0  -1    2.30    2.00
  -6   0   1   -0.20    0.90
   7   0  -1   -3.40    1.70
   8   0   1    1.60    2.20
   8   0  -1   -1.70    2.40
   9   0   1    0.70    2.60
   9   0  -1   -3.40    2.30
  10   0   1   -1.90    2.80
  10   0  -1   -1.90    2.90
  10   0  -1    2.00    3.00
  11   0   1   -2.10    2.80
  11   0  -1    3.40    3.30
  11   0  -1   -3.50    3.30
  11   0   1   -1.00    3.40
   0   0   2 2506.65   73.89
   0   0  -2 2585.64   74.19
   0   0  -2 2476.15   72.09
   0   0  -2 2465.75   72.19
   1   0   2  721.63   21.90
  -1   0  -2  758.32   22.10
  -1   0   2  744.63   22.30
  -1   0  -2  701.33   21.50
   1   0   2  729.43   22.00
   1   0  -2  697.73   22.00
   1   0   2  716.73   21.60
   1   0  -2  739.23   21.70
  -1   0   2  741.93   22.20
   1   0  -2  688.93   22.30
   2   0  -2 6075.49  179.18
  -2   0  -2 6032.40  176.98
  -2   0   2 6570.34  184.08
   2   0   2 6311.37  180.28
  -2   0   2 6267.67  184.08
   2   0   2 6426.26  176.88
   2   0  -2 5393.06  181.08
  -3   0   2  489.05   14.50
   3   0  -2  444.96   15.50
   3   0  -2  434.36   14.60
   4   0  -2 5295.07  150.88
   4   0  -2 5190.48  154.28
  -5   0   2   65.49    3.80
   5   0  -2   66.29    5.00
   5   0  -2   62.39    3.70
   6   0  -2 1103.29   36.40
  -6   0   2 1101.49   34.30
   7   0  -2  188.38   10.00
   8   0  -2 1920.71   61.79
   9   0   2   66.49    7.30
   9   0  -2   80.99    8.00
  10   0   2 1184.68   42.10
  10   0  -2 1259.67   42.90
  10   0  -2 1185.78   41.70
  11   0   2  139.09   10.00
  11   0  -2  136.29   10.40
  11   0   2  130.59   10.00
  11   0  -2  127.29   10.10
   0   0  -3   -4.30    0.90
   0   0   3   -2.30    1.00
   0   0  -3   -2.40    0.80
   0   0   3   -6.80    0.80
   0   0  -3   -4.50    1.00
   1   0  -3   -2.00    1.10
   1   0  -3   -3.90    0.70
  -1   0   3   -1.80    1.00
  -1   0  -3   -1.90    0.80
  -1   0  -3   -4.00    0.80
   1   0  -3   -4.00    1.00
  -1   0   3   -2.70    0.80
  -1   0  -3   -2.20    0.60
   1   0   3   -2.40    0.80
   2   0  -3    0.10    0.90
  -2   0   3    2.70    1.20
   2   0   3   -1.00    0.70
  -2   0   3   -0.70    0.80
   2   0  -3   -0.60    1.20
   2   0  -3   -1.60    1.10
  -2   0  -3   -1.50    0.60
   3   0   3   -1.80    0.50
   3   0  -3   -1.30    1.20
  -3   0  -3   -2.10    0.50
   3   0   3   -1.20    0.60
   3   0  -3   -2.60    1.30
  -3   0   3   -2.50    1.30
  -3   0   3   -2.70    0.70
   3   0   3   -1.60    0.50
   4   0  -3   -0.70    1.70
   4   0  -3    0.50    1.30
  -4   0   3    2.00    1.00
   5   0  -3    0.30    1.60
   5   0  -3    1.10    2.10
  -6   0   3    1.00    1.50
   6   0  -3   -1.60    1.30
   6   0  -3   -1.50    2.00
  -7   0   3    0.30    1.40
   7   0  -3    4.10    2.70
   8   0  -3    0.50    2.70
   9   0  -3   -2.20    3.00
   9   0  -3    1.70    2.80
  10   0  -3    3.50    3.60
  10   0   3    3.70    3.40
  10   0  -3   -2.70    2.60
  11   0  -3    3.60    3.60
  11   0  -3   -3.30    2.80
  11   0   3   -0.20    2.70
   0   0  -4  350.66   12.10
   0   0   4  364.66   12.40
   0   0  -4  366.86   11.20
   0   0  -4  369.76   12.20
   0   0   4  354.76   11.90
   1   0  -4   25.20    2.60
   1   0  -4   30.50    2.10
  -1   0  -4   26.40    2.20
   1   0   4   29.60    2.00
  -1   0   4   29.10    2.40
  -1   0  -4   30.20    2.20
  -1   0   4   30.20    2.20
  -1   0  -4   29.80    1.70
   1   0  -4   30.10    2.40
  -2   0  -4 7720.93  227.68
  -2   0   4 7876.61  231.48
   2   0  -4 7826.02  225.48
   2   0  -4 7273.57  231.58
   2   0   4 7979.40  226.98
  -2   0   4 8350.76  233.28
   2   0   4 8001.80  230.08
   2   0  -4 7781.02  225.38
  -3   0  -4    6.40    1.10
  -3   0   4    4.90    1.80
   3   0  -4    4.90    1.90
   3   0  -4    4.30    1.70
   3   0   4    5.60    1.30
   3   0  -4    1.80    1.50
  -3   0   4    4.00    1.10
   4   0   4 5876.91  167.08
   4   0   4 5907.71  167.28
   4   0  -4 5545.65  165.48
   4   0   4 5732.03  163.58
  -4   0   4 6070.49  169.18
   4   0  -4 5617.34  164.58
  -4   0   4 5668.73  168.68
   4   0  -4 5376.46  168.58
   5   0  -4    6.10    2.50
   5   0  -4    8.80    2.20
   6   0  -4 1535.85   51.29
  -6   0   4 1653.33   50.19
   6   0  -4 1623.24   49.10
  -7   0   4   14.00    2.80
   7   0  -4   18.10    3.70
   7   0  -4   18.10    4.00
   8   0  -4 1219.98   41.10
   8   0  -4 1142.49   39.60
   9   0  -4   27.00    5.10
   9   0  -4   22.80    5.20
  10   0  -4 1333.47   47.20
  10   0   4 1360.86   46.10
  10   0  -4 1328.47   46.10
  11   0  -4    1.50    3.60
  11   0  -4   -1.10    3.40
   0   0  -5    2.60    1.50
   0   0  -5   -0.40    1.20
   0   0  -5   -1.20    0.70
   0   0   5   -0.60    1.10
   0   0   5   -2.40    1.10
   1   0  -5    0.00    0.90
  -1   0  -5   -1.20    1.10
   1   0   5   -2.00    0.90
  -1   0   5   -1.30    0.90
  -1   0   5   -1.70    1.20
   1   0  -5   -1.20    1.20
  -1   0  -5   -0.50    1.10
   1   0  -5   -0.90    1.30
  -1   0  -5   -1.80    0.70
  -2   0  -5   -1.20    1.10
  -2   0   5   -1.20    1.00
   2   0  -5   -1.80    1.50
   2   0   5   -0.10    1.10
   2   0  -5   -1.20    1.20
  -2   0  -5   -0.80    1.10
  -2   0   5   10.70    2.20
   2   0  -5   -0.40    1.10
   3   0   5    0.00    1.10
   3   0   5    0.20    0.70
   3   0  -5   -0.30    1.40
   3   0  -5    0.30    1.50
  -3   0  -5   -0.50    0.90
  -3   0   5   -0.30    0.90
   3   0  -5   -1.10    1.20
  -3   0   5   -2.60    1.50
   4   0   5    0.40    0.80
   4   0  -5    1.20    1.70
   4   0   5    0.70    1.30
  -4   0   5   -1.10    1.90
   4   0  -5   -1.50    1.50
   4   0  -5    7.00    2.60
  -4   0   5    1.20    1.00
   5   0  -5   -1.30    2.00
   5   0   5   -1.30    0.90
   5   0  -5    0.20    1.80
   5   0  -5   -1.50    1.50
  -6   0   5    1.90    2.00
   6   0   5    2.10    1.60
   6   0  -5    3.50    2.70
   6   0  -5    0.60    2.00
   6   0  -5   -2.60    1.70
  -7   0   5    0.20    1.70
   7   0  -5   -1.50    2.00
   7   0  -5    0.80    2.70
   7   0  -5    1.00    2.00
   8   0  -5   -1.20    2.60
   8   0  -5   -0.10    2.90
   9   0  -5    0.50    2.90
   9   0  -5   -5.00    2.90
  10   0  -5   -1.50    3.80
  10   0  -5    5.40    3.90
  11   0  -5    1.50    3.90
  11   0  -5    2.20    3.80
   0   0  -6 5433.76  157.18
   0   0   6 5518.15  163.58
   0   0   6 5603.44  160.88
   0   0  -6 5318.37  158.78
   0   0  -6 5591.64  160.98
  -1   0  -6 1071.09   30.00
   1   0  -6  997.00   32.00
   1   0   6  999.40   32.90
   1   0   6 1019.40   31.50
   1   0  -6 1045.20   30.50
   1   0  -6 1015.20   32.30
  -1   0   6 1042.00   32.30
  -1   0   6  990.60   31.90
  -1   0  -6 1000.00   31.40
  -1   0  -6 1001.30   31.90
   2   0  -6 3501.35  106.29
   2   0  -6 3464.55  104.89
  -2   0  -6 3525.65  103.79
   2   0   6 3605.54  105.29
  -2   0   6 3672.63  106.99
  -2   0  -6 3568.44  105.69
  -2   0   6 3588.54  106.19
   2   0  -6 3671.43  103.09
  -3   0  -6   67.59    3.80
  -3   0   6   70.39    3.80
   3   0  -6   69.69    5.20
   3   0  -6   74.69    4.50
   3   0  -6   64.99    4.80
  -3   0   6   73.29    4.90
   3   0   6   79.09    4.20
   4   0  -6 1768.62   58.19
   4   0  -6 1818.72   56.99
   4   0  -6 1921.21   56.59
  -4   0   6 1866.61   57.99
   4   0   6 1918.41   55.89
  -4   0   6 1894.81   56.69
   4   0   6 1903.51   56.49
   5   0  -6  385.56   15.10
   5   0  -6  393.16   15.00
   5   0  -6  379.06   15.80
   5   0   6  380.16   13.80
   6   0  -6 2447.96   75.49
   6   0  -6 2506.25   75.29
  -6   0   6 2554.04   76.99
   6   0   6 2501.65   75.19
   6   0  -6 2423.16   77.69
   7   0  -6  177.18    9.50
   7   0  -6  177.68   10.90
   7   0  -6  205.48   10.80
  -7   0   6  200.68    9.80
   8   0  -6 1219.98   41.80
   8   0  -6 1151.58   40.30
   8   0   6 1173.58   41.00
   9   0  -6   11.10    4.70
   9   0  -6    7.90    4.00
   9   0   6   10.50    3.70
  10   0  -6  632.44   26.60
  10   0  -6  601.84   25.40
  11   0  -6  211.78   13.70
  11   0  -6  190.78   13.00
   0   0   7   -0.80    1.60
   0   0   7   -1.10    1.40
   0   0  -7   -1.30    1.60
   0   0  -7   -2.50    0.90
   0   0  -7   -1.30    1.60
  -1   0   7   -1.30    1.40
   1   0  -7    0.70    1.20
  -1   0   7   -0.50    1.50
  -1   0  -7   -1.70    1.30
  -1   0  -7    0.20    0.80
   1   0  -7    0.70    1.80
   1   0  -7    0.40    1.70
   1   0   7    1.60    1.60
  -1   0  -7   -0.70    1.40
   1   0   7    1.50    1.80
  -2   0   7    0.60    1.40
  -2   0  -7    1.90    1.60
   2   0  -7   -0.40    1.70
   2   0  -7    0.30    1.80
   2   0  -7    0.50    1.20
   2   0   7    2.60    1.60
  -2   0  -7    2.70    1.40
   2   0   7    1.30    2.00
  -2   0   7    2.10    1.90
   3   0  -7    1.10    1.50
  -3   0   7    0.40    1.20
  -3   0  -7    1.40    1.30
  -3   0   7    2.30    2.00
   3   0  -7    1.40    1.80
   3   0   7    0.50    1.40
   3   0  -7    0.60    2.10
   4   0   7    2.70    1.70
   4   0  -7   -0.80    2.20
  -4   0   7    0.40    1.20
   4   0  -7    2.20    2.10
  -4   0   7   -0.10    1.50
   4   0  -7    5.80    2.20
   5   0  -7   -0.10    1.90
   5   0  -7    5.60    3.00
   5   0   7   -0.40    1.80
   5   0  -7    4.00    2.40
  -6   0   7   -0.80    1.90
   6   0  -7    0.50    2.90
   6   0  -7    2.70    2.50
   6   0  -7    3.40    2.50
   7   0  -7   -1.10    2.30
   7   0  -7    3.10    2.70
   7   0   7    0.60    2.80
  -7   0   7   -0.80    2.30
   7   0  -7    3.10    3.30
   8   0  -7    0.50    3.40
   8   0  -7    1.50    3.00
   8   0   7   -0.20    2.70
   9   0   7   -1.00    2.80
   9   0  -7   -5.60    2.90
   9   0  -7   -1.50    3.20
  10   0  -7   -0.30    3.80
  10   0  -7   -0.40    4.00
   0   0  -8 2737.73   84.09
   0   0   8 2895.81   83.89
   0   0   8 2788.12   85.69
   0   0  -8 2773.62   83.29
   0   0  -8 2789.82   80.39
   1   0  -8  863.11   26.40
   1   0   8  879.91   27.80
   1   0   8  861.11   29.30
  -1   0   8  853.71   28.60
   1   0  -8  854.91   28.70
  -1   0   8  857.21   28.20
   1   0  -8  849.02   28.60
  -1   0  -8  873.01   28.40
  -1   0  -8  882.21   28.10
  -2   0   8 1596.14   48.30
   2   0  -8 1513.55   48.10
   2   0   8 1534.25   47.10
   2   0  -8 1549.05   46.00
  -2   0   8 1575.54   48.30
   2   0  -8 1476.15   48.50
  -2   0  -8 1524.35   46.90
   2   0   8 1519.95   49.60
  -2   0  -8 1541.45   47.80
   3   0   8   11.30    3.20
  -3   0  -8   13.00    2.20
  -3   0   8   13.00    3.00
   3   0   8   14.70    2.40
  -3   0   8   12.80    2.50
   3   0  -8   16.60    3.40
   3   0  -8   10.00    2.30
   3   0  -8   15.50    3.20
   4   0  -8 1639.04   51.29
  -4   0   8 1643.04   51.59
   4   0  -8 1596.74   49.80
   4   0  -8 1594.54   52.19
   4   0   8 1612.44   53.19
   5   0  -8  879.81   30.20
   5   0   8  828.42   31.30
   5   0  -8  886.11   29.50
   5   0  -8  868.41   31.10
   6   0  -8 1064.79   35.80
   6   0  -8  993.10   36.90
   6   0   8 1053.69   37.70
  -6   0   8 1085.49   36.70
   6   0  -8 1055.69   35.50
   7   0  -8  320.87   14.90
   7   0  -8  312.67   15.10
  -7   0   8  345.17   15.30
   7   0  -8  331.57   16.50
   7   0   8  339.77   16.30
   8   0   8  897.81   34.00
   8   0  -8  898.81   32.90
   8   0  -8  903.51   34.50
   9   0  -8    3.40    4.20
   9   0   8    1.60    3.60
   9   0  -8    7.10    4.40
  10   0  -8  435.96   21.50
   0   0  -9    1.10    1.90
   0   0  -9    2.70    2.00
   0   0   9    7.30    2.40
   0   0   9   -0.30    1.90
   1   0   9    0.90    1.70
   1   0  -9   -1.60    1.70
   1   0   9   -0.20    1.90
   1   0  -9   -3.50    1.60
   1   0  -9   -0.50    1.10
  -1   0   9   -2.50    1.50
  -1   0  -9    1.80    2.00
  -1   0  -9    0.60    1.80
  -1   0   9    0.60    1.90
  -2   0  -9    6.30    2.20
  -2   0   9   -1.30    1.60
   2   0   9    4.60    2.00
   2   0  -9    0.60    1.40
  -2   0  -9   -0.60    1.70
   2   0   9   -0.60    2.20
   2   0  -9   -0.90    2.10
   2   0  -9    1.60    2.30
  -2   0   9    1.00    1.90
   3   0   9    2.00    2.60
  -3   0  -9   -0.90    1.50
  -3   0   9    0.00    1.50
   3   0  -9   -2.60    1.60
  -3   0   9    5.20    2.30
   3   0  -9   -0.60    1.70
   3   0   9    0.50    1.70
   3   0  -9   -0.70    2.10
   4   0  -9    5.70    3.00
   4   0  -9   -2.10    2.30
   4   0  -9   -2.30    1.60
  -4   0   9   -1.00    2.30
   4   0   9    0.20    2.10
  -5   0   9    3.00    2.80
   5   0  -9   -3.90    2.20
   5   0  -9   -0.90    3.00
   5   0   9   -4.90    2.30
   5   0  -9    0.10    2.50
  -6   0   9    0.80    2.60
   6   0   9   -0.20    3.10
   6   0  -9    3.00    3.50
   6   0  -9   -1.80    2.40
   6   0  -9   -3.20    2.30
  -7   0   9   -0.90    2.60
   7   0  -9    0.60    2.70
   7   0  -9   -2.40    2.80
   7   0   9    0.70    3.20
   7   0  -9   -5.70    3.20
   8   0  -9   -2.30    3.40
   8   0   9    1.90    3.80
   8   0  -9   -0.50    3.50
  -8   0   9    4.30    3.40
   9   0  -9   -7.20    3.40
   9   0   9    3.00    3.80
   9   0  -9   -3.60    3.60
   0   0  10 1743.03   57.89
   0   0  10 1847.02   56.39
   0   0 -10 1745.63   56.89
   0   0 -10 1916.61   56.99
  -1   0 -10   19.70    3.70
   1   0  10   20.30    4.00
  -1   0  10   31.60    4.30
   1   0 -10   32.10    4.60
  -1   0  10   35.10    4.40
   1   0  10   36.10    4.00
  -1   0 -10   32.00    4.10
   1   0 -10   23.80    4.00
  -2   0 -10 1579.34   51.49
   2   0 -10 1688.73   52.49
   2   0 -10 1603.64   52.59
   2   0  10 1564.94   53.49
  -2   0  10 1651.03   51.89
  -2   0 -10 1656.93   50.89
  -2   0  10 1676.03   52.19
   3   0 -10    8.90    3.40
   3   0  10   13.30    3.10
   3   0  10   15.40    4.00
   3   0 -10   17.30    3.10
   3   0 -10   14.00    3.80
  -3   0 -10   14.50    3.00
  -3   0  10    8.80    2.60
  -3   0  10    9.70    3.10
   4   0  10 1549.45   52.89
   4   0 -10 1616.94   51.39
   4   0 -10 1564.74   48.80
   4   0 -10 1496.25   51.79
  -4   0  10 1589.74   51.19
   5   0 -10   71.29    7.60
   5   0 -10   71.59    8.10
   5   0  10   70.79    8.10
  -5   0  10   80.89    8.30
   5   0 -10   79.39    7.20
   6   0 -10  584.44   25.60
   6   0 -10  650.23   24.10
   6   0  10  607.04   26.10
   6   0 -10  662.53   25.30
  -6   0  10  644.64   25.60
   7   0  10   66.79    8.70
   7   0 -10   97.19    9.00
  -7   0  10   73.89    8.10
   7   0 -10   81.19    9.30
   8   0 -10  765.22   30.50
   8   0 -10  709.73   28.00
   8   0  10  691.03   29.50
   9   0 -10   -1.00    4.10
   9   0 -10   -2.50    3.90
   9   0  10   -1.00    4.00
   0   0 -11   -2.10    2.20
   0   0 -11    3.00    2.50
   0   0  11    4.60    2.60
   0   0  11   -1.00    2.00
  -1   0 -11    1.70    2.30
   1   0 -11   -2.90    2.40
   1   0 -11    2.20    2.70
  -1   0  11    2.20    2.30
   1   0  11    1.80    2.40
   1   0  11   -0.10    2.50
  -1   0 -11    0.20    2.30
  -1   0  11   -1.50    2.20
   2   0  11    1.10    2.80
  -2   0  11    4.60    2.60
  -2   0  11   -0.20    2.10
   2   0 -11    4.50    3.00
   2   0  11    1.60    2.20
  -2   0 -11    0.10    2.00
   2   0 -11   -2.10    2.50
  -2   0 -11   -2.90    1.80
   3   0 -11    5.30    3.40
   3   0  11    1.00    2.80
  -3   0  11    2.70    2.90
   3   0 -11   -4.30    2.50
  -4   0  11   -0.10    2.60
   4   0  11    1.20    3.10
   4   0 -11    0.00    3.20
  -4   0  11    7.20    3.60
   4   0 -11   -0.90    2.90
   5   0 -11    0.30    3.20
   5   0  11   -2.00    3.10
   5   0 -11   -0.60    3.20
  -5   0  11   -5.30    2.30
   6   0  11    5.20    3.90
  -6   0  11   -2.90    2.70
   6   0 -11    0.90    3.90
   6   0 -11   -1.00    3.20
   7   0 -11    0.20    4.20
   7   0 -11   -3.10    3.00
   7   0  11    3.60    4.10
   8   0 -11   -1.00    4.20
   8   0 -11   -0.30    3.90
   8   0  11    1.80    3.80
   0   0 -12  609.24   22.70
   0   0 -12  527.15   21.90
   0   0  12  573.24   22.90
   0   0  12  556.74   22.40
   1   0  12  193.78   11.10
  -1   0  12  192.48   11.30
   1   0 -12  174.98   10.40
   1   0  12  190.18   11.00
   1   0 -12  179.28   10.80
  -1   0 -12  162.78    9.80
  -1   0  12  177.98    9.80
  -1   0 -12  171.68   10.30
  -1   0  12  179.78   10.20
  -2   0  12 1078.89   38.40
   2   0 -12  960.90   36.70
   2   0  12 1102.89   36.90
  -2   0 -12 1075.89   35.70
  -2   0  12 1018.00   36.10
  -2   0  12 1045.40   36.30
   2   0  12 1015.20   38.00
   2   0 -12 1150.18   37.90
   3   0 -12   44.00    6.50
  -3   0  12   50.29    6.90
  -3   0  12   45.20    5.80
   3   0 -12   55.09    7.00
   3   0  12   58.09    7.60
   4   0 -12  622.44   25.60
   4   0  12  586.54   26.10
   4   0 -12  621.24   25.90
  -4   0  12  674.03   26.70
   5   0 -12  221.78   13.70
   5   0  12  221.28   14.00
   6   0 -12  516.15   23.40
   6   0  12  489.55   23.50
   7   0 -12   46.60    8.10
   7   0  12   43.00    7.60
   0   0 -13   -2.10    2.70
   0   0  13    2.80    3.10
   0   0 -13   -2.80    2.20
   0   0  13    1.50    3.40
  -1   0  13   -3.80    2.60
  -1   0 -13   -0.40    2.60
  -1   0  13    0.60    3.00
   1   0  13    0.80    3.00
   1   0 -13   -0.70    2.80
  -1   0 -13   -0.40    2.50
   1   0 -13    0.00    2.80
   1   0  13   -4.20    2.60
   2   0 -13    3.70    3.30
  -2   0  13    0.60    3.50
   2   0 -13    0.20    3.10
   2   0  13   -0.90    3.30
   3   0 -13    2.10    3.40
  -3   0  13   -1.60    2.80
   3   0  13   -1.20    3.20
  -3   0  13    1.00    3.20
   3   0 -13    0.00    3.20
   4   0  13   -1.60    3.30
   4   0 -13    2.90    3.90
   5   0 -13   -0.50    3.80
   5   0  13   -3.40    3.80
   6   0 -13   -3.20    4.00
   6   0  13    1.70    4.40
   0   0  14 1174.18   42.10
  -1   0 -14   27.30    5.10
   1   0 -14   38.20    6.40
   1   0  14   29.90    5.90
   1   0  14   26.80    5.70
  -1   0  14   29.20    5.60
   2   0  14  269.57   15.30
   2   0 -14  272.97   15.00
   3   0  14   14.80    5.20
   3   0 -14    3.60    4.10
   4   0 -14  233.48   14.30
   4   0  14  205.08   14.60
   5   0 -14   97.19   11.00
   0   0 -15    9.10    4.00
   0   0  15    2.90    4.00
   1   0 -15   -2.70    3.00
   1   0  15   -1.80    3.50
   2   0 -15    4.90    4.30
   2   0  15   -1.50    4.20
   0  -1   0   -0.10    0.10
   0   1   0    0.00    0.10
   0  -1   0    0.00    0.10
   0   1   0    0.00    0.10
  -1  -1   0    3.80    0.60
   1   1   0    7.40    0.60
   1  -1   0    4.60    0.70
   1   1   0    5.20    0.60
  -1   1   0    5.40    0.70
  -1   1   0    2.10    0.70
  -1  -1   0    4.60    0.60
  -2   1   0   -0.70    0.50
  -2  -1   0   -1.00    0.40
   2   1   0   -0.50    0.50
  -2   1   0   -0.70    0.50
  -2  -1   0   -0.10    0.50
  -3  -1   0 5015.40  142.29
  -3  -1   0 4990.60  145.09
   3   1   0 4829.72  142.19
  -3   1   0 4862.01  145.99
  -3   1   0 4923.11  142.09
  -4  -1   0    1.10    0.70
   4   1   0    1.20    0.70
  -4   1   0    2.10    0.80
  -5  -1   0  582.84   17.80
  -5   1   0  581.74   17.90
   6   1   0    1.50    1.90
   7  -1   0   28.60    4.30
   7   1   0   20.40    3.70
   8  -1   0   -0.70    2.50
   8   1   0    0.30    2.30
   9   1   0  534.05   21.60
   9  -1   0  534.15   21.80
  10   1   0    4.70    3.20
  10  -1   0   -5.30    2.90
  10   1   0    0.10    3.00
  11  -1   0   94.19    9.30
  11  -1   0   88.79    9.30
  11   1   0   68.79    8.10
   0   1   1   -1.80    0.50
   0   1  -1   -3.90    0.50
   0  -1   1   -3.70    0.50
   0   1   1   -2.40    0.50
   0  -1   1   -2.20    0.60
   0   1  -1   -3.20    0.50
   0  -1  -1   -3.00    0.50
   0   1  -1   -3.90    0.50
   0  -1   1   -2.00    0.60
  -1  -1   1   25.30    1.50
  -1   1  -1   27.10    1.20
   1   1   1   27.30    1.20
  -1   1  -1   27.40    1.20
   1  -1  -1   27.70    1.60
  -1  -1   1   28.20    1.50
  -1  -1   1   27.30    1.40
   1  -1  -1   27.20    1.60
   1   1   1   26.30    1.10
  -1   1   1   28.70    1.70
   1  -1   1   27.60    1.20
   1   1  -1   28.10    1.50
   1   1  -1   26.60    1.60
   1  -1   1   29.00    1.20
  -1   1   1   29.80    1.60
   1   1  -1   27.30    1.60
  -2  -1   1 3131.49   86.99
  -2   1  -1 2897.41   84.49
  -2   1  -1 2843.82   85.99
   2  -1  -1 2779.62   86.09
   2  -1  -1 2898.51   84.39
   2   1  -1 2960.30   84.29
  -2   1   1 3140.49   86.09
   2  -1   1 3052.39   86.19
   2   1  -1 2709.03   85.99
  -3   1  -1  788.12   22.30
   3  -1  -1  739.13   23.20
  -3   1  -1  790.82   22.30
  -3   1  -1  775.72   22.70
   3   1  -1  777.62   23.10
  -3   1   1  771.22   23.70
   3   1  -1  760.12   24.40
  -4   1  -1  901.51   24.80
  -4   1  -1  813.02   25.20
  -4   1  -1  858.01   24.80
  -4   1  -1  881.11   25.20
   4  -1  -1  868.71   27.90
   4   1  -1  865.41   25.90
   4   1  -1  864.81   27.70
  -4   1   1  867.31   26.60
   5  -1  -1   55.49    4.50
  -5  -1   1   53.49    3.00
  -5   1   1   55.79    3.10
   5   1  -1   55.79    4.30
   5   1  -1   49.70    2.90
   6  -1  -1   76.19    5.60
  -6  -1   1   77.99    3.80
   6   1  -1   78.79    5.60
  -6   1   1   72.99    3.80
   7  -1  -1   13.50    3.40
   7   1  -1    7.10    2.80
   8  -1  -1  157.08    9.50
   8   1   1  151.78    9.00
   8  -1   1  146.39    9.10
   8   1  -1  163.78    9.50
   9  -1  -1   76.99    7.90
   9   1   1   70.39    7.40
   9  -1   1   71.29    7.60
   9   1  -1   71.89    7.50
  10  -1  -1   99.09    9.40
  10   1   1  123.09    8.80
  10   1  -1  104.99    8.60
  10  -1   1  117.49    8.80
  10   1  -1   93.99    9.10
  11  -1  -1    5.40    3.80
  11  -1  -1    2.80    3.50
  11   1   1    6.90    3.50
  11   1   1    6.70    3.90
  11   1  -1    1.60    3.80
  11   1  -1    0.60    3.40
  11  -1   1    6.80    4.00
   0   1   2    2.60    0.90
   0  -1  -2    0.10    0.80
   0  -1  -2   -0.70    0.70
   0   1  -2    2.70    0.90
   0  -1   2   -1.10    0.60
   0   1  -2   -0.30    0.70
   0  -1   2   -0.50    0.60
   0   1  -2   -0.80    0.50
  -1   1  -2  161.18    5.30
  -1   1  -2  156.18    5.40
   1  -1  -2  161.38    5.90
  -1   1  -2  163.28    5.70
   1   1   2  159.08    5.30
   1   1   2  156.98    5.10
  -1   1  -2  169.98    5.30
  -1  -1   2  177.38    5.80
  -1  -1   2  161.28    5.60
   1  -1  -2  159.48    5.70
   1   1   2  159.38    5.50
  -1   1   2  156.78    5.70
  -1  -1  -2  154.08    5.30
   1   1  -2  165.68    5.60
  -1   1   2  181.88    5.40
   1   1  -2  158.78    5.80
   1  -1   2  157.18    5.20
  -1  -1  -2  164.48    5.50
   1   1  -2  148.89    5.70
   2  -1  -2  336.47   12.10
   2   1   2  357.96   10.90
  -2  -1   2  363.06   11.50
  -2  -1   2  362.66   12.00
   2  -1  -2  359.16   11.70
   2   1   2  365.56   10.70
  -2   1  -2  357.46   10.80
  -2   1   2  372.56   12.00
   2  -1   2  368.66   11.00
   2  -1   2  361.46   10.80
   2   1  -2  353.56   12.10
   2   1  -2  364.66   11.60
  -3  -1   2  708.23   20.90
   3  -1  -2  648.74   20.60
   3  -1  -2  620.04   21.60
  -3   1  -2  663.93   19.10
   3  -1   2  687.83   19.60
   3   1  -2  657.93   21.50
   3   1  -2  679.53   20.60
  -3   1   2  664.13   21.30
   4  -1  -2  629.64   19.90
   4  -1  -2  652.13   21.50
  -4   1   2  644.44   20.40
   4   1  -2  608.14   21.20
   4   1  -2  635.74   19.80
   5  -1  -2  193.48    8.90
  -5   1   2  190.38    7.70
   5   1  -2  190.28    8.90
   5   1  -2  196.18    7.40
   6  -1  -2    2.30    2.30
  -6  -1   2    5.50    1.60
   6   1  -2    4.80    1.60
  -6   1   2    4.20    1.50
   6   1  -2    1.40    2.10
   7  -1  -2  163.28    9.20
   7   1  -2  160.58    9.10
   8  -1  -2  272.57   13.30
   8   1  -2  251.87   12.80
   9  -1  -2  210.18   12.20
   9   1   2  226.08   11.90
   9   1  -2  225.68   12.20
   9   1  -2  209.98   11.50
   9  -1   2  207.48   11.80
  10  -1  -2  103.39    9.80
  10   1   2  122.59    9.00
  10  -1  -2  105.59    9.60
  10  -1   2  113.99    8.80
  10   1  -2  103.79    9.70
  10   1  -2   98.89    9.40
  11   1   2   52.09    6.70
  11  -1  -2   63.09    7.80
  11  -1  -2   59.39    7.80
  11   1  -2   74.89    8.70
  11   1  -2   70.59    8.60
  11  -1   2   64.39    7.90
   0  -1  -3    0.10    0.80
   0  -1   3    0.50    0.80
   0   1   3    0.80    0.80
   0   1  -3    1.70    0.90
   0   1  -3    0.30    0.60
   0  -1  -3    1.30    0.50
   0   1  -3   -0.50    0.80
   0   1   3    0.60    0.50
   0  -1   3    0.90    0.90
   1  -1  -3   11.10    1.60
  -1   1  -3   13.40    1.50
  -1  -1   3   12.30    1.60
  -1   1  -3   15.40    1.20
  -1  -1   3   13.60    1.50
   1  -1  -3   12.10    1.30
  -1   1  -3   11.60    1.30
   1   1   3   10.70    1.40
   1  -1  -3   13.50    1.70
   1   1  -3   14.50    1.70
   1   1  -3   13.30    1.40
   1  -1   3   11.50    1.20
   1   1  -3   12.40    1.60
  -1  -1  -3   11.10    1.30
  -1  -1  -3   12.00    1.40
  -1   1   3    9.50    1.50
  -1   1   3   13.50    1.40
  -2  -1   3   28.70    2.40
  -2  -1   3   28.20    1.90
   2  -1  -3   40.70    2.70
  -2   1  -3   34.00    1.80
   2   1   3   33.10    2.10
   2  -1  -3   25.60    2.50
  -2   1   3   34.30    1.80
  -2  -1  -3   29.70    1.80
   2  -1   3   34.30    1.90
   2   1  -3   29.10    2.40
   2   1  -3   32.50    2.40
   2   1  -3   32.20    2.40
  -2   1   3   31.60    2.50
   3   1   3  166.98    5.30
  -3   1  -3  162.38    5.40
   3  -1  -3  164.58    7.20
   3   1   3  179.48    5.40
   3  -1  -3  166.58    6.80
  -3  -1   3  181.18    6.30
   3   1   3  169.28    5.50
   3   1  -3  159.88    7.20
  -3   1   3  177.88    5.80
  -3   1   3  159.18    7.00
   3   1  -3  169.68    6.90
   3  -1   3  170.78    5.50
   3   1  -3  160.78    6.70
   3  -1   3  168.78    5.40
   4  -1  -3   89.89    5.50
  -4  -1   3   91.09    4.10
   4  -1  -3   85.09    4.60
   4   1  -3   89.39    4.60
   4   1  -3   87.29    5.30
   5  -1  -3   99.39    6.10
   5  -1  -3   99.09    5.30
   5   1  -3   99.59    5.20
   5   1  -3  105.39    6.30
  -5   1   3   95.59    5.20
   6  -1  -3    1.40    2.20
  -6  -1   3    3.90    1.70
   6   1  -3    0.20    1.50
   6   1  -3    2.30    1.70
  -6   1   3    2.20    1.60
  -7  -1   3   27.90    3.20
   7  -1  -3   24.80    4.30
   7   1  -3   22.30    4.20
  -7   1   3   24.20    3.10
   7   1  -3   33.00    4.30
   8  -1  -3   46.10    6.10
   8   1  -3   38.60    5.40
   8   1  -3   34.60    5.40
   9  -1  -3   60.09    7.50
   9  -1  -3   55.49    6.80
   9   1   3   57.99    6.50
   9   1  -3   54.69    6.90
   9   1  -3   50.29    6.20
  10  -1  -3   50.89    7.10
  10   1   3   57.89    7.10
  10  -1  -3   36.00    6.10
  10   1  -3   45.10    7.00
  10  -1   3   53.89    6.90
  10   1  -3   47.80    6.70
  11  -1  -3    7.20    4.50
  11  -1  -3    9.70    4.40
  11   1   3    7.20    3.50
  11   1  -3    3.50    3.60
  11   1  -3   -2.60    3.50
  11  -1   3   10.00    4.40
   0  -1   4    0.20    1.00
   0  -1   4   -0.80    0.80
   0   1  -4   -1.40    0.60
   0  -1  -4   -0.60    0.50
   0  -1  -4    2.10    1.20
   0   1   4    0.60    1.00
   0   1  -4   -0.40    1.00
   0  -1  -4   -0.60    0.80
   0   1  -4    4.00    1.30
  -1  -1   4 2665.53   77.49
  -1   1  -4 2706.13   74.99
   1  -1  -4 2606.74   77.59
   1  -1  -4 2572.24   76.59
  -1   1  -4 2506.35   76.09
  -1  -1   4 2665.33   78.49
  -1   1  -4 2661.23   77.39
   1  -1  -4 2663.33   75.19
   1   1   4 2535.95   77.19
   1  -1   4 2605.44   78.99
   1   1  -4 2505.85   76.59
  -1  -1  -4 2496.55   76.09
   1  -1   4 2719.33   76.99
   1   1  -4 2605.24   75.29
   1   1  -4 2594.24   77.59
  -1   1   4 2759.72   78.39
  -1   1   4 2546.35   77.59
  -1  -1  -4 2664.93   77.19
  -1  -1  -4 2798.92   75.29
  -2   1  -4  197.98    7.00
  -2  -1   4  203.58    7.70
  -2  -1   4  200.58    7.30
   2  -1  -4  206.28    7.40
   2   1   4  197.58    7.20
   2   1   4  201.78    6.40
   2  -1  -4  200.88    8.00
   2  -1  -4  186.08    7.70
   2   1  -4  191.38    7.80
   2   1  -4  206.18    7.50
  -2   1   4  200.58    7.00
   2  -1   4  199.68    6.90
  -2  -1  -4  198.78    6.90
  -2   1   4  201.28    7.80
   2   1  -4  200.08    7.80
   3   1   4  137.89    5.70
   3   1   4  135.29    5.00
  -3  -1   4  130.99    5.30
  -3  -1   4  132.69    6.10
  -3   1  -4  131.99    4.80
   3  -1  -4  142.89    6.70
   3  -1  -4  136.99    6.20
   3   1  -4  126.59    6.00
  -3   1   4  131.19    6.20
  -3   1   4  136.99    5.00
   3   1  -4  123.59    6.00
   3  -1   4  141.89    5.40
   3   1  -4  132.89    6.30
   4  -1  -4  169.88    8.40
   4   1   4  179.78    5.30
  -4  -1   4  192.98    6.90
   4   1   4  175.68    5.50
   4   1   4  177.88    5.50
   4  -1  -4  174.58    7.70
   4   1  -4  162.48    7.50
   4   1  -4  169.18    8.30
   4  -1   4  175.18    5.80
  -4   1   4  175.38    8.10
   4  -1   4  183.08    5.60
  -4   1   4  196.28    6.40
   4  -1   4  176.48    5.70
   4   1  -4  171.38    8.00
   5  -1  -4  457.85   15.60
   5  -1  -4  422.96   16.80
   5   1  -4  447.76   15.50
   5   1  -4  453.95   16.30
  -5   1   4  436.26   15.80
   5   1  -4  416.56   16.60
   6  -1  -4   14.00    3.50
   6  -1  -4   10.50    2.60
  -6   1   4   19.90    3.00
   6   1  -4   13.80    3.10
   6   1  -4    9.70    2.30
   6   1  -4   22.60    3.90
  -7  -1   4  760.02   25.00
   7  -1  -4  714.13   26.90
   7   1  -4  704.13   26.00
   7   1  -4  730.73   26.90
  -7   1   4  748.23   25.10
   7   1  -4  747.73   24.50
   8  -1  -4   32.70    5.40
   8  -1  -4   21.40    4.40
   8   1  -4   23.50    4.30
   8   1  -4   26.70    4.90
   8  -1   4   32.60    4.50
   9  -1  -4   -4.80    2.20
   9  -1  -4    0.80    3.30
   9   1  -4    1.90    3.30
   9   1  -4    3.50    3.40
  10  -1  -4   43.10    6.80
  10  -1  -4   44.00    6.80
  10   1  -4   44.80    6.80
  10   1  -4   54.69    7.40
  11  -1  -4  164.18   11.60
  11   1  -4  175.58   12.00
  11   1  -4  160.38   11.90
   0   1   5    0.90    1.10
   0  -1   5   -0.90    1.00
   0  -1  -5   -0.50    1.00
   0   1  -5    0.60    1.10
   0   1   5    0.30    1.00
   0  -1  -5    0.60    0.60
   0  -1  -5    2.40    1.30
   0  -1   5    0.50    1.00
   0   1  -5   -0.40    0.60
   0   1  -5    0.90    1.20
   1  -1  -5  714.73   22.90
  -1   1  -5  729.43   21.30
   1  -1  -5  735.63   21.60
  -1  -1   5  711.93   22.60
   1  -1  -5  701.63   22.80
  -1   1  -5  720.23   22.80
   1   1   5  710.93   22.40
  -1   1  -5  685.73   22.20
  -1  -1   5  711.43   22.90
  -1  -1  -5  710.73   22.50
  -1   1   5  698.03   22.70
   1   1  -5  689.73   22.90
  -1  -1  -5  685.83   22.30
   1  -1   5  714.93   22.20
  -1   1   5  729.33   22.80
   1   1  -5  696.23   22.80
  -1  -1  -5  758.22   21.00
   1  -1   5  742.13   23.60
   1   1  -5  734.33   21.80
  -2  -1   5  538.85   18.70
  -2   1  -5  560.84   17.90
   2   1   5  590.54   16.80
  -2   1  -5  568.44   18.60
   2  -1  -5  552.74   19.10
   2  -1  -5  567.94   19.00
  -2  -1   5  593.34   18.60
   2  -1  -5  564.54   18.10
   2   1   5  594.34   18.40
  -2  -1  -5  562.94   17.90
   2   1  -5  585.64   18.20
   2   1  -5  586.44   19.00
   2   1  -5  566.94   19.20
  -2  -1  -5  572.54   18.40
   2  -1   5  555.84   17.90
  -2   1   5  562.54   18.90
  -2   1   5  568.14   18.30
  -3  -1   5  266.17   10.50
   3  -1  -5  277.47   10.70
   3  -1  -5  270.07   10.20
   3   1   5  275.57    9.40
  -3  -1   5  262.47    9.60
   3  -1  -5  269.67   11.00
  -3   1  -5  259.07    9.10
   3   1   5  290.57    8.80
   3   1   5  268.67    9.80
  -3   1   5  277.97    9.30
   3  -1   5  274.17    9.40
   3   1  -5  261.17   10.20
  -3  -1  -5  279.27    9.10
   3   1  -5  266.27   10.90
   3   1  -5  265.17   10.50
  -3   1   5  254.97   10.50
   4   1   5  105.19    5.20
   4  -1  -5   97.39    5.80
  -4   1  -5   95.59    3.90
   4  -1  -5   97.09    6.00
   4  -1  -5  102.49    5.80
  -4  -1   5   99.69    4.60
   4   1   5  100.59    4.00
   4   1  -5   99.29    5.70
   4   1  -5   99.29    5.60
   4  -1   5  101.39    4.80
  -4   1   5  107.49    4.30
  -4   1   5   99.49    5.90
   4   1  -5  113.69    6.50
   5  -1  -5  223.58    9.70
   5  -1  -5  207.58    9.30
   5   1   5  210.68    8.60
   5  -1  -5  197.88    9.90
   5   1  -5  203.98    9.20
  -5   1   5  202.28    9.40
   5   1  -5  217.58    9.80
   5   1  -5  202.48   10.10
   5  -1   5  210.28    8.30
   6  -1  -5   27.40    4.60
   6   1   5   32.00    3.60
   6  -1  -5   28.60    4.20
   6  -1  -5   27.60    3.80
   6   1  -5   29.30    4.20
   6   1  -5   29.50    3.70
   6   1  -5   28.10    4.50
  -6   1   5   29.60    3.90
  -7  -1   5   93.69    6.00
   7  -1  -5   88.99    6.80
   7  -1  -5   74.99    7.50
   7   1  -5   76.29    7.30
   7   1  -5   93.89    7.40
   7   1  -5   86.69    6.00
  -7   1   5   91.69    6.00
   8  -1  -5   26.50    5.00
   8  -1  -5   41.90    6.20
   8   1  -5   47.70    6.20
   8   1  -5   38.70    5.40
   8  -1   5   40.00    5.30
   9  -1  -5   38.50    6.00
   9  -1  -5   50.49    7.00
   9   1  -5   43.30    6.40
   9   1  -5   43.50    6.70
  10  -1  -5    4.10    3.60
  10  -1  -5    7.70    4.40
  10   1  -5    6.00    4.00
  10   1  -5    1.80    3.80
  11  -1  -5   12.50    5.10
  11  -1  -5   10.00    4.30
  11   1  -5    8.70    4.40
  11   1  -5   15.80    5.30
   0  -1  -6    0.30    1.30
   0   1   6   -1.70    1.20
   0  -1   6   -0.20    1.20
   0   1  -6    0.80    1.50
   0  -1   6   -0.60    1.30
   0  -1  -6   -0.80    0.70
   0  -1  -6    1.80    1.50
   0   1  -6    0.10    0.90
   0   1  -6    0.00    1.40
   0   1   6    1.70    1.40
  -1   1  -6  311.17   11.50
   1  -1  -6  332.37   10.70
   1  -1  -6  313.27   12.10
   1  -1  -6  329.77   12.10
  -1   1  -6  319.57   11.80
  -1   1  -6  336.57   10.50
  -1  -1   6  314.47   11.60
   1   1   6  307.67   11.40
  -1  -1   6  314.47   11.80
  -1  -1  -6  311.77   11.50
   1   1  -6  329.17   12.20
  -1  -1  -6  338.97   11.70
   1  -1   6  315.67   11.20
   1  -1   6  337.17   12.40
  -1   1   6  323.77   11.80
  -1   1   6  326.17   11.70
   1   1  -6  311.17   12.00
  -1  -1  -6  339.27   10.10
   1   1  -6  344.77   11.00
   2   1   6    4.10    1.60
  -2  -1   6    5.30    1.90
   2  -1  -6    7.80    2.20
  -2   1  -6    8.40    2.00
  -2   1  -6    6.10    1.60
  -2  -1   6    5.80    1.60
   2  -1  -6    4.60    2.10
   2  -1  -6    5.50    1.40
   2  -1   6    3.90    2.10
   2   1  -6    8.00    2.30
  -2   1   6    8.60    2.10
   2   1  -6    5.70    1.60
  -2  -1  -6    3.80    1.60
   2   1  -6    5.10    2.00
  -2  -1  -6    5.40    1.80
   2  -1   6    7.50    1.60
  -2   1   6    8.90    1.60
   3  -1  -6  634.74   21.80
  -3  -1   6  634.74   21.40
   3   1   6  632.34   20.30
  -3  -1   6  630.04   20.50
   3  -1  -6  633.24   20.60
   3   1   6  623.84   20.50
   3  -1  -6  607.14   21.30
  -3   1  -6  635.14   19.80
  -3  -1  -6  609.74   19.70
   3   1  -6  620.14   21.80
   3  -1   6  640.84   20.10
  -3   1   6  635.84   20.20
   3   1  -6  644.44   20.80
  -3   1   6  623.24   21.40
   3   1  -6  603.44   21.20
   4  -1  -6    7.80    2.20
   4   1   6    0.50    1.20
   4  -1  -6    4.20    2.30
   4   1   6    0.00    0.90
  -4  -1   6    0.30    1.80
   4  -1  -6    1.80    1.90
  -4  -1   6    0.80    1.00
  -4   1  -6    0.60    1.00
   4  -1   6   -0.90    1.10
  -4   1   6    2.10    2.00
   4   1  -6    1.10    1.70
   4   1  -6   13.00    2.80
   4   1  -6   -1.00    1.70
   5  -1  -6  145.19    8.50
   5   1   6  145.99    7.00
   5  -1  -6  150.88    8.00
   5  -1  -6  149.29    7.90
   5   1  -6  153.08    8.10
   5   1  -6  146.49    8.60
   5  -1   6  144.89    6.60
   5   1  -6  152.58    7.90
  -5   1   6  146.49    8.00
   6  -1  -6    3.10    2.30
   6  -1  -6    0.90    2.20
   6  -1  -6    1.80    2.80
   6   1   6    2.40    2.00
   6   1  -6   -2.90    1.80
   6   1  -6    1.10    2.30
  -6   1   6   -0.10    1.90
   6   1  -6   -0.20    2.60
  -7  -1   6   91.59    6.70
   7  -1  -6   97.29    7.40
   7  -1  -6   96.29    8.80
   7   1  -6   80.09    7.70
  -7   1   6  101.09    6.90
   7   1  -6  105.29    6.70
   7   1  -6   87.99    8.50
   7  -1   6   91.59    7.20
   8  -1  -6   25.00    5.30
   8  -1  -6   36.70    5.60
   8   1  -6   24.60    5.00
   8  -1   6   31.20    5.30
   8   1  -6   28.90    5.60
   9  -1  -6  240.98   13.80
   9   1   6  212.28   12.10
   9  -1  -6  234.08   13.00
   9   1  -6  201.48   12.40
   9   1  -6  221.68   13.30
   9  -1   6  223.88   13.60
  10  -1  -6   -0.80    3.80
  10  -1  -6    3.70    3.80
  10   1  -6   -1.80    3.40
  10   1  -6    2.60    4.20
   0  -1  -7   -0.20    0.80
   0   1   7    1.00    1.60
   0   1  -7   -1.10    1.40
   0  -1   7    0.10    1.50
   0  -1  -7    1.30    1.60
   0  -1  -7    1.00    1.70
   0  -1   7   -0.10    1.30
   0   1  -7    1.10    1.70
   0   1  -7    0.30    1.00
   0   1   7    0.20    1.60
   1   1   7  247.28    9.50
   1  -1  -7  246.28    8.60
  -1  -1   7  248.18    9.90
   1  -1  -7  248.68   10.10
  -1   1  -7  239.48    8.30
   1   1   7  256.37   10.60
  -1  -1   7  245.08    9.70
   1  -1  -7  235.58   10.10
  -1   1  -7  248.68    9.90
  -1   1  -7  223.88    9.50
  -1  -1  -7  261.47    8.00
   1  -1   7  234.28    9.20
   1  -1   7  244.68   10.50
   1   1  -7  254.57   10.30
  -1   1   7  248.78    9.80
   1   1  -7  236.48    8.80
   1   1  -7  240.88   10.20
  -1  -1  -7  224.48    9.60
  -1  -1  -7  237.08    9.60
  -1   1   7  233.08    9.70
   2  -1  -7  122.49    6.70
  -2   1  -7  117.09    5.80
  -2   1  -7  123.89    6.20
  -2  -1   7  118.99    5.90
   2  -1  -7  110.89    6.50
  -2  -1   7  118.49    6.30
   2  -1  -7  116.39    5.40
   2   1   7  118.39    5.70
  -2   1   7  112.49    6.20
  -2   1   7  120.89    5.80
   2   1  -7  123.69    5.70
  -2  -1  -7  114.69    5.80
   2   1  -7  112.79    6.60
   2  -1   7  103.99    6.60
   2  -1   7  121.39    5.50
   2   1  -7  103.99    6.40
  -2  -1  -7  117.59    5.70
   3   1   7  936.91   29.10
  -3  -1   7  935.41   29.50
   3   1   7  937.61   29.20
   3  -1  -7  842.42   30.00
   3  -1  -7  893.91   30.60
   3  -1  -7  923.81   28.90
  -3  -1   7  899.61   30.10
  -3   1  -7  914.21   28.40
  -3   1   7  888.51   30.10
  -3  -1  -7  914.01   28.40
   3  -1   7  946.01   28.70
   3  -1   7  900.91   31.20
  -3   1   7  959.10   29.20
   3   1  -7  940.41   30.30
   3   1  -7  866.71   30.50
   3   1  -7  944.31   29.20
  -4   1  -7   42.40    2.90
  -4  -1   7   46.70    4.90
   4  -1  -7   43.50    4.80
   4  -1  -7   33.70    4.70
   4   1   7   46.00    3.70
  -4  -1   7   41.10    3.20
   4  -1  -7   43.00    4.40
   4   1  -7   41.10    4.60
   4   1  -7   34.30    4.70
   4  -1   7   39.70    3.50
   4   1  -7   40.40    4.30
   4  -1   7   28.80    4.40
  -4   1   7   36.80    4.20
   5  -1  -7  126.19    7.60
   5  -1  -7  126.39    8.10
   5   1   7  128.89    6.50
   5  -1  -7  119.59    7.20
  -5   1   7  132.39    7.80
  -5   1   7  124.69    7.60
   5  -1   7  107.69    7.70
   5   1  -7  113.79    7.20
   5   1  -7  127.19    7.40
   5   1  -7  107.89    7.70
   6  -1  -7   31.30    4.60
   6  -1  -7   28.40    5.00
   6  -1  -7   30.30    4.50
   6   1  -7   28.30    4.90
   6  -1   7   42.80    5.70
  -6   1   7   28.70    4.50
   6   1  -7   34.40    4.80
   6   1  -7   31.50    4.50
   7  -1  -7  126.69    8.60
   7  -1  -7  118.69    9.20
  -7  -1   7  148.09    8.80
   7   1  -7  135.09    8.80
   7  -1   7  128.79    8.90
  -7   1   7  120.89    8.10
   7   1  -7  132.69    8.20
   7   1  -7  123.69    9.20
   8   1   7   33.30    5.80
   8  -1  -7   29.30    5.90
   8  -1  -7   30.10    5.40
   8   1  -7   35.10    6.10
   8  -1   7   41.80    6.10
   8   1  -7   36.40    5.80
   9  -1  -7  267.57   15.30
   9   1   7  250.87   14.00
   9  -1  -7  265.67   14.40
   9   1  -7  281.87   14.80
   9  -1   7  256.17   14.00
   9   1  -7  305.87   15.90
  10  -1  -7   32.30    6.80
  10  -1  -7   28.00    5.90
  10   1  -7   26.50    5.90
  10   1  -7   34.40    6.90
   0  -1  -8    0.40    1.80
   0   1  -8    2.20    1.80
   0   1   8   -1.20    1.40
   0  -1   8    0.80    1.50
   0   1  -8   -0.40    1.00
   0  -1  -8   -0.30    0.80
   0  -1  -8   -0.90    1.40
   0   1  -8    2.70    1.80
   0   1   8    0.20    1.60
   0  -1   8    0.50    1.70
  -1   1  -8   32.30    2.40
   1  -1  -8   36.90    4.30
  -1  -1   8   34.80    4.00
  -1  -1   8   35.60    3.80
   1  -1  -8   31.30    2.50
  -1   1  -8   29.50    3.60
   1   1   8   30.30    4.00
   1  -1  -8   28.20    3.70
   1   1   8   38.30    3.80
  -1   1  -8   36.50    3.90
   1  -1   8   39.60    4.40
   1   1  -8   34.60    3.10
  -1  -1  -8   31.90    3.60
  -1  -1  -8   36.60    3.80
  -1   1   8   30.20    3.40
   1   1  -8   42.30    4.50
   1  -1   8   32.00    3.30
  -1   1   8   30.90    3.70
   1   1  -8   32.90    3.80
  -2  -1   8   96.59    5.60
  -2  -1   8  104.09    6.20
   2   1   8   96.39    6.60
   2  -1  -8  116.59    6.80
   2  -1  -8  106.29    5.20
  -2   1  -8  104.39    6.00
  -2   1  -8   95.89    5.50
   2   1   8  108.29    5.60
   2  -1  -8   96.79    6.30
  -2   1   8  107.39    6.20
   2   1  -8  103.79    6.50
   2  -1   8   99.19    5.20
  -2   1   8  108.39    5.60
   2   1  -8  106.79    6.60
  -2  -1  -8   97.69    5.70
   2   1  -8  104.89    5.40
  -2  -1  -8   96.09    5.60
   2  -1   8   99.59    6.70
  -3  -1   8  347.07   13.60
   3   1   8  340.87   12.70
  -3  -1   8  354.76   12.80
   3  -1  -8  345.37   12.60
  -3   1  -8  315.87   12.10
   3   1   8  340.97   12.60
   3  -1  -8  302.37   13.70
   3  -1  -8  358.86   14.20
   3   1   8  331.77   14.30
   3  -1   8  338.07   12.10
  -3   1   8  320.97   13.40
  -3   1   8  318.87   12.30
   3  -1   8  327.17   14.40
   3   1  -8  332.77   12.70
   3   1  -8  323.97   13.70
   3   1  -8  329.67   14.10
  -3  -1  -8  324.07   12.20
   4  -1  -8   12.30    2.70
   4   1   8   10.50    2.50
  -4  -1   8    9.90    2.90
   4  -1  -8   10.90    3.10
   4  -1  -8   13.20    3.50
  -4   1   8   11.30    3.10
   4   1  -8    9.50    3.20
   4  -1   8   16.90    3.80
   4   1  -8   12.30    2.90
   4   1  -8    7.90    2.80
   5  -1  -8  129.29    8.30
   5  -1  -8  124.09    8.10
   5  -1  -8  131.69    7.60
   5   1  -8  117.69    7.80
   5   1  -8  121.99    7.60
   5  -1   8  120.49    8.50
   5   1  -8  109.29    8.20
  -5   1   8  119.89    7.80
  -5   1   8  140.39    8.50
   6   1   8    1.60    3.00
   6  -1  -8    1.60    2.90
   6  -1  -8    0.60    3.10
   6  -1  -8    5.80    3.20
   6  -1   8    4.90    3.10
  -6   1   8   -1.70    2.00
   6   1  -8   -0.70    2.40
   6   1  -8   -0.40    2.50
   6   1  -8    0.70    2.50
  -7  -1   8   37.70    5.40
   7  -1  -8   32.60    6.00
   7   1   8   36.10    6.00
   7  -1  -8   45.30    6.20
  -7   1   8   42.20    5.80
   7   1  -8   36.40    6.20
   7   1  -8   38.80    5.70
   7  -1   8   28.00    5.40
   7   1  -8   38.80    5.40
   8  -1  -8   23.30    5.00
   8   1   8   31.30    5.50
   8  -1  -8   28.70    6.00
   8   1  -8   22.00    5.00
   8  -1   8   24.40    5.40
  -8   1   8   30.80    4.90
   8   1  -8   22.50    5.60
   9  -1  -8  127.09   12.00
   9  -1  -8  123.19   11.10
   9   1   8  113.49    9.40
   9   1  -8  106.29   10.20
   9   1  -8  142.19   11.00
  10  -1  -8    5.30    4.40
  10  -1  -8    1.20    4.10
  10   1  -8   -1.60    3.80
  10   1  -8    1.20    3.90
   0  -1   9   -0.10    1.90
   0  -1  -9    1.60    1.90
   0   1   9    1.20    1.80
   0   1   9   -0.10    2.00
   0  -1   9    4.90    2.10
   0   1  -9    3.30    2.00
   0   1  -9    0.20    1.70
   0  -1  -9    0.10    1.80
   1   1   9   98.49    6.80
  -1   1  -9  118.89    6.60
   1   1   9  107.89    6.20
   1  -1  -9   98.79    6.50
  -1  -1   9   97.69    6.30
  -1   1  -9  119.39    6.70
  -1  -1   9  117.29    6.40
   1  -1  -9  111.79    7.00
   1  -1   9   95.79    6.70
   1   1  -9  113.59    5.30
  -1  -1  -9  107.49    6.40
   1  -1   9  112.59    6.00
   1   1  -9  101.59    6.40
  -1   1   9  118.49    6.50
  -1   1   9  105.49    6.30
  -1  -1  -9  112.19    6.60
   1   1  -9  103.29    6.80
  -2  -1   9   43.10    4.40
   2   1   9   40.10    5.10
   2  -1  -9   37.70    4.80
   2   1   9   38.20    4.00
   2  -1  -9   45.10    3.50
   2   1   9   33.10    4.00
   2  -1  -9   35.60    4.70
  -2   1  -9   43.50    4.30
  -2  -1   9   43.40    4.50
  -2   1  -9   36.50    4.20
   2   1  -9   35.60    4.70
  -2   1   9   47.70    4.40
   2   1  -9   42.90    5.10
  -2   1   9   38.70    4.60
  -2  -1  -9   38.80    4.20
   2   1  -9   47.30    3.60
   2  -1   9   38.10    4.80
   2  -1   9   43.90    4.00
  -2  -1  -9   46.50    4.50
   3  -1  -9  103.09    6.00
   3   1   9  103.99    6.10
  -3  -1   9  121.29    7.10
   3  -1  -9   92.59    7.20
   3  -1  -9  103.69    7.30
  -3  -1   9  108.59    6.20
  -3   1  -9  106.29    6.00
   3   1   9  114.89    6.40
   3   1   9  110.89    7.70
   3   1  -9  104.89    7.30
   3   1  -9  112.79    7.60
  -3  -1  -9  107.39    6.00
   3   1  -9  111.99    6.20
   3  -1   9   96.59    7.40
  -3   1   9  104.89    5.90
  -3   1   9  103.89    6.80
   4  -1  -9   19.30    4.30
  -4  -1   9   24.30    4.10
   4  -1  -9   21.30    4.20
   4   1   9   18.80    4.30
   4  -1  -9   27.00    3.80
  -4   1   9   26.00    4.30
   4   1  -9   19.40    4.20
   4   1  -9   24.90    3.70
   4  -1   9   29.60    4.80
   4   1  -9   24.70    4.60
  -4   1   9   23.10    4.10
   5   1   9   43.60    6.30
   5  -1  -9   51.59    6.50
   5  -1  -9   60.69    6.00
   5  -1  -9   42.40    5.90
   5   1  -9   46.30    5.40
   5  -1   9   43.90    6.30
  -5   1   9   47.60    5.80
   5   1  -9   47.50    6.20
  -5   1   9   47.60    6.10
   5   1  -9   50.19    6.10
   6   1   9   -0.20    2.80
   6  -1  -9   -4.60    2.40
  -6  -1   9   -2.80    2.20
   6  -1  -9   -0.20    3.10
   6  -1  -9   -0.40    2.50
   6   1  -9    0.40    2.50
   6   1  -9    2.10    3.50
   6  -1   9    5.10    3.50
  -6   1   9    1.40    2.70
   6   1  -9   -3.90    2.30
   7  -1  -9   66.99    7.50
   7   1   9   74.79    8.50
  -7  -1   9   76.39    7.80
   7  -1  -9   74.09    8.60
   7   1  -9   74.09    8.70
  -7   1   9   62.49    7.20
   7  -1   9   73.09    8.40
   7   1  -9   79.89    7.90
   7   1  -9   81.19    8.10
  -8  -1   9   41.60    5.90
   8  -1  -9   35.60    6.90
   8  -1  -9   53.29    7.10
   8   1   9   48.60    7.30
   8   1  -9   52.09    8.00
   8  -1   9   58.09    7.80
  -8   1   9   57.99    6.90
   8   1  -9   48.80    7.00
   9  -1  -9   85.49    9.30
   9  -1  -9   78.09    9.70
   9   1   9   82.59    9.40
   9   1  -9   69.69    8.50
   9  -1   9   94.09    9.90
   9   1  -9   85.19   10.10
   0  -1 -10    0.30    2.20
   0   1 -10   -2.60    1.80
   0   1 -10   -0.80    2.00
   0   1  10    5.10    2.40
   0  -1  10    0.70    2.20
   0   1  10    0.40    2.20
   0  -1 -10    2.10    2.10
   0  -1  10    1.00    2.00
   1   1  10  324.67   14.60
   1   1  10  323.67   14.30
  -1  -1  10  327.27   14.10
   1  -1 -10  355.16   14.80
   1   1  10  352.36   13.60
  -1   1 -10  341.07   14.20
   1  -1 -10  325.37   14.20
  -1  -1  10  353.96   13.80
  -1   1 -10  354.26   14.10
   1  -1  10  359.36   13.30
  -1   1  10  303.77   13.80
  -1  -1 -10  347.87   14.10
  -1  -1 -10  335.07   13.90
  -1   1  10  336.67   13.90
   1   1 -10  335.07   14.40
   1   1 -10  358.16   14.80
   1  -1  10  329.47   14.80
   2   1  10   -1.50    1.90
   2   1  10    2.30    2.00
   2   1  10   -4.00    1.90
   2  -1 -10    1.20    2.30
  -2  -1  10   -1.40    2.00
  -2   1 -10   -1.70    1.80
   2  -1 -10    2.50    2.50
  -2   1 -10   -2.20    1.80
  -2  -1  10   -1.60    1.60
  -2  -1 -10    3.20    2.10
   2  -1  10    0.10    2.50
  -2   1  10   -0.40    1.90
   2   1 -10   -2.30    2.10
  -2  -1 -10    0.90    2.10
  -2   1  10    2.20    2.30
   2   1 -10    1.50    2.30
  -3   1 -10   -1.70    1.70
  -3  -1  10    0.70    1.90
   3   1  10    0.40    2.90
   3  -1 -10    3.60    2.90
   3   1  10    0.40    2.20
   3  -1 -10    4.10    3.00
  -3  -1  10    2.70    2.70
   3   1 -10   -0.60    2.70
   3   1 -10    0.70    2.80
   3  -1  10    1.50    2.90
   3  -1  10    1.50    2.20
   3   1 -10    1.90    2.30
  -3   1  10    4.20    2.90
   4  -1 -10    2.10    2.50
   4   1  10    0.50    3.20
  -4  -1  10    7.30    3.10
   4  -1 -10    7.10    3.20
   4  -1 -10    2.70    3.30
   4  -1  10    0.30    2.90
  -4   1  10    1.00    2.60
  -4   1  10    4.80    2.90
   4   1 -10    8.10    3.40
   4   1 -10    4.90    3.30
   4   1 -10    4.30    2.60
   5  -1 -10  308.77   14.80
   5  -1 -10  282.97   14.90
   5   1  10  301.37   15.50
   5  -1 -10  304.27   13.40
   5   1 -10  284.97   14.40
   5  -1  10  292.07   15.40
   5   1 -10  302.57   15.30
  -5   1  10  293.27   14.90
   5   1 -10  296.77   13.60
   6  -1 -10    3.40    3.20
  -6  -1  10    2.70    3.20
   6   1  10    9.40    4.10
   6  -1 -10    2.50    3.70
   6  -1 -10    2.00    3.20
   6   1 -10    5.30    3.10
   6   1 -10    1.80    3.60
   6   1 -10    2.60    3.20
   6  -1  10    3.30    3.70
  -6   1  10    5.20    3.30
  -7  -1  10  218.48   12.60
   7   1  10  234.68   13.90
   7  -1 -10  194.18   11.60
   7  -1 -10  211.98   13.50
   7   1 -10  219.08   12.50
   7   1 -10  224.68   12.70
  -7   1  10  233.08   13.00
   7  -1  10  185.38   12.80
   7   1 -10  200.08   13.30
   8  -1 -10    7.90    5.20
   8   1  10    7.60    4.70
   8  -1 -10    5.00    4.20
   8  -1  10   17.80    5.30
   8   1 -10   10.80    4.50
   8   1 -10   14.40    5.40
   9  -1 -10    0.00    3.70
   9  -1 -10   -1.60    4.10
   9   1  10   -0.30    3.50
   9   1 -10   -4.70    3.70
   9  -1  10    2.50    4.10
   9   1 -10   -4.60    3.50
   0  -1 -11    2.10    2.40
   0   1  11    0.00    2.40
   0  -1 -11   -0.90    2.20
   0  -1  11    1.10    2.70
   0   1 -11    1.20    2.50
   0   1 -11   -1.10    2.10
   0  -1  11    0.40    2.20
   0   1  11    2.00    2.50
   0   1  11    1.50    2.60
   1  -1 -11   45.10    5.60
  -1  -1  11   41.10    5.00
   1   1  11   44.90    5.40
   1  -1 -11   49.20    6.10
  -1  -1  11   34.90    4.90
   1   1  11   45.90    5.20
   1   1  11   40.70    5.40
  -1   1 -11   38.80    5.30
  -1   1 -11   44.40    5.40
  -1   1  11   67.09    6.90
  -1   1  11   47.60    5.30
  -1  -1 -11   37.00    4.90
   1  -1  11   33.40    5.10
  -1   1  11   52.89    5.60
   1   1 -11   39.10    5.50
   1   1 -11   42.20    5.50
  -1  -1 -11   40.40    4.90
  -2  -1  11   11.60    3.30
  -2   1 -11    2.50    2.40
   2  -1 -11    5.70    3.40
   2  -1 -11    4.60    3.10
  -2   1 -11    8.80    3.00
   2   1  11   10.30    3.60
   2   1  11    8.00    3.10
  -2  -1  11    7.90    3.00
  -2   1  11    2.90    3.00
  -2  -1 -11    3.30    2.60
   2   1 -11    7.20    3.40
  -2  -1 -11    4.30    2.50
   2   1 -11    4.90    3.10
  -2   1  11    5.50    2.80
   2  -1  11    1.00    2.90
  -2   1  11    8.70    2.90
   3   1  11    7.30    3.60
   3  -1 -11    1.30    2.90
  -3  -1  11    4.60    3.10
   3  -1 -11    0.70    3.00
   3  -1  11    3.80    3.30
   3   1 -11    0.10    2.90
  -3   1  11    4.20    2.90
  -3   1  11    2.80    3.10
   3   1 -11    0.90    3.00
   4   1  11    1.50    3.20
   4  -1 -11    5.60    3.80
   4  -1 -11    1.30    3.20
   4  -1  11    0.30    3.20
  -4   1  11   -2.80    2.50
   4   1 -11   -0.20    2.80
  -4   1  11   -1.60    2.80
   4   1 -11    1.00    3.20
   5  -1 -11    0.10    3.30
   5   1  11    3.40    3.50
  -5  -1  11    4.00    3.20
   5  -1 -11    6.10    3.60
   5   1 -11    2.00    3.40
   5  -1  11    1.60    3.40
  -5   1  11   -3.00    2.60
   5   1 -11    2.40    4.00
   6  -1 -11    1.60    3.70
   6   1  11    3.80    4.20
  -6  -1  11    4.70    3.50
   6  -1  11    3.30    3.90
   6   1 -11    6.10    4.50
  -6   1  11    6.40    3.80
   6   1 -11   11.00    3.90
   6   1 -11    5.50    3.70
   7   1  11   26.10    6.20
   7  -1 -11    6.60    5.20
   7   1 -11   23.40    5.30
   7   1 -11   15.10    5.70
   7  -1  11   19.10    5.70
   8   1  11   48.10    8.10
   8  -1 -11   40.10    7.70
   8   1 -11   40.80    7.50
   8  -1  11   59.69    8.60
   8   1 -11   37.00    6.80
   0  -1 -12    2.50    2.80
   0  -1 -12    0.60    2.60
   0  -1  12    1.20    2.80
   0   1  12   -1.20    2.40
   0   1  12   -0.70    2.90
   0   1 -12   -3.60    2.20
   0   1 -12    1.40    2.40
   1  -1 -12   20.70    4.60
   1   1  12   15.20    4.30
   1  -1 -12   11.70    3.90
   1   1  12   20.40    4.50
  -1   1 -12   12.40    3.60
  -1   1 -12    8.20    3.40
  -1  -1  12   20.40    4.10
   1   1 -12   17.20    4.30
   1  -1  12   17.90    4.20
  -1   1  12   15.60    4.00
   1  -1  12   17.00    4.30
  -1   1  12   13.00    4.10
   1   1 -12   14.20    4.20
  -1   1  12   16.10    3.90
  -1  -1 -12   15.70    4.20
  -1  -1 -12   14.20    3.60
  -2   1 -12  187.38   10.40
   2  -1 -12  190.98   11.20
  -2  -1  12  210.08   10.70
   2   1  12  185.88   10.60
  -2  -1  12  193.38   10.40
   2  -1 -12  231.58   12.30
   2   1  12  180.58   11.40
   2  -1  12  193.08   11.70
  -2   1  12  183.68   10.30
   2   1 -12  228.18   12.20
   2   1 -12  188.98   11.30
  -2   1  12  183.78   10.40
   2  -1  12  182.48   10.80
  -2   1  12  183.08   11.70
   3  -1 -12  198.18   12.20
  -3  -1  12  238.88   12.00
   3  -1 -12  222.98   12.80
  -3  -1  12  227.48   13.20
   3   1  12  192.48   12.50
  -3   1  12  227.58   13.20
   3   1 -12  235.98   13.10
   3  -1  12  204.68   12.90
   3   1 -12  251.17   13.30
  -3   1  12  235.98   12.30
   4  -1 -12   73.69    8.70
   4   1  12   80.79    9.10
   4  -1 -12   91.89    9.20
  -4  -1  12  107.09   10.00
   4  -1  12   91.89    9.70
   4   1 -12   74.49    8.60
  -4   1  12   78.19    8.90
  -4   1  12   91.19    8.40
   4   1 -12   71.39    8.50
  -5  -1  12    7.30    4.20
   5  -1 -12    7.70    4.30
   5   1  12    2.60    3.60
   5   1 -12   10.50    4.70
  -5   1  12    2.50    3.70
   5  -1  12    3.20    4.00
   6   1  12   10.80    4.90
   6  -1 -12    9.60    4.80
   6   1 -12    3.80    4.30
   6  -1  12    6.40    4.50
   7   1  12   14.20    5.50
   7  -1 -12    6.00    4.80
   7   1 -12    6.80    5.20
   7  -1  12   12.00    5.70
   0   1 -13    3.00    2.90
   0  -1 -13   -0.50    2.30
   0  -1  13    5.40    3.70
   0   1  13    1.70    3.10
   0  -1  13   -2.20    2.90
   0   1 -13   -4.80    2.60
   0  -1 -13   -0.20    2.80
   0   1  13   -0.20    2.70
  -1   1 -13   17.20    4.10
   1   1  13   24.30    5.00
  -1   1 -13   28.20    4.90
  -1  -1  13   25.60    5.50
   1  -1 -13   28.80    5.30
   1  -1 -13   19.60    4.90
   1   1  13   23.50    5.20
  -1  -1  13   32.50    5.70
  -1  -1 -13   26.40    4.80
  -1   1  13   22.10    5.20
   1   1 -13   25.30    5.20
   1  -1  13   20.50    4.70
   1   1 -13   20.10    4.80
  -1   1  13   24.80    5.00
   1  -1  13   33.40    5.90
   2  -1 -13   76.79    8.20
   2  -1 -13   85.79    9.10
  -2  -1  13   99.49   10.00
   2   1  13   99.69    9.60
   2   1 -13  104.59    9.80
   2   1 -13   77.69    8.50
  -2   1  13  102.39    8.00
  -2   1  13  106.79   10.30
   2  -1  13   85.89    9.20
   3   1  13   85.59    9.70
  -3  -1  13   96.09   10.20
   3  -1 -13   85.69    9.10
   3  -1 -13   87.79    9.50
  -3   1  13  106.29   10.60
  -3   1  13   88.09    8.50
   3  -1  13  102.09   10.50
   3   1 -13  102.19   10.00
   3   1 -13  111.79   10.60
   4  -1 -13  100.19   10.10
   4   1  13  124.59   11.80
   4   1 -13  135.79   10.70
   4  -1  13  112.89   11.50
   5   1  13   -1.30    3.90
   5  -1 -13    2.60    4.30
   5   1 -13    7.30    4.50
   5  -1  13   -3.30    3.80
   6   1  13    0.70    4.00
   6  -1 -13   -4.60    4.20
   6  -1  13    0.80    4.30
   6   1 -13   -0.50    4.00
   0   1  14    1.50    3.60
   0   1 -14    1.20    3.30
   0  -1 -14   -0.90    3.10
   0  -1  14   -0.50    3.00
  -1  -1  14   31.70    5.50
  -1   1 -14   36.90    6.10
   1   1  14   22.50    5.40
  -1   1 -14   24.10    5.10
   1  -1 -14   27.50    5.60
   1   1 -14   30.50    5.70
  -1  -1 -14   36.10    5.80
   1  -1  14   26.70    5.80
   2   1  14   14.80    5.30
   2  -1 -14   34.60    6.20
   2  -1  14   30.00    6.20
   2   1 -14   34.20    6.30
   3  -1 -14   74.29    8.70
   3   1  14   90.59   10.20
   3  -1  14   90.09   10.20
   3   1 -14   81.09    9.50
   4  -1 -14    7.60    4.50
   4   1  14    2.50    4.00
   4   1 -14    0.70    4.20
   4  -1  14    2.80    4.60
   5  -1 -14    3.50    4.30
   5   1 -14    9.80    5.00
   0   1 -15    3.20    3.40
   0   1  15    2.20    3.60
   0  -1  15   -1.90    3.40
   0  -1 -15    1.60    3.50
   1   1  15   24.20    5.60
   1  -1 -15   22.90    5.60
   1   1 -15   26.90    6.00
   1  -1  15   20.10    5.80
   2   1  15   93.99   10.30
   2  -1 -15   88.39    9.80
   2   1 -15   82.89    9.30
   2  -1  15   92.69   10.60
  -1   2   0   -0.40    0.50
  -1  -2   0   -0.50    0.40
   1   2   0   -0.10    0.40
  -1   2   0   -0.30    0.60
   1   2   0    0.60    0.50
  -1   2   0   -0.30    0.40
  -1  -2   0   -0.40    0.40
   1   2   0   -0.20    0.40
   1  -2   0    0.60    0.50
   2   2   0 2368.26   71.79
   2  -2   0 2487.45   70.99
   2   2   0 2470.15   69.39
  -2  -2   0 2437.66   69.39
  -2   2   0 2382.36   69.49
  -2   2   0 2412.66   71.89
  -2  -2   0 2407.16   71.29
   3   2   0    0.20    0.60
  -3   2   0    3.50    0.90
  -4   2   0 1004.30   30.80
   4   2   0 1046.30   30.00
   5   2   0    0.40    0.70
   5   2   0    2.30    1.70
  -5   2   0    0.30    0.80
  -5  -2   0   -0.60    0.60
   6   2   0  248.18   10.80
  -6   2   0  249.78    8.60
   7   2   0    0.80    1.90
   8  -2   0  341.17   15.60
   8   2   0  370.36   15.60
   9  -2   0    3.30    3.00
   9   2   0   -1.00    2.40
  10   2   0  314.77   15.10
  10   2   0  311.07   15.40
  10  -2   0  304.17   15.70
  11   2   0    3.20    3.40
  11   2   0   -1.60    3.40
  11  -2   0   -2.00    3.10
   0  -2   1  906.71   26.80
   0  -2   1  881.21   26.00
   0   2   1  901.41   26.00
   0   2  -1  902.91   26.30
   0   2   1  868.01   26.50
   0   2   1  918.31   26.40
   0   2  -1  861.91   26.50
   0   2  -1  944.31   25.70
   0   2  -1  866.11   26.00
   0  -2  -1  874.11   26.60
   0  -2   1  875.51   26.50
   1   2   1  107.99    3.70
  -1   2  -1  115.19    4.00
  -1   2  -1  114.39    3.80
   1   2   1  110.39    3.80
  -1   2  -1  112.29    3.80
  -1   2  -1  113.59    3.70
  -1  -2   1  114.09    4.10
   1  -2  -1  120.19    4.30
   1  -2   1  109.49    3.80
  -1   2   1  112.29    4.00
   1  -2   1  111.59    3.70
   1   2  -1  110.99    4.00
  -1   2   1  107.59    4.00
   1   2  -1  110.69    4.00
   1  -2   1  108.99    4.00
   1   2  -1  115.89    4.00
   1   2  -1  113.69    4.00
  -1   2   1  113.19    4.20
  -2   2  -1 4098.89  118.79
  -2  -2   1 4139.29  120.89
   2   2   1 3925.01  117.39
   2   2   1 4109.19  120.19
  -2   2  -1 4075.69  121.19
  -2   2   1 3764.12  120.69
   2   2  -1 4264.37  121.29
   2  -2   1 4196.48  119.89
  -2  -2  -1 4155.38  119.89
   2   2  -1 3777.42  119.09
  -2   2   1 4314.47  120.99
   2   2  -1 4238.68  119.69
  -3   2  -1  435.26   12.80
  -3   2  -1  434.96   13.10
   3   2   1  436.46   12.50
  -3   2  -1  425.06   12.80
   3  -2   1  441.66   13.10
  -3   2   1  419.06   13.90
  -3  -2  -1  435.16   12.80
   3   2  -1  409.46   14.40
  -3   2   1  448.16   14.30
   3   2  -1  424.76   13.40
  -4   2  -1 3360.86   98.19
  -4   2  -1 3488.95   97.79
  -4   2  -1 3377.26  100.09
  -4   2   1 3319.77  100.49
   4   2  -1 3363.76  101.09
   4   2  -1 3566.04   98.39
  -5   2  -1   89.89    2.90
   5  -2  -1   91.69    5.50
  -5   2  -1   84.69    2.80
  -5   2  -1   89.89    2.90
  -5   2  -1   87.79    2.80
  -5   2   1   78.99    4.10
   5   2  -1   86.29    5.30
   5   2  -1   83.09    3.90
  -6  -2   1   37.50    2.60
   6  -2  -1   38.40    4.60
   6   2  -1   35.20    4.20
  -6   2   1   35.80    2.70
   6   2  -1   35.80    2.50
   7  -2  -1   15.80    3.60
   7   2   1   19.80    3.70
   7   2  -1   16.40    3.40
   8  -2  -1 1125.89   38.50
   8   2   1 1093.39   37.60
   8   2  -1 1135.89   38.10
   9  -2  -1   31.70    5.50
   9   2   1   30.30    5.00
   9   2  -1   29.50    4.90
   9  -2   1   24.60    4.80
   9   2  -1   34.60    5.50
  10   2   1  850.81   30.80
  10   2   1  849.41   31.30
  10  -2  -1  891.31   32.60
  10   2  -1  829.02   31.10
  10   2  -1  846.82   31.50
  10  -2   1  822.42   31.90
  11  -2  -1   -1.10    3.20
  11   2   1    3.40    3.50
  11  -2  -1    5.20    3.50
  11   2  -1    2.50    3.90
  11  -2   1    3.10    3.40
  11   2  -1   11.20    4.20
   0   2   2 4362.26  131.49
   0  -2   2 4642.54  133.99
   0   2   2 4228.18  130.79
   0  -2  -2 4683.13  131.09
   0   2  -2 4196.18  130.49
   0  -2   2 4522.85  129.79
   0  -2  -2 4293.97  129.09
   0   2  -2 4644.74  128.49
   0   2   2 4508.15  129.39
   0   2  -2 4100.19  128.49
   0   2  -2 4567.24  130.49
  -1   2  -2  143.29    5.20
   1   2   2  150.78    4.80
   1   2   2  142.39    5.10
  -1   2  -2  147.99    5.00
   1  -2  -2  142.89    5.30
  -1  -2   2  147.09    5.20
  -1   2  -2  142.59    5.00
   1   2   2  143.09    5.10
  -1   2  -2  141.89    4.90
  -1  -2   2  149.09    5.30
   1  -2  -2  146.09    5.40
  -1   2   2  144.59    5.30
   1   2  -2  147.59    5.30
   1   2  -2  143.99    5.30
   1   2  -2  141.89    5.40
  -1  -2  -2  153.48    4.90
   1  -2   2  140.09    5.40
   1   2  -2  140.39    5.10
  -1   2   2  140.39    5.40
  -1   2   2  147.59    5.10
   2  -2  -2  676.03   21.20
   2   2   2  683.03   20.70
  -2   2  -2  711.33   20.80
   2  -2  -2  669.13   21.80
  -2   2  -2  687.83   20.40
  -2  -2   2  720.83   21.50
   2   2   2  685.93   20.30
   2   2  -2  708.83   21.20
  -2   2   2  684.53   21.70
  -2   2   2  707.83   21.60
   2   2  -2  696.13   21.60
   2   2  -2  664.83   21.00
   2  -2   2  726.73   20.40
   3  -2  -2   79.29    3.90
  -3   2  -2   78.69    2.80
   3  -2  -2   74.19    4.40
  -3   2  -2   83.29    2.90
  -3  -2   2   83.79    3.80
  -3   2   2   87.89    4.20
   3   2  -2   82.39    4.20
  -3   2   2   73.09    3.90
   3   2  -2   88.29    3.90
   3  -2   2   85.89    2.90
   3   2  -2   83.89    4.20
   4  -2  -2  193.98    8.30
   4   2  -2  187.18    7.10
  -4   2   2  184.58    7.40
   4   2  -2  186.18    8.10
   5  -2  -2  154.58    8.00
   5   2  -2  160.18    7.70
  -5   2   2  159.68    6.80
   5   2  -2  164.98    6.50
   6  -2  -2  975.50   34.20
   6   2  -2 1033.30   34.10
   6   2  -2 1039.50   31.50
  -6   2   2 1065.59   32.50
   7  -2  -2   34.70    4.90
   7   2  -2   45.40    5.20
   8   2   2  227.68   11.10
   8  -2  -2  222.38   11.90
   8   2  -2  214.98   11.50
   8   2  -2  224.88   11.40
   9   2   2    6.70    3.00
   9  -2  -2    4.80    3.30
   9   2  -2    1.20    2.90
   9   2  -2    3.10    2.90
  10  -2  -2  120.49   11.10
  10   2   2  134.19    9.00
  10   2   2  133.19    9.30
  10   2  -2  135.49    9.70
  10  -2   2  142.59   10.00
  10   2  -2  139.89    9.80
  11  -2  -2   -1.10    3.30
  11  -2  -2    9.90    4.20
  11   2   2    6.20    3.60
  11   2  -2    4.80    3.80
  11   2  -2    4.60    4.10
  11  -2   2    6.70    3.90
   0  -2  -3 8881.11  277.37
   0  -2   3 9426.56  283.77
   0  -2  -3 9999.00  272.27
   0  -2   3 9958.00  281.27
   0   2   3 9690.03  282.97
   0  -2  -3 9676.33  279.67
   0   2   3 9789.32  276.27
   0   2  -3 9605.14  282.87
   0   2  -3 9385.76  274.27
   0   2  -3 9082.79  276.97
  -1  -2   3  170.08    6.20
   1   2   3  173.78    5.50
   1  -2  -3  162.88    6.40
  -1   2  -3  171.28    6.30
  -1  -2   3  171.08    6.30
  -1   2  -3  168.88    6.10
  -1   2  -3  177.28    5.90
   1   2   3  174.18    6.20
   1   2   3  171.38    6.20
   1  -2  -3  172.58    6.40
  -1   2  -3  167.38    6.00
   1  -2   3  176.68    5.60
  -1   2   3  167.28    6.40
   1   2  -3  171.98    6.40
   1   2  -3  175.98    6.10
  -1  -2  -3  177.78    6.00
   1  -2   3  161.28    6.50
  -1  -2  -3  170.78    6.00
   1   2  -3  169.08    6.40
  -2  -2   3 1653.13   47.80
   2  -2  -3 1592.04   47.00
   2   2   3 1560.54   46.90
  -2   2  -3 1579.04   46.90
  -2   2  -3 1542.95   46.00
  -2  -2   3 1572.84   47.60
   2  -2  -3 1547.35   47.80
   2   2   3 1580.84   47.30
   2   2   3 1601.94   46.20
   2   2  -3 1551.64   47.60
   2   2  -3 1573.84   46.80
   2  -2   3 1675.33   46.60
  -2   2   3 1618.14   47.10
   2   2  -3 1577.24   46.40
  -2   2   3 1539.55   47.60
  -3  -2   3  137.69    5.30
   3   2   3  130.49    4.30
   3   2   3  133.59    4.40
  -3   2  -3  132.09    4.50
   3   2   3  131.19    4.40
   3  -2  -3  131.09    6.30
   3  -2  -3  121.59    5.60
  -3   2   3  131.59    5.90
   3   2  -3  123.39    5.80
   3   2  -3  124.39    6.00
   3   2  -3  127.99    5.60
   4  -2  -3  555.14   18.00
  -4   2  -3  559.14   15.80
  -4  -2   3  576.44   17.90
   4  -2  -3  539.15   19.10
   4   2  -3  532.25   17.80
  -4   2   3  533.65   18.30
   4   2  -3  536.45   18.30
   4  -2   3  548.55   16.20
  -4   2   3  558.94   18.70
   4   2  -3  516.95   18.80
   5  -2  -3  363.26   14.40
  -5   2   3  356.06   13.00
   5   2  -3  340.87   13.60
   5   2  -3  345.67   13.90
   5   2  -3  379.46   12.80
   6  -2  -3 4401.26  133.29
   6   2  -3 4389.16  129.89
   6   2  -3 4569.34  129.19
  -6   2   3 4467.45  131.89
   6   2  -3 4396.96  132.89
   7  -2  -3   54.39    6.20
  -7  -2   3   59.29    4.20
   7   2  -3   64.99    6.40
  -7   2   3   63.39    4.40
   7   2  -3   53.09    5.50
   8  -2  -3  261.87   13.80
   8   2  -3  314.57   14.10
   8   2  -3  276.17   13.20
   9  -2  -3    7.50    3.80
   9   2   3    4.60    2.80
   9   2  -3    2.30    3.10
   9   2  -3    5.20    3.70
  10   2   3   58.79    6.70
  10  -2  -3   42.10    6.40
  10  -2  -3   59.19    7.90
  10  -2   3   64.79    7.30
  10   2  -3   53.19    7.30
  10   2  -3   57.09    7.30
  11  -2  -3   23.00    5.60
  11   2   3   24.90    5.20
  11  -2  -3   15.00    4.80
  11   2  -3   18.40    5.30
  11   2  -3   26.60    6.00
  11  -2   3   32.40    5.90
   0   2  -4  864.61   26.70
   0  -2   4  868.71   26.10
   0   2  -4  815.52   26.20
   0   2  -4  877.61   25.60
   0  -2  -4  867.91   26.40
   0   2   4  869.81   26.60
   0  -2  -4  900.61   24.90
   0  -2   4  854.31   27.10
   0  -2  -4  815.62   26.30
   0   2   4  892.41   25.50
  -1   2  -4   46.10    2.80
  -1  -2   4   45.40    2.80
   1  -2  -4   46.60    3.20
   1  -2  -4   44.90    2.40
   1  -2  -4   45.90    3.00
  -1   2  -4   46.60    2.40
  -1  -2   4   47.40    2.80
   1   2   4   49.20    2.00
   1   2   4   45.00    2.70
  -1   2  -4   43.30    2.70
  -1   2   4   50.99    2.70
  -1  -2  -4   43.30    2.70
   1  -2   4   46.00    2.30
   1   2  -4   42.00    2.80
   1   2  -4   50.29    2.80
  -1   2   4   50.49    3.10
  -1  -2  -4   48.60    2.60
   1  -2   4   42.40    3.10
   1   2  -4   54.99    3.20
   2   2   4  614.54   18.20
   2   2   4  602.84   19.00
  -2   2  -4  592.04   18.60
  -2  -2   4  615.34   19.60
  -2   2  -4  632.94   18.60
   2   2   4  598.74   19.20
  -2  -2   4  608.94   19.40
   2  -2  -4  621.74   19.60
   2  -2  -4  604.24   19.90
   2  -2   4  618.94   18.50
   2   2  -4  584.24   19.70
  -2  -2  -4  608.94   18.60
   2   2  -4  582.34   19.40
   2   2  -4  605.94   19.10
   2  -2   4  606.04   20.20
  -2   2   4  615.04   18.90
  -2   2   4  587.74   19.60
  -3   2  -4   27.50    1.80
   3  -2  -4   27.80    3.30
   3   2   4   29.90    2.00
  -3  -2   4   31.00    2.30
   3   2   4   25.00    2.60
   3   2   4   27.50    1.80
   3  -2  -4   27.80    3.00
   3   2  -4   26.30    2.90
   3   2  -4   22.40    2.90
   3  -2   4   28.80    2.00
   3   2  -4   30.50    3.10
  -3   2   4   20.70    2.70
  -3   2   4   27.90    1.60
   4   2   4  980.50   27.60
   4   2   4  985.80   27.60
   4   2   4  975.10   28.20
  -4  -2   4  994.50   30.00
   4  -2  -4  940.51   30.10
   4   2   4  990.40   28.20
   4  -2  -4  864.71   31.00
  -4   2  -4  965.60   28.00
  -4   2   4  947.01   30.80
   4   2  -4  924.01   31.10
   4   2  -4  944.41   30.00
   4   2  -4  940.31   30.30
  -4   2   4  975.20   30.90
  -5  -2   4    3.90    1.40
   5  -2  -4    1.90    1.70
   5  -2  -4    8.60    2.10
   5   2  -4    3.20    2.00
   5   2  -4    2.80    1.60
   5   2  -4    6.40    2.50
   6  -2  -4  201.28   10.50
   6   2  -4  199.38   10.00
  -6   2   4  216.18    9.40
   6   2  -4  218.98   10.50
   6   2  -4  203.58    9.00
  -7  -2   4    4.50    2.00
   7  -2  -4   -0.30    2.50
  -7   2   4    6.00    2.20
   7   2  -4    5.00    2.60
   7   2  -4    4.60    2.00
   7  -2   4    2.70    2.10
   7   2  -4    3.30    2.80
   8  -2  -4  383.06   17.10
   8   2  -4  354.86   16.20
   8  -2   4  379.96   15.50
   8   2  -4  356.16   16.50
   9  -2  -4    7.80    3.40
   9  -2  -4    1.50    3.20
   9   2  -4    3.90    3.30
   9   2  -4   -0.40    3.00
  10  -2  -4  151.68   11.00
  10  -2  -4  130.69   10.30
  10   2  -4  146.39   10.60
  10   2  -4  139.69   10.30
  11  -2  -4   -0.50    3.80
  11  -2  -4   -1.80    3.30
  11   2  -4   -3.50    3.60
  11  -2   4    6.80    4.20
  11   2  -4    6.80    4.20
   0  -2   5  406.26   14.50
   0  -2  -5  421.86   14.30
   0   2  -5  403.16   14.10
   0   2  -5  425.46   14.40
   0  -2  -5  429.26   14.10
   0   2  -5  430.46   13.30
   0   2   5  419.96   14.10
   0  -2   5  415.76   13.70
   0  -2  -5  430.06   12.60
  -1  -2   5 1066.99   33.00
  -1   2  -5 1018.90   32.40
  -1   2  -5 1070.69   33.20
  -1   2  -5 1102.89   31.60
   1  -2  -5 1101.99   31.60
   1   2   5 1068.09   32.90
   1  -2  -5 1026.00   33.00
   1  -2  -5 1079.39   33.30
  -1  -2   5 1049.79   33.50
   1   2   5 1124.99   31.30
   1  -2   5 1099.49   32.40
   1   2  -5 1098.19   32.00
  -1   2   5 1050.39   33.20
   1   2  -5 1050.39   33.40
  -1  -2  -5 1093.39   32.80
  -1  -2  -5 1049.20   32.60
  -1   2   5 1058.59   33.20
  -1  -2  -5 1143.79   30.80
   1   2  -5 1028.30   32.90
   1  -2   5 1076.99   34.10
   2  -2  -5 1666.73   48.80
   2  -2  -5 1616.54   50.59
  -2   2  -5 1662.53   50.29
  -2  -2   5 1682.73   50.49
   2   2   5 1653.63   49.99
   2   2   5 1647.34   50.09
  -2   2  -5 1697.13   48.40
  -2   2  -5 1668.13   49.00
   2   2   5 1725.33   48.30
   2  -2  -5 1602.94   50.09
  -2  -2   5 1662.03   50.69
  -2  -2  -5 1730.03   49.90
   2   2  -5 1724.53   49.10
   2   2  -5 1605.04   50.69
   2  -2   5 1673.33   49.30
   2   2  -5 1640.04   49.99
   2  -2   5 1654.13   51.59
  -2  -2  -5 1648.94   49.00
  -2   2   5 1573.54   50.39
  -2   2   5 1692.33   50.19
   3   2   5   75.19    3.20
   3   2   5   71.79    3.60
   3  -2  -5   73.69    4.90
  -3   2  -5   65.09    3.40
   3  -2  -5   84.19    5.00
   3  -2  -5   70.39    4.30
   3   2   5   72.59    4.10
  -3  -2   5   73.79    4.60
  -3  -2   5   64.19    3.70
   3   2  -5   70.09    4.30
   3   2  -5   71.39    4.60
   3   2  -5   73.19    4.60
   3  -2   5   66.59    4.80
   3  -2   5   71.09    3.40
  -3   2   5   71.29    3.30
  -3   2   5   71.99    4.40
   4   2   5 1041.00   30.30
   4   2   5  985.70   31.40
  -4   2  -5 1008.70   29.50
   4  -2  -5 1001.20   31.80
  -4  -2   5 1014.60   31.30
   4   2   5 1012.40   29.90
   4  -2  -5 1001.70   32.80
   4   2  -5  972.40   31.50
  -4   2   5 1001.80   32.50
   4  -2   5  996.80   30.60
  -4   2   5  953.70   32.20
   4   2  -5  963.20   32.50
   4   2  -5  986.00   31.60
   5   2   5  757.42   25.30
   5  -2  -5  726.53   26.70
   5  -2  -5  731.23   25.50
  -5  -2   5  825.72   25.00
   5   2  -5  765.62   25.50
   5  -2   5  779.62   24.60
  -5   2   5  764.92   26.30
  -5   2   5  808.62   26.40
   5   2  -5  799.52   26.20
   5   2  -5  767.32   26.80
   6   2   5  667.33   23.20
   6  -2  -5  701.53   25.20
   6  -2   5  652.03   22.30
   6   2  -5  665.33   24.10
   6   2  -5  677.33   23.10
  -6   2   5  724.13   24.00
   6  -2   5  672.63   24.50
   6   2  -5  699.23   25.00
   7  -2  -5  229.28   11.50
   7  -2  -5  236.28   12.20
  -7  -2   5  229.58   10.40
   7   2  -5  224.88   11.50
   7  -2   5  235.88   11.30
   7   2  -5  217.98   11.80
   7   2  -5  220.78   10.20
  -7   2   5  237.98   10.70
   8  -2  -5  436.76   18.30
   8  -2  -5  428.56   19.10
   8   2  -5  419.26   18.70
   8  -2   5  409.66   17.50
   8   2  -5  445.96   18.60
   9  -2  -5    9.20    4.40
   9  -2  -5   14.20    4.30
   9   2  -5   10.30    4.10
   9   2  -5   13.40    4.60
  10  -2  -5  264.27   15.00
  10  -2  -5  293.97   16.20
  10   2  -5  296.27   15.50
  10   2  -5  300.57   15.80
  11  -2  -5  124.89   12.00
  11  -2  -5  139.49   10.70
  11   2  -5  105.69   10.50
  11   2  -5  134.19   10.60
   0  -2   6  130.59    5.80
   0  -2  -6  143.49    6.30
   0  -2  -6  151.28    4.90
   0   2  -6  142.39    5.50
   0   2  -6  134.59    6.40
   0  -2   6  137.89    6.60
   0   2  -6  134.89    6.40
   0   2   6  135.79    6.20
   0  -2  -6  142.69    6.50
  -1   2  -6  330.57   11.90
  -1   2  -6  336.57   11.00
  -1   2  -6  332.47   12.20
   1   2   6  329.07   11.90
   1  -2  -6  342.67   12.30
  -1  -2   6  330.47   12.30
  -1  -2   6  339.97   12.00
   1  -2  -6  342.77   10.90
   1  -2  -6  322.97   12.40
  -1   2   6  333.27   12.20
  -1  -2  -6  322.27   11.90
   1   2  -6  342.07   11.40
   1  -2   6  338.47   11.40
  -1   2   6  336.77   12.00
   1   2  -6  317.17   12.20
  -1  -2  -6  360.96   10.20
  -1  -2  -6  338.67   11.80
   1  -2   6  318.67   12.60
   1   2  -6  335.17   12.40
   2  -2  -6  510.75   18.30
  -2   2  -6  558.04   16.70
  -2  -2   6  545.85   18.10
   2   2   6  517.45   17.70
   2  -2  -6  519.35   18.40
  -2   2  -6  538.05   18.00
   2  -2  -6  540.05   17.10
  -2  -2   6  522.95   17.90
  -2   2  -6  521.55   17.30
   2   2   6  504.85   17.50
  -2  -2  -6  517.25   17.30
  -2   2   6  525.35   18.20
  -2   2   6  544.65   17.50
   2  -2   6  555.84   17.00
   2  -2   6  515.25   18.80
   2   2  -6  526.65   18.30
  -2  -2  -6  550.74   17.70
   2   2  -6  536.15   17.40
   2   2  -6  523.45   18.50
   3   2   6    0.90    1.40
   3   2   6    1.60    1.20
  -3   2  -6    0.90    1.10
   3  -2  -6    2.20    2.00
   3  -2  -6   -0.20    1.80
  -3  -2   6   -0.80    1.60
   3  -2  -6    2.90    1.60
  -3  -2   6    2.70    1.40
   3   2  -6    2.80    1.70
  -3   2   6   -0.50    1.80
   3   2  -6    1.30    2.00
  -3   2   6   -0.50    0.80
   3  -2   6    1.60    1.20
   3   2  -6    0.80    1.70
   3  -2   6    0.80    2.00
  -4  -2   6  871.81   27.50
  -4   2  -6  850.01   26.00
   4  -2  -6  905.31   28.00
   4   2   6  890.01   26.50
   4  -2  -6  858.01   29.20
   4  -2  -6  852.81   28.40
   4   2   6  871.91   27.70
  -4   2   6  863.81   29.00
   4  -2   6  857.01   29.50
  -4   2   6  851.61   28.70
   4   2  -6  820.12   27.80
   4  -2   6  880.41   26.80
   4   2  -6  829.22   28.20
   4   2  -6  814.52   29.00
   5  -2  -6   61.69    6.10
   5  -2  -6   69.39    5.20
   5   2   6   58.79    4.30
   5  -2  -6   54.09    5.30
   5   2  -6   54.49    5.20
   5   2  -6   50.59    5.60
  -5   2   6   46.70    5.10
   5   2  -6   51.79    5.30
  -5   2   6   49.00    5.20
   5  -2   6   56.19    5.70
   6  -2  -6  247.18   11.70
   6   2   6  246.88   10.60
   6  -2  -6  243.98   11.30
   6  -2  -6  243.98   12.40
  -6   2   6  256.27   11.50
   6   2  -6  254.27   11.40
   6   2  -6  255.27   11.90
   6   2  -6  248.48   12.40
   6  -2   6  258.07   12.20
   7   2   6    6.60    2.50
  -7  -2   6    7.00    2.70
   7  -2  -6    6.50    3.00
   7  -2  -6    1.90    3.10
   7   2  -6    5.60    2.60
   7   2  -6    4.40    2.60
   7   2  -6    7.70    3.50
  -7   2   6   -0.80    1.80
   7  -2   6    6.80    3.00
   8  -2  -6  176.28   11.20
   8  -2  -6  166.08   10.30
   8  -2   6  168.88   10.00
   8   2  -6  159.28   10.80
   8   2  -6  164.28   10.40
   9  -2  -6    0.30    3.30
   9  -2  -6   -1.50    2.80
   9   2  -6   -5.10    3.00
   9   2  -6    3.10    3.30
  10  -2  -6  115.39   11.40
  10  -2  -6  119.59   10.90
  10   2  -6  127.39   10.30
  10   2  -6  120.29   11.20
   0  -2  -7  963.80   31.20
   0   2   7  954.00   31.10
   0   2   7 1001.40   31.90
   0   2  -7  970.80   31.10
   0  -2   7  982.00   30.60
   0   2  -7  970.40   29.50
   0  -2  -7 1013.10   31.20
   0  -2   7  982.30   32.00
   0  -2  -7 1001.00   28.70
   0   2  -7  962.50   31.30
  -1  -2   7  130.29    6.40
  -1   2  -7  129.49    5.40
  -1  -2   7  131.79    6.60
   1  -2  -7  133.89    7.00
   1  -2  -7  132.79    5.30
   1   2   7  132.39    6.40
  -1   2  -7  138.09    6.80
  -1   2  -7  135.79    6.50
   1  -2  -7  134.29    6.60
   1   2  -7  142.99    5.90
   1   2  -7  130.19    6.70
  -1   2   7  138.69    6.40
   1   2  -7  138.19    7.00
  -1  -2  -7  125.39    6.40
  -1   2   7  125.99    6.60
   1  -2   7  144.19    6.00
   1  -2   7  140.99    7.20
  -1  -2  -7  138.69    6.40
  -2   2  -7 1578.34   49.00
   2  -2  -7 1596.64   50.59
  -2   2  -7 1692.23   47.80
   2   2   7 1658.73   50.19
  -2  -2   7 1635.14   50.59
  -2  -2   7 1610.74   50.19
   2  -2  -7 1584.94   50.19
   2  -2  -7 1658.63   48.20
   2   2   7 1598.94   49.70
  -2   2  -7 1611.24   50.19
   2   2  -7 1591.14   50.09
  -2  -2  -7 1656.53   49.80
   2  -2   7 1669.43   51.89
  -2   2   7 1695.63   50.29
   2  -2   7 1697.93   49.10
  -2  -2  -7 1623.24   49.10
  -2   2   7 1555.74   50.29
   2   2  -7 1628.64   48.70
   2   2  -7 1591.34   50.79
  -3  -2   7   21.40    3.20
  -3   2  -7   32.80    3.00
   3   2   7   22.20    2.80
   3  -2  -7   21.50    3.50
   3   2   7   19.40    2.60
   3  -2  -7   24.90    3.60
  -3  -2   7   31.40    3.30
   3  -2  -7   22.60    2.80
   3   2  -7   16.60    2.80
  -3   2   7   30.50    2.80
   3   2  -7   15.60    3.10
  -3   2   7   23.30    3.40
   3  -2   7   21.40    2.40
   3  -2   7   22.50    3.50
   3   2  -7   18.80    3.50
   4  -2  -7 1531.35   48.30
  -4  -2   7 1592.84   47.70
   4  -2  -7 1444.56   49.00
   4   2   7 1555.54   47.60
   4  -2  -7 1571.74   47.20
  -4   2  -7 1607.44   45.80
   4   2  -7 1448.46   49.00
  -4   2   7 1565.14   49.40
   4   2  -7 1522.65   48.10
   4  -2   7 1494.65   49.90
  -4   2   7 1505.95   48.70
   4   2  -7 1559.94   47.50
   5  -2  -7    1.50    2.30
   5  -2  -7    3.30    2.70
   5   2   7    8.30    2.10
   5  -2  -7    4.60    2.30
   5   2  -7    4.30    2.30
   5   2  -7    5.30    2.40
   5  -2   7    8.80    3.10
  -5   2   7    2.90    2.50
  -5   2   7    4.30    2.40
   5   2  -7    3.80    2.80
   6  -2  -7  332.07   14.50
   6   2   7  341.77   13.60
   6  -2  -7  355.46   15.90
   6  -2  -7  351.66   14.60
   6   2  -7  343.97   14.40
   6   2  -7  313.47   15.30
  -6   2   7  329.57   14.70
   6  -2   7  340.27   15.40
   6   2  -7  352.16   15.00
  -7  -2   7   39.20    5.10
   7  -2  -7   39.00    6.10
   7  -2  -7   38.90    5.60
   7   2  -7   42.60    5.20
   7  -2   7   42.60    5.80
  -7   2   7   40.40    5.30
   7   2  -7   38.00    6.00
   7   2  -7   44.80    5.90
   8  -2  -7  436.96   19.20
   8  -2  -7  435.06   20.30
   8   2  -7  486.55   19.90
   8   2  -7  437.06   20.10
   8  -2   7  439.66   19.40
   9  -2  -7   40.90    7.20
   9   2   7   30.80    5.60
   9  -2  -7   36.40    6.30
   9  -2   7   40.50    6.10
   9   2  -7   36.60    6.60
   9   2  -7   32.90    6.00
  10  -2  -7  529.25   22.70
  10  -2  -7  521.55   23.90
  10   2  -7  474.95   22.30
  10   2  -7  505.05   23.40
   0  -2  -8  487.75   17.80
   0  -2  -8  521.65   18.30
   0   2   8  496.35   17.80
   0   2  -8  491.35   18.00
   0  -2   8  508.95   18.60
   0   2   8  506.45   18.40
   0   2  -8  509.25   16.30
   0  -2   8  528.55   17.50
   0   2  -8  502.25   18.20
   1   2   8  121.29    6.10
  -1   2  -8  122.99    6.60
  -1   2  -8  117.49    6.40
   1  -2  -8  111.69    4.80
   1  -2  -8  102.89    6.60
  -1  -2   8  118.29    6.40
   1  -2  -8  117.89    6.50
  -1  -2   8  112.79    6.00
   1   2   8  118.99    6.90
  -1   2  -8  122.89    5.10
   1  -2   8  117.19    5.60
   1   2  -8  113.39    6.70
   1  -2   8  111.29    6.80
   1   2  -8  105.49    6.50
  -1  -2  -8  109.59    6.20
  -1  -2  -8  110.39    6.00
  -1   2   8  109.69    6.30
   1   2  -8  121.79    5.60
  -1   2   8  114.09    6.20
  -2   2  -8  552.14   17.10
  -2   2  -8  529.75   18.30
   2   2   8  523.95   18.40
  -2  -2   8  542.65   19.00
   2  -2  -8  533.95   17.40
   2  -2  -8  522.55   19.40
   2   2   8  535.35   18.90
  -2   2  -8  527.45   19.00
  -2  -2   8  520.85   18.90
   2  -2  -8  557.94   19.80
   2   2  -8  555.04   18.00
  -2   2   8  515.75   19.10
   2   2  -8  525.95   19.60
  -2  -2  -8  532.85   18.50
   2   2  -8  522.85   19.40
   2  -2   8  538.95   20.00
  -2  -2  -8  511.55   18.30
  -2   2   8  525.35   18.50
   2  -2   8  553.34   17.80
  -3  -2   8    2.00    1.90
  -3  -2   8   -2.40    1.20
   3  -2  -8   -0.20    1.90
   3   2   8    4.60    1.90
   3   2   8    2.50    1.60
  -3   2  -8   -0.90    1.30
   3  -2  -8    1.50    1.70
   3  -2  -8    2.10    2.30
  -3   2   8    1.80    2.10
   3  -2   8    4.20    2.60
  -3   2   8    1.90    1.40
   3   2  -8    3.60    2.20
   3   2  -8   -0.80    1.80
   3   2  -8   -0.90    2.20
   4   2   8  122.39    6.70
   4  -2  -8  137.49    8.30
   4  -2  -8  133.19    8.10
  -4  -2   8  129.19    6.40
   4  -2  -8  133.39    7.20
  -4   2   8  115.69    7.50
   4   2  -8  121.19    7.70
   4   2  -8  120.09    8.00
   4  -2   8  136.89    8.50
  -4   2   8  122.59    7.90
   4   2  -8  132.09    7.30
   5  -2  -8  141.79    8.60
   5  -2  -8  129.29    7.60
   5   2   8  132.39    7.20
   5  -2  -8  129.39    8.80
  -5   2   8  132.69    8.30
   5   2  -8  137.59    8.10
  -5   2   8  133.09    8.50
   5   2  -8  125.69    8.10
   5   2  -8  135.09    8.90
   5  -2   8  130.29    8.70
   6  -2  -8  185.18   10.20
   6  -2  -8  180.18   11.20
   6  -2  -8  193.48   10.60
   6   2  -8  204.08   11.60
   6   2  -8  187.08   10.50
   6   2  -8  212.08   10.80
   6  -2   8  195.38   11.40
  -6   2   8  212.08   11.10
   7  -2  -8  130.19    9.90
   7  -2  -8  139.39    9.10
  -7  -2   8  144.09    9.10
   7   2  -8  128.49    9.90
   7   2  -8  149.09    9.10
   7   2  -8  135.79    9.30
   7  -2   8  136.79    9.70
  -7   2   8  139.59    9.10
   8  -2  -8  167.78   11.60
   8   2   8  165.38   11.10
   8  -2  -8  167.48   10.80
   8   2  -8  146.49   11.00
   8   2  -8  148.89   10.50
   8  -2   8  159.78   10.60
  -8   2   8  173.48   10.30
   9  -2  -8    0.40    3.90
   9   2   8   -0.80    3.10
   9  -2  -8   -1.70    3.30
   9   2  -8    3.70    3.70
   9   2  -8   -3.90    3.50
   9  -2   8   -0.80    3.10
  10  -2  -8  160.48   11.60
  10  -2  -8  176.18   13.20
  10   2  -8  143.49   11.40
  10   2  -8  175.28   12.50
   0  -2  -9 1062.09   36.20
   0   2  -9 1155.88   34.10
   0  -2  -9 1138.99   36.60
   0   2  -9 1086.19   36.70
   0  -2   9 1105.59   37.40
   0   2  -9 1153.48   36.60
   0  -2   9 1185.58   36.00
   0   2   9 1136.99   36.40
   0   2   9 1122.79   37.20
   1   2   9  435.26   16.40
   1   2   9  408.16   16.50
  -1  -2   9  397.06   15.90
  -1  -2   9  426.36   15.50
   1  -2  -9  416.46   16.30
  -1   2  -9  390.46   15.80
  -1   2  -9  380.16   15.40
   1  -2  -9  412.06   16.00
   1   2   9  419.36   15.40
  -1  -2  -9  432.16   15.90
   1   2  -9  411.66   14.30
  -1   2   9  412.06   15.70
  -1  -2  -9  419.56   15.60
   1   2  -9  413.46   16.30
  -1   2   9  421.56   15.90
   1  -2   9  412.36   16.60
   1  -2   9  424.66   14.80
   1   2  -9  398.36   16.10
  -2   2  -9  594.74   22.10
  -2  -2   9  640.44   22.30
   2   2   9  596.14   23.30
  -2   2  -9  644.84   21.70
  -2  -2   9  630.24   22.30
   2   2   9  664.83   21.80
   2  -2  -9  631.44   22.90
   2  -2  -9  603.94   22.70
   2   2   9  637.14   22.30
  -2   2   9  651.83   21.90
   2   2  -9  634.44   22.90
   2   2  -9  621.34   23.00
  -2  -2  -9  639.34   21.70
  -2   2   9  620.74   22.40
   2   2  -9  622.94   20.90
   2  -2   9  632.24   23.50
  -2  -2  -9  619.24   21.70
   3   2   9    2.40    1.90
   3  -2  -9   -0.60    2.30
  -3   2  -9    5.30    2.10
   3   2   9    0.20    2.40
   3  -2  -9    1.50    2.40
   3  -2  -9    2.30    1.90
  -3  -2   9    4.30    2.30
   3   2   9    0.80    2.10
  -3  -2   9    5.90    2.20
   3   2  -9    1.00    1.80
   3   2  -9    5.20    2.90
  -3   2   9    1.80    1.70
  -3   2   9    3.30    2.50
   3  -2   9    3.40    2.80
  -3   2   9    1.70    2.30
   3   2  -9    3.70    2.90
   4  -2  -9  585.64   20.00
   4  -2  -9  548.65   21.80
   4   2   9  560.04   20.00
   4   2   9  526.35   22.20
   4  -2  -9  585.44   21.80
   4   2  -9  565.44   20.40
   4   2  -9  576.74   21.50
   4  -2   9  518.65   21.90
   4   2  -9  530.55   21.80
  -4   2   9  571.84   22.20
  -4   2   9  552.24   21.30
   5  -2  -9  396.56   17.10
   5   2   9  370.06   17.70
   5  -2  -9  373.06   17.40
   5  -2  -9  410.56   16.00
   5  -2   9  393.96   17.90
  -5   2   9  410.66   17.60
   5   2  -9  381.36   17.50
   5   2  -9  417.76   16.40
   5   2  -9  374.16   16.70
  -5   2   9  392.46   16.90
   6  -2  -9  255.47   12.50
   6  -2  -9  252.77   13.90
   6   2   9  249.08   14.00
   6   2  -9  258.27   12.80
  -6   2   9  302.97   14.10
   6  -2   9  259.27   14.00
   6   2  -9  253.27   13.90
   6   2  -9  251.27   12.90
   7  -2  -9  142.59    9.50
   7   2   9  140.99   10.40
  -7  -2   9  155.68   10.10
   7  -2  -9  135.99   10.50
  -7   2   9  144.29    9.90
   7   2  -9  122.59    9.20
   7  -2   9  132.99   10.00
   7   2  -9  141.19    9.60
   7   2  -9  141.29   10.60
   8  -2  -9  506.85   21.20
   8   2   9  472.25   22.10
   8  -2  -9  493.05   22.60
  -8  -2   9  457.35   22.00
  -8   2   9  505.75   21.00
   8   2  -9  485.05   22.50
   8  -2   9  470.05   21.70
   8   2  -9  513.15   21.50
   9  -2  -9    3.20    4.70
   9  -2  -9    0.90    3.60
   9   2   9   -2.40    3.50
   9   2  -9   -3.00    4.20
   9   2  -9    0.60    3.60
   9  -2   9    3.90    4.10
   0   2  10  127.59    7.20
   0   2 -10  117.49    7.50
   0  -2  10  123.19    6.80
   0   2  10  124.59    7.50
   0   2  10  123.69    7.90
   0  -2 -10  119.29    7.60
   0  -2  10  123.79    7.80
   0  -2 -10  119.19    7.20
   0   2 -10  133.99    7.80
   1  -2 -10    8.50    3.10
  -1  -2  10   10.10    2.90
   1   2  10   13.60    3.30
   1   2  10   12.30    2.80
  -1  -2  10   13.20    2.80
  -1   2 -10   12.30    3.00
   1   2  10    8.60    2.90
   1  -2 -10    7.80    2.90
  -1   2 -10   11.10    3.10
   1   2 -10    6.90    2.80
  -1  -2 -10    4.60    2.50
   1   2 -10   10.40    3.10
  -1   2  10    9.40    2.90
  -1   2  10    7.40    2.90
   1  -2  10    3.40    2.80
  -1   2  10    4.30    2.30
  -1  -2 -10   10.50    2.70
  -2  -2  10  341.17   14.00
  -2   2 -10  329.87   13.60
  -2   2 -10  329.17   14.00
   2  -2 -10  334.57   14.80
   2   2  10  319.27   14.90
   2   2  10  348.97   13.60
  -2  -2  10  354.56   14.10
   2  -2 -10  320.87   14.40
   2   2  10  341.87   14.10
   2  -2  10  314.57   15.00
  -2   2  10  328.07   14.10
  -2   2  10  324.27   15.10
   2   2 -10  329.97   14.70
  -2  -2 -10  304.57   13.20
   2   2 -10  340.87   14.80
   2   2 -10  343.17   12.80
  -2  -2 -10  365.26   13.90
  -2   2  10  331.97   13.50
   3  -2 -10    7.60    3.30
  -3  -2  10    4.70    2.50
   3  -2 -10    2.30    2.90
   3   2  10    6.90    3.00
  -3   2 -10    5.30    2.40
  -3  -2  10    9.10    3.00
   3   2 -10    4.50    3.10
   3  -2  10    3.70    2.60
   3   2 -10    6.50    2.50
   3   2 -10    9.20    3.30
  -3   2  10    7.20    3.00
  -3   2  10   11.00    3.60
   4  -2 -10  160.38   10.20
   4  -2 -10  166.18   10.20
   4   2  10  166.58   10.60
   4   2 -10  162.78   10.10
   4   2 -10  150.58   10.10
   4  -2  10  161.48   10.60
  -4   2  10  165.48    9.70
  -4   2  10  184.48   10.80
   4   2 -10  166.88    8.90
   5   2  10    7.00    3.80
   5  -2 -10    6.10    3.70
   5  -2 -10    5.30    3.40
   5  -2 -10    6.80    3.00
   5   2 -10    8.30    3.60
  -5   2  10    7.20    3.80
   5  -2  10    7.50    3.80
   5   2 -10    6.20    3.10
   5   2 -10    6.60    3.80
  -5   2  10    8.10    3.60
   6   2  10   98.49   10.00
   6  -2 -10  101.09    7.60
   6  -2 -10   95.59    9.70
  -6  -2  10  104.79    9.70
   6   2 -10   97.69    9.80
  -6   2  10  114.39    8.80
   6   2 -10   90.59    8.30
   6  -2  10   71.59    8.70
   6   2 -10   89.49    8.60
   7   2  10   24.20    5.90
   7  -2 -10   29.60    6.40
  -7  -2  10   29.00    5.60
   7  -2 -10   27.70    5.30
   7   2 -10   30.10    6.30
   7   2 -10   30.00    5.30
  -7   2  10   37.10    6.20
   7  -2  10   24.10    5.70
   7   2 -10   27.00    5.30
   8  -2 -10  130.29    9.70
   8  -2 -10  146.29   11.50
   8   2  10  129.59   12.20
   8   2 -10  112.79   10.60
   8  -2  10  120.89   11.40
   8   2 -10  113.99   11.60
   9   2  10    3.40    3.90
   9  -2 -10    0.00    4.20
   9  -2 -10    0.60    4.50
   9   2 -10   -3.00    3.80
   9  -2  10    3.20    4.30
   9   2 -10   -1.40    4.20
   0  -2 -11 1062.09   37.00
   0  -2  11 1093.59   38.20
   0   2 -11 1051.09   37.50
   0   2  11 1167.18   37.10
   0   2  11 1137.29   38.50
   0   2 -11 1132.79   37.50
   0  -2 -11 1145.39   37.60
   0   2  11 1108.49   38.00
  -1  -2  11  371.36   16.30
  -1  -2  11  388.06   15.70
   1   2  11  406.46   16.80
   1  -2 -11  412.56   17.20
  -1   2 -11  376.56   16.30
   1   2  11  389.76   16.90
  -1   2 -11  416.66   16.40
   1   2  11  425.06   16.00
   1  -2 -11  382.96   16.30
   1   2 -11  396.56   16.90
   1   2 -11  389.16   16.80
   1  -2  11  393.16   17.30
  -1   2  11  398.26   17.40
  -1   2  11  374.46   16.00
  -1  -2 -11  421.76   16.60
  -1   2  11  376.76   16.10
  -1  -2 -11  367.96   15.70
   2   2  11  224.78   11.90
  -2  -2  11  206.68   10.70
   2   2  11  224.48   11.20
  -2   2 -11  231.18   11.20
  -2  -2  11  211.48   10.80
   2  -2 -11  188.98   11.40
   2  -2 -11  222.88   11.50
  -2   2 -11  236.28   10.80
   2   2 -11  193.48   11.30
   2   2 -11  210.48   11.60
   2  -2  11  221.58   11.90
  -2   2  11  204.98   10.30
  -2   2  11  229.48   11.20
  -2  -2 -11  204.38   10.20
  -2   2  11  224.18   12.30
   3   2  11   18.30    4.70
  -3  -2  11   32.00    4.70
   3  -2 -11   14.00    4.20
  -3  -2  11   21.00    4.20
   3  -2 -11   15.50    4.50
   3  -2  11   16.40    4.60
  -3   2  11   28.40    5.40
   3   2 -11   22.60    4.90
   3   2 -11   34.00    5.40
  -3   2  11   21.10    4.30
   4  -2 -11  139.29    9.70
   4   2  11  117.49    9.40
   4  -2 -11  123.99    9.40
  -4   2  11  123.39    9.50
  -4   2  11  139.59    9.10
   4   2 -11  125.79    9.40
   4  -2  11  137.49   10.10
   4   2 -11  130.29    9.70
   5   2  11  242.58   14.40
   5  -2 -11  243.78   13.80
   5  -2 -11  232.28   13.90
   5   2 -11  255.27   12.60
  -5   2  11  281.27   14.70
   5   2 -11  287.97   14.40
   5   2 -11  241.58   14.20
  -5   2  11  266.37   13.60
   5  -2  11  261.07   14.80
   6  -2 -11  683.73   28.50
   6   2  11  640.14   28.60
  -6  -2  11  742.83   28.70
   6   2 -11  685.23   28.70
   6   2 -11  728.93   27.90
   6   2 -11  696.63   26.40
  -6   2  11  725.23   28.60
   6  -2  11  676.43   28.90
   7   2  11  104.59   11.00
   7  -2 -11  130.69   12.10
   7   2 -11  123.29    9.70
   7   2 -11  120.19   11.90
   7  -2  11  125.99   11.90
   8   2  11  122.49   12.50
   8  -2 -11  128.19   12.50
   8   2 -11  136.99   12.90
   8  -2  11  131.39   12.40
   8   2 -11  131.79   11.30
   0  -2 -12  304.77   14.10
   0  -2 -12  301.47   14.60
   0   2  12  323.67   14.00
   0   2  12  298.37   14.90
   0   2 -12  318.67   14.80
   0   2  12  291.77   14.30
   0   2 -12  317.27   14.70
   0  -2  12  318.27   14.90
   1  -2 -12   -0.80    2.50
   1  -2 -12   -1.80    2.90
   1   2  12    0.00    2.40
  -1   2 -12    2.80    2.90
   1   2  12   -1.50    2.60
  -1   2 -12   -3.10    2.30
  -1  -2  12    1.70    3.00
  -1   2  12   -0.80    2.30
   1  -2  12    0.80    2.70
   1   2 -12   -1.90    2.50
  -1  -2 -12   -0.40    2.10
  -1   2  12    6.10    3.30
   1   2 -12   -0.90    2.70
  -1   2  12    0.80    2.50
  -2   2 -12   28.90    4.60
   2  -2 -12   34.90    5.40
   2   2  12   42.00    6.20
  -2  -2  12   43.90    5.40
   2  -2 -12   39.40    6.20
  -2  -2  12   36.00    5.20
   2   2  12   38.50    5.40
   2  -2  12   29.30    5.70
   2   2 -12   31.40    5.50
   2  -2  12   39.60    5.30
  -2   2  12   44.00    6.50
   2   2 -12   38.90    5.90
  -2   2  12   35.60    5.30
   3  -2 -12    5.90    3.50
   3   2  12    2.60    3.20
   3  -2 -12    2.90    3.20
   3   2 -12    0.60    3.40
   3  -2  12   -0.30    2.40
  -3   2  12    7.10    3.70
   3   2 -12    3.00    3.50
  -3   2  12    5.10    3.20
   4  -2 -12   96.69    9.60
   4   2  12  111.39   10.70
   4  -2 -12  118.19   10.70
  -4   2  12  120.79    8.70
   4   2 -12   92.59    9.30
  -4   2  12  120.19    9.60
   4  -2  12   95.89   10.30
   4   2 -12  117.09   10.60
   5  -2 -12    8.10    4.40
   5   2  12    5.00    4.10
   5   2 -12    7.30    4.50
   5  -2  12    6.70    4.50
   6   2  12  192.28   13.60
   6  -2 -12  204.28   13.70
   6   2 -12  235.88   14.50
   6  -2  12  221.58   14.40
   7   2  12   -0.50    3.90
   7  -2 -12   -2.10    4.00
   7  -2  12    0.40    3.80
   7   2 -12   -0.10    4.20
   0   2 -13   -1.80    2.60
   0  -2  13   -0.10    3.00
   0   2 -13   -0.50    2.70
   0   2  13    5.00    3.30
   0  -2 -13    4.70    3.10
   0   2  13   -1.10    2.70
   0  -2  13    3.20    3.20
  -1   2 -13    2.70    2.80
   1   2  13   -2.30    2.40
   1  -2 -13    1.50    2.70
  -1   2 -13    2.90    2.70
   1   2  13   -1.30    3.20
  -1  -2  13   -0.50    2.80
  -1  -2 -13   -0.20    2.40
  -1   2  13    2.00    2.70
   1   2 -13    2.70    3.20
   1  -2  13    1.70    3.20
  -1   2  13    1.20    3.10
  -1   2  13    1.50    3.20
   1   2 -13    0.10    3.00
   1  -2  13   -3.10    2.90
  -2  -2  13  652.33   26.90
   2   2  13  617.94   26.50
  -2  -2  13  706.43   27.60
   2  -2 -13  644.54   25.90
   2   2 -13  691.33   26.80
  -2   2  13  692.23   27.40
  -2   2  13  659.03   25.30
   2  -2  13  595.24   26.50
   2   2 -13  663.33   26.50
   3   2  13    6.60    4.00
   3  -2 -13    0.50    3.30
   3   2 -13   -3.20    3.00
  -3   2  13   -0.90    2.70
  -3   2  13    2.20    3.40
   3   2 -13    1.80    3.50
   3  -2  13   -1.00    3.50
   4  -2 -13  564.84   24.80
   4   2  13  565.54   25.60
   4  -2  13  606.54   26.30
  -4   2  13  602.04   24.30
   4   2 -13  592.84   25.50
   5   2  13   13.30    5.40
   5  -2 -13   -2.10    3.50
   5  -2  13   -5.20    3.50
   5   2 -13    0.20    4.40
   6   2  13   64.59    9.30
   6  -2 -13   80.59    9.90
   6   2 -13   71.29    9.70
   6  -2  13   66.09    9.40
   0  -2 -14   36.90    5.70
   0  -2  14   47.70    6.90
   0   2 -14   37.30    6.10
   0   2  14   44.70    6.70
  -1   2 -14    1.20    2.90
   1  -2 -14    0.90    3.50
  -1   2 -14    0.90    3.00
   1   2  14   -1.20    3.40
  -1  -2  14   -0.20    3.10
  -1  -2 -14    6.20    3.50
   1  -2  14    6.50    3.70
   1  -2  14    1.40    3.80
   1   2 -14    5.10    3.60
   2  -2 -14   79.59    8.90
   2   2  14   83.49    9.70
   2   2 -14   89.79    9.70
   2  -2  14  101.69   10.40
   3  -2 -14    0.40    3.60
   3   2  14    3.80    4.10
  -3   2  14   -2.80    2.70
   3   2 -14    1.50    3.70
   3  -2  14    2.70    4.40
   4  -2 -14   88.69   10.10
   4   2  14   98.39   11.00
   4  -2  14   78.29   10.30
   4   2 -14   93.59   10.10
   0   2 -15   99.19   10.00
   0  -2  15   97.59    9.70
   0  -2 -15   86.19    8.80
   1  -2 -15   44.50    6.70
   1   2  15   43.90    7.30
   1   2 -15   56.59    7.90
   1  -2  15   58.39    8.10
   2  -2 -15  177.98   12.30
   2   2 -15  178.88   12.50
   2  -2  15  171.78   12.70
   0  -3   0   -1.50    0.70
   0  -3   0   -1.10    0.70
   0   3   0   -1.20    0.60
   0   3   0   -1.70    0.50
   0   3   0   -1.60    0.50
   0   3   0   -2.10    0.60
   0  -3   0   -0.50    0.70
   0   3   0   -2.00    0.60
   1  -3   0 1483.15   44.50
   1   3   0 1472.35   43.30
   1   3   0 1529.95   43.00
   1   3   0 1517.55   43.70
  -1  -3   0 1519.95   45.20
  -1  -3   0 1535.95   44.20
   1   3   0 1453.65   44.20
  -1   3   0 1520.05   43.90
  -1   3   0 1559.24   43.70
  -1   3   0 1395.16   44.30
   2   3   0    0.60    0.60
   2   3   0   -0.70    0.50
  -2   3   0    0.90    0.70
   2   3   0    0.60    0.80
   2   3   0    0.60    0.80
  -2   3   0    0.80    0.70
   2  -3   0    0.70    0.50
   3   3   0  202.68    6.40
   3  -3   0  198.88    6.60
   3   3   0  192.38    7.30
   3   3   0  196.68    6.50
  -3   3   0  189.68    6.80
   4   3   0    0.20    0.60
   4   3   0    0.10    1.20
  -4   3   0    0.30    0.80
   5   3   0  281.97    9.10
  -5   3   0  285.17    9.70
   5   3   0  297.37   11.30
  -6   3   0    0.00    0.70
   6   3   0    0.90    1.70
  -6   3   0   -0.10    0.70
   7   3   0  691.33   24.50
   8   3   0    3.10    2.50
   8  -3   0   -2.20    2.20
   9   3   0  110.39    8.00
   9  -3   0   90.69    8.70
   9   3   0   91.89    7.30
  10   3   0    0.80    3.00
  10  -3   0    1.40    3.30
  10   3   0    4.60    3.20
  11   3   0  116.89    9.20
  11  -3   0  106.29   10.60
   0   3  -1    0.30    0.60
   0   3   1    1.90    0.70
   0  -3   1    0.00    0.50
   0   3  -1    0.30    0.70
   0   3   1   -0.20    0.60
   0   3  -1    0.60    0.60
   0   3  -1    0.30    0.50
   0   3  -1    0.40    0.50
   0   3   1    2.10    0.80
  -1   3  -1 3022.00   85.99
  -1   3  -1 2970.50   83.49
   1   3   1 2920.11   85.39
  -1   3  -1 2690.23   82.89
   1   3   1 2963.20   84.39
   1   3   1 2900.71   82.69
  -1  -3   1 2957.40   85.79
  -1   3  -1 2773.92   85.39
  -1   3   1 2906.41   84.69
   1   3  -1 2943.21   85.79
   1   3  -1 2754.72   85.69
  -1  -3  -1 2856.51   85.29
   1   3  -1 2875.21   82.39
   1  -3   1 2779.52   86.59
  -1   3   1 3109.29   85.59
   2   3   1   83.19    3.00
  -2   3  -1   83.79    3.10
  -2   3  -1   83.19    3.20
  -2  -3   1   88.39    3.90
   2   3   1   80.89    3.00
  -2  -3  -1   86.19    3.10
   2   3  -1   78.29    3.40
   2   3  -1   89.09    3.70
   2   3  -1   80.09    3.40
   2   3  -1   82.59    3.70
  -2   3   1   81.59    3.60
  -2   3   1   87.79    3.60
   2  -3   1   82.09    3.50
  -3  -3   1  437.66   14.30
  -3   3  -1  433.86   13.20
  -3   3  -1  427.26   12.90
   3   3   1  428.76   12.60
   3   3   1  423.96   12.80
   3   3  -1  421.96   14.00
   3   3  -1  407.26   14.10
  -3  -3  -1  420.76   12.90
   3   3  -1  424.96   13.30
  -3   3   1  406.96   13.80
  -3   3   1  437.16   14.10
   4   3   1  112.99    3.60
  -4   3  -1  106.39    4.00
   4  -3  -1  115.29    3.90
  -4   3  -1  110.39    4.00
   4   3  -1  108.29    5.40
   4   3  -1  110.59    4.50
  -4   3   1  112.99    4.80
  -4  -3  -1  110.09    3.60
  -5   3  -1 1399.76   41.40
  -5   3  -1 1423.56   42.20
   5  -3  -1 1530.55   42.80
  -5   3   1 1383.46   43.30
   5   3  -1 1406.26   44.50
   5   3  -1 1433.56   42.20
   6   3   1   15.80    2.80
   6  -3  -1   19.40    3.50
   6   3  -1   14.20    1.80
   6   3  -1   18.80    3.20
  -6   3   1   19.70    2.20
   7   3   1 1026.20   33.80
   7  -3  -1  996.20   34.70
   7   3  -1 1019.70   34.10
   8  -3  -1   12.00    3.70
   8   3   1   16.50    3.60
   8   3  -1   16.90    3.70
   8   3  -1   14.20    3.30
   9   3   1  111.89    7.80
   9  -3  -1  124.69    9.10
   9   3   1  112.69    7.90
   9  -3   1  106.19    8.40
   9   3  -1  113.89    8.20
   9   3  -1  129.99    8.90
  10   3   1   21.00    4.80
  10   3   1   20.70    4.50
  10  -3  -1   18.70    5.20
  10   3  -1   25.20    5.20
  10   3  -1   19.90    4.60
  10  -3   1   28.50    5.70
  11  -3  -1  267.97   15.00
  11   3   1  243.58   13.50
  11   3  -1  233.48   14.80
  11  -3   1  251.57   14.50
  11   3  -1  275.07   14.50
   0  -3  -2    0.00    0.60
   0   3  -2    0.70    0.50
   0   3  -2    3.10    1.00
   0   3   2    0.30    0.90
   0   3  -2    0.50    0.80
   0   3   2    1.10    0.90
   0   3  -2    2.10    0.90
   0  -3   2    0.90    0.90
   0   3   2    1.40    0.70
   0   3  -2    0.10    0.80
   1   3   2 2191.88   66.09
   1  -3  -2 2115.29   66.09
   1   3   2 2208.38   66.19
   1   3   2 2284.37   65.09
  -1   3  -2 2334.67   64.89
  -1   3  -2 2118.49   64.79
  -1  -3   2 2325.37   67.09
   1  -3   2 2244.38   67.19
  -1   3   2 2315.07   66.29
   1   3  -2 2220.48   65.19
   1   3  -2 2315.27   64.59
   1   3  -2 2222.68   66.49
  -1   3   2 2325.37   65.39
  -1  -3  -2 2335.57   65.39
   1   3  -2 2321.67   66.09
  -1   3   2 2125.89   66.59
   2  -3  -2  167.88    6.50
  -2   3  -2  162.58    5.40
   2   3   2  155.38    5.40
  -2  -3   2  165.58    6.10
  -2   3  -2  159.58    5.50
   2   3   2  162.18    5.70
  -2   3   2  167.18    6.10
   2   3  -2  159.08    6.00
  -2   3   2  151.68    6.20
   2  -3   2  158.68    6.10
   2   3  -2  159.48    6.10
   2   3  -2  166.18    6.00
   2   3  -2  158.98    6.10
   3   3   2 1009.30   28.60
   3   3   2  989.00   29.20
  -3   3  -2  988.10   29.50
   3   3   2  985.50   28.70
   3  -3  -2  970.30   31.20
  -3  -3   2 1020.50   30.90
  -3   3  -2  975.40   28.90
  -3   3   2  998.70   30.70
   3   3  -2  998.80   29.80
  -3   3   2  954.30   30.60
   3  -3   2 1050.99   31.00
   3   3  -2  986.90   30.80
   3   3  -2  969.90   30.10
  -4   3  -2  270.47    8.20
   4  -3  -2  263.77   10.80
  -4   3  -2  261.97    8.30
  -4  -3   2  284.97   10.00
   4   3  -2  276.27   10.30
   4   3  -2  249.58    9.30
  -4   3   2  268.47   10.20
  -4   3   2  260.07    9.80
   4   3  -2  258.17   10.30
   4  -3   2  276.37    8.40
   5  -3  -2  999.50   33.50
   5   3  -2 1051.69   31.10
   5   3  -2 1028.40   33.00
  -5   3   2 1020.70   32.00
   5   3  -2  993.70   32.20
   6  -3  -2   25.20    4.00
   6   3  -2   34.30    3.00
  -6   3   2   27.90    2.90
   6   3  -2   29.60    3.90
   6   3  -2   31.50    4.10
   7  -3  -2  468.15   19.00
   7  -3   2  518.85   17.50
   7   3  -2  466.25   18.30
   7   3  -2  470.55   18.60
   8   3   2  188.18    9.80
   8  -3  -2  179.28   10.60
   8   3  -2  172.78   10.00
   8   3  -2  190.78   10.30
   9   3   2   89.59    6.90
   9  -3  -2   77.79    8.40
   9   3   2   93.39    7.30
   9   3  -2  121.39    8.50
   9   3  -2   96.69    8.70
  10   3   2  124.79    8.70
  10  -3  -2  138.39   10.30
  10  -3   2  122.89    9.40
  10   3  -2  125.79    9.40
  10   3  -2  116.09    9.10
  11  -3  -2  230.28   13.40
  11   3   2  215.78   12.50
  11  -3  -2  218.28   13.60
  11   3  -2  217.18   12.90
  11  -3   2  235.08   13.60
  11   3  -2  210.08   13.30
   0  -3  -3    0.70    0.70
   0   3  -3    2.40    0.90
   0   3   3    0.70    0.90
   0   3  -3    2.10    1.00
   0   3  -3   -0.70    0.60
   0  -3   3    1.80    0.90
   0  -3  -3   -0.20    0.90
   0   3  -3   -0.30    0.70
   0   3   3    2.10    0.80
   0   3  -3    0.40    0.40
   0   3   3   -1.50    0.90
   0  -3   3    0.60    0.60
  -1  -3   3 1032.20   31.80
  -1   3  -3 1024.50   31.40
  -1   3  -3 1160.38   30.20
   1  -3  -3 1001.20   31.20
  -1   3  -3 1001.10   30.70
   1   3   3 1006.60   31.30
  -1   3  -3 1065.79   30.40
   1   3   3 1042.10   31.40
  -1   3  -3 1057.69   31.40
   1  -3  -3 1040.30   31.40
   1   3   3 1000.20   30.40
  -1  -3   3 1048.50   31.20
  -1   3   3 1015.60   31.90
   1  -3   3 1062.39   30.40
   1   3  -3 1000.30   31.00
  -1   3   3 1054.39   30.80
   1   3  -3 1036.30   30.60
   1   3  -3 1010.50   31.40
  -1  -3  -3 1108.69   30.90
   1  -3   3  990.20   32.00
  -1   3   3 1007.50   31.50
   1   3  -3 1024.30   31.70
   2   3   3  536.85   17.50
  -2   3  -3  532.55   16.70
  -2  -3   3  549.35   17.60
   2  -3  -3  553.24   17.60
   2   3   3  545.15   17.00
   2   3   3  548.15   16.80
  -2   3  -3  541.75   17.10
  -2   3  -3  589.44   17.00
   2  -3  -3  555.74   18.00
   2  -3   3  545.05   18.00
   2   3  -3  539.25   17.70
   2   3  -3  536.65   17.40
  -2   3   3  589.14   16.70
  -2   3   3  532.05   18.00
   2   3  -3  557.34   17.30
   2  -3   3  553.94   16.50
  -2   3   3  531.75   17.70
  -3   3  -3 4142.59  120.79
   3  -3  -3 4008.10  124.39
  -3   3  -3 4186.98  124.99
   3  -3  -3 4019.30  122.09
  -3  -3   3 4290.37  125.39
   3   3   3 4212.28  123.59
   3   3  -3 4137.99  124.09
   3  -3   3 4449.75  126.09
   3   3  -3 4381.86  121.39
  -3   3   3 4409.46  124.39
   3   3  -3 4237.08  121.99
  -3   3   3 4175.78  124.69
  -4   3  -3   14.80    1.10
  -4  -3   3   18.90    2.20
   4  -3  -3   15.80    2.60
   4   3  -3   16.80    2.60
   4   3  -3   12.40    2.40
  -4   3   3   14.30    2.50
   4   3  -3   12.10    2.00
  -4   3   3   13.30    2.20
   5  -3  -3  740.13   26.20
   5   3  -3  795.82   24.40
  -5   3   3  759.22   25.10
   5   3  -3  753.42   25.40
   5   3  -3  780.12   26.00
   6  -3  -3   20.40    3.90
   6   3  -3   19.80    3.50
   6   3  -3   17.80    2.50
   6   3  -3   17.30    3.40
  -6   3   3   17.70    2.60
   6  -3   3   18.10    3.00
   7  -3  -3  234.18   11.90
  -7   3   3  254.37   10.20
   7  -3   3  253.57   10.80
   7   3  -3  258.57   12.00
   7   3  -3  222.08   11.40
   8  -3  -3   11.80    4.10
   8   3  -3   23.10    4.30
   8   3  -3   21.20    4.30
   9  -3  -3  823.72   31.30
   9   3   3  839.12   29.50
   9   3  -3  813.12   30.30
   9   3  -3  800.72   30.00
  10  -3  -3    3.60    3.90
  10   3   3    1.90    2.90
  10   3  -3    2.80    3.40
  10   3  -3   -1.90    3.50
  10  -3   3    6.90    3.50
  11  -3  -3  190.58   13.00
  11  -3  -3  203.18   13.00
  11   3  -3  195.68   12.60
  11  -3   3  185.78   12.60
  11   3  -3  217.38   12.80
   0  -3  -4    1.30    1.10
   0  -3  -4   -0.10    0.80
   0   3   4    1.10    0.90
   0   3  -4   -0.30    1.00
   0   3  -4   -0.30    0.90
   0   3   4    0.50    0.60
   0   3  -4   -1.40    0.70
   0  -3   4    0.60    0.80
   0   3   4   -0.60    1.00
   0  -3  -4    1.10    0.40
   0   3  -4    0.50    0.40
   0  -3   4    0.30    0.80
  -1   3  -4   61.59    3.50
   1  -3  -4   60.19    2.80
   1   3   4   61.99    3.40
  -1   3  -4   60.29    3.00
   1   3   4   64.79    2.60
   1   3   4   59.69    3.40
  -1  -3   4   65.19    3.20
   1  -3  -4   65.29    3.50
   1  -3  -4   57.29    3.60
  -1   3  -4   64.99    3.30
  -1  -3   4   58.19    3.30
  -1   3   4   59.09    3.00
   1  -3   4   60.99    3.60
   1   3  -4   63.19    3.60
  -1  -3  -4   64.49    3.00
  -1  -3  -4   54.79    3.10
   1   3  -4   59.89    3.40
   1  -3   4   62.89    2.60
  -1   3   4   55.29    3.20
  -1   3   4   65.59    3.80
   1   3  -4   61.59    3.20
   2   3   4 1393.16   41.70
  -2   3  -4 1442.86   40.70
   2   3   4 1366.86   41.90
   2  -3  -4 1362.26   41.90
  -2  -3   4 1400.56   42.10
   2  -3  -4 1334.17   42.30
  -2  -3   4 1379.76   42.40
   2   3   4 1425.46   40.70
  -2   3  -4 1318.37   40.80
   2   3  -4 1401.86   41.70
  -2   3   4 1384.26   42.30
   2  -3   4 1410.56   40.80
  -2   3   4 1360.16   42.70
  -2   3   4 1452.35   41.70
   2  -3   4 1346.97   43.00
   2   3  -4 1421.66   41.20
   2   3  -4 1355.86   42.30
   3   3   4 3610.94  103.19
   3   3   4 3441.36  103.89
   3   3   4 3605.64  102.09
  -3  -3   4 3450.25  104.99
   3  -3  -4 3429.06  104.59
   3  -3  -4 3510.85  102.89
  -3   3  -4 3490.85  101.29
  -3   3   4 3395.26  104.89
   3  -3   4 3678.33  102.79
   3   3  -4 3495.35  102.59
  -3   3   4 3628.14  104.29
   3   3  -4 3428.86  104.29
   3  -3   4 3584.74  106.09
   3   3  -4 3565.54  101.89
  -3   3   4 3488.15  104.39
   4   3   4 1022.40   29.40
   4   3   4  996.30   29.60
   4  -3  -4 1011.70   33.10
  -4   3  -4 1028.50   29.90
  -4  -3   4 1036.30   32.00
   4  -3  -4 1005.60   32.00
   4   3   4 1059.19   30.10
  -4   3   4 1012.20   32.60
   4  -3   4 1048.10   33.10
  -4   3   4 1009.80   32.60
   4   3  -4  994.20   32.70
   4   3  -4 1019.10   32.00
   4   3  -4  979.20   31.60
  -5  -3   4  175.68    7.10
   5  -3  -4  160.88    8.40
   5   3  -4  160.78    8.30
   5   3  -4  161.58    7.30
   5  -3   4  157.58    7.90
  -5   3   4  156.48    7.70
  -5   3   4  149.09    7.80
   5   3  -4  163.78    8.10
   6  -3  -4    8.70    3.10
   6   3  -4   14.50    3.30
   6  -3   4   11.80    2.80
  -6   3   4   15.00    2.70
   6   3  -4   10.40    2.40
   6   3  -4    9.80    2.90
   7  -3  -4    1.60    2.70
  -7   3   4    2.40    1.90
   7   3  -4    2.90    2.10
   7  -3   4    4.40    2.20
   7   3  -4    3.20    2.00
   7   3  -4    2.40    2.70
   8  -3  -4  256.47   13.90
   8   3  -4  302.47   14.20
   8  -3   4  295.17   12.90
   8   3  -4  279.77   13.80
   9  -3  -4  956.20   35.70
   9   3  -4  995.60   35.30
   9   3  -4  947.71   34.60
  10  -3  -4  184.18   12.30
  10  -3  -4  158.68   11.00
  10   3  -4  187.78   11.80
  10   3  -4  180.78   11.60
  11  -3  -4   36.30    6.80
  11  -3  -4   44.40    7.60
  11   3  -4   36.40    6.60
  11   3  -4   39.80    6.70
   0   3   5    0.20    0.70
   0   3   5    0.90    1.30
   0   3  -5   -0.20    0.80
   0  -3   5   -0.20    0.80
   0  -3  -5    0.20    0.50
   0   3   5    1.10    1.30
   0  -3  -5   -0.80    0.80
   0   3  -5   -0.30    1.20
   0   3  -5   -0.40    0.40
   0  -3   5   -0.90    0.80
   0  -3  -5    1.40    1.30
   0   3  -5   -0.90    1.10
  -1   3  -5 1650.73   49.70
   1  -3  -5 1679.93   47.50
   1   3   5 1644.54   49.90
   1   3   5 1709.23   47.80
   1  -3  -5 1634.44   49.30
   1  -3  -5 1647.74   49.60
  -1   3  -5 1618.84   47.80
  -1   3  -5 1570.34   48.70
  -1  -3   5 1618.74   50.29
   1   3   5 1580.14   49.40
  -1  -3   5 1639.74   49.30
  -1  -3  -5 1653.93   49.10
   1   3  -5 1607.84   49.10
   1   3  -5 1677.53   48.20
   1   3  -5 1616.64   49.80
   1  -3   5 1650.33   50.69
   1  -3   5 1741.63   48.70
  -1  -3  -5 1631.84   48.80
  -1   3   5 1607.54   49.70
   2   3   5  242.68    8.90
   2  -3  -5  247.38    9.60
   2  -3  -5  245.58    8.70
   2  -3  -5  228.18    9.50
  -2   3  -5  248.58    8.40
  -2  -3   5  235.58    9.20
  -2   3  -5  229.88    8.60
   2   3   5  236.28    9.10
  -2  -3   5  243.88    9.10
   2   3   5  248.88    7.90
  -2   3   5  244.88    8.50
   2  -3   5  241.18    9.80
  -2   3   5  229.18    9.40
   2   3  -5  228.78    9.40
   2   3  -5  238.88    9.50
  -2  -3  -5  243.18    8.70
   2  -3   5  252.77    8.10
   2   3  -5  228.68    8.90
   3  -3  -5  482.35   17.20
   3  -3  -5  495.05   17.60
  -3   3  -5  490.85   15.60
   3   3   5  492.15   16.60
   3   3   5  504.15   15.50
   3   3   5  488.25   15.90
  -3  -3   5  480.55   16.60
   3   3  -5  498.25   17.10
   3  -3   5  512.45   15.60
   3  -3   5  500.25   17.80
  -3   3   5  496.25   17.30
   3   3  -5  487.65   17.40
  -3   3   5  469.95   17.40
  -3   3   5  516.35   15.60
   3   3  -5  481.35   16.70
  -4  -3   5  149.99    6.50
   4   3   5  148.19    5.40
  -4   3  -5  149.49    5.50
   4   3   5  150.88    6.90
   4   3   5  145.89    6.00
   4  -3  -5  140.69    7.30
   4  -3  -5  150.18    7.90
   4  -3   5  154.18    5.80
   4   3  -5  145.09    7.10
  -4   3   5  148.59    7.40
   4   3  -5  156.88    7.50
  -4   3   5  140.39    7.40
   4   3  -5  148.09    7.70
   4  -3   5  145.39    7.70
   5  -3  -5  314.07   13.40
   5   3   5  323.77   11.30
   5  -3  -5  300.97   12.30
  -5  -3   5  331.97   11.60
   5   3   5  323.27   12.10
   5   3  -5  312.67   12.20
  -5   3   5  284.87   12.60
  -5   3   5  306.77   12.60
   5   3  -5  294.67   12.90
   5  -3   5  307.57   13.00
   5   3  -5  296.27   12.60
   5  -3   5  304.87   10.90
   6   3   5    0.90    1.70
   6  -3  -5    1.00    2.30
   6   3   5    5.10    2.00
   6   3  -5    2.90    2.30
   6  -3   5    5.10    2.50
   6   3  -5    2.50    2.60
  -6   3   5    0.10    2.10
   6   3  -5    2.10    1.80
   7  -3  -5  375.66   17.30
   7   3  -5  391.66   16.90
   7   3  -5  423.16   17.50
   7  -3   5  419.66   16.80
  -7   3   5  428.76   16.20
   7   3  -5  386.36   15.30
   8  -3  -5   86.29    8.00
   8   3   5   91.49    6.80
   8  -3  -5   82.79    8.60
   8  -3   5   94.79    6.90
   8   3  -5  102.79    8.00
   8   3  -5   81.99    8.00
   9  -3  -5  424.36   19.80
   9  -3  -5  426.66   18.90
   9   3  -5  423.66   19.30
  10  -3  -5   29.70    6.10
  10  -3  -5   23.50    5.40
  10   3  -5   27.00    6.00
  10   3  -5   33.50    6.20
  11  -3  -5  197.58   13.00
  11   3  -5  216.08   13.60
   0   3  -6   -0.50    0.90
   0   3  -6    1.60    1.20
   0  -3  -6    0.20    0.50
   0  -3   6   -0.30    1.40
   0   3   6   -0.30    1.40
   0   3  -6   -1.30    1.30
   0  -3  -6    0.90    1.30
   0  -3  -6   -0.20    1.40
   0  -3   6   -2.00    1.00
   1   3   6 1399.66   39.20
   1   3   6 1351.66   41.70
   1   3   6 1303.47   41.20
   1  -3  -6 1362.86   41.40
  -1  -3   6 1344.87   42.00
  -1  -3   6 1314.37   41.00
   1  -3  -6 1327.97   41.30
  -1   3  -6 1326.97   41.50
   1  -3  -6 1385.56   39.20
  -1   3  -6 1368.26   39.60
  -1   3  -6 1284.37   40.60
  -1   3   6 1307.37   41.50
  -1  -3  -6 1302.37   40.70
   1  -3   6 1366.36   42.50
   1   3  -6 1304.77   39.90
  -1  -3  -6 1356.36   40.90
  -1   3   6 1359.26   41.60
   1   3  -6 1327.57   41.20
   1   3  -6 1320.67   41.70
   1  -3   6 1423.26   40.40
   2   3   6   12.80    2.20
   2  -3  -6   14.50    2.60
  -2   3  -6   10.60    1.60
   2   3   6   14.70    1.40
  -2   3  -6   13.30    2.40
  -2  -3   6   13.00    2.30
   2   3   6    8.70    2.10
   2  -3  -6    8.10    2.40
  -2   3  -6   10.00    1.80
   2  -3  -6   13.30    1.90
  -2  -3   6   15.20    2.40
   2   3  -6   10.60    2.20
  -2   3   6   14.60    2.60
   2  -3   6    9.80    2.50
  -2  -3  -6   12.80    2.10
  -2   3   6   17.00    2.10
   2   3  -6   13.20    2.60
  -2  -3  -6   12.20    1.90
   2  -3   6   12.70    1.70
   2   3  -6   13.70    2.30
  -3   3  -6    0.30    1.10
   3   3   6    2.60    1.10
   3  -3  -6    0.10    1.30
   3  -3  -6    0.80    1.80
   3   3   6    0.70    1.20
   3   3   6    1.20    1.70
   3  -3  -6    2.30    2.10
  -3  -3   6    2.80    1.50
  -3   3   6    1.30    1.90
   3  -3   6    0.80    1.10
  -3   3   6    2.90    1.90
  -3   3   6    1.50    0.90
   3  -3   6    0.80    1.80
   3   3  -6   -0.60    1.40
   3   3  -6    7.60    2.10
   3   3  -6    2.50    1.80
   4  -3  -6   76.19    4.90
  -4  -3   6   75.69    4.30
   4  -3  -6   73.69    5.30
   4  -3  -6   72.09    5.60
  -4   3  -6   72.99    3.60
   4   3   6   69.09    4.50
   4   3   6   65.79    3.50
  -4   3   6   70.49    5.30
   4  -3   6   69.39    5.40
   4   3  -6   83.99    5.30
   4   3  -6   69.19    5.10
   4   3  -6   67.49    5.40
  -4   3   6   63.79    5.00
  -5  -3   6  523.45   18.90
   5  -3  -6  503.25   20.20
   5  -3  -6  523.55   19.40
   5   3   6  524.15   18.70
   5  -3  -6  540.25   19.40
   5  -3   6  558.14   20.50
   5   3  -6  557.04   20.50
  -5   3   6  511.85   19.60
  -5   3   6  568.04   20.00
   5   3  -6  545.55   19.60
   5   3  -6  529.35   19.20
   6   3   6    4.80    2.20
   6  -3  -6    2.50    2.20
   6  -3  -6    6.00    2.60
   6  -3   6    3.70    2.80
   6   3  -6    2.60    2.10
  -6   3   6    2.30    2.20
   6   3  -6    3.50    2.90
   6   3  -6    4.60    2.60
   7   3   6  491.55   18.90
   7  -3  -6  500.05   20.00
   7  -3  -6  507.75   21.10
   7   3  -6  458.25   19.80
  -7   3   6  523.25   19.70
   7   3  -6  533.05   21.10
   7  -3   6  512.55   20.40
   7   3  -6  525.65   19.10
   8  -3  -6   -3.60    3.00
   8  -3  -6    6.50    3.60
   8   3   6    2.00    2.20
   8   3  -6   -1.30    3.00
   8   3  -6    6.10    3.30
   8  -3   6    4.40    3.40
   9  -3  -6    7.90    3.70
   9  -3  -6   12.40    4.60
   9   3  -6   25.00    5.40
   9   3  -6   18.60    4.90
  10  -3  -6    4.90    4.50
  10  -3  -6   16.70    4.90
  10   3  -6   21.90    5.90
  10   3  -6   11.70    4.80
   0   3  -7    2.10    1.40
   0  -3   7   -0.10    1.70
   0  -3   7   -0.90    1.30
   0  -3  -7   -2.40    1.50
   0   3   7    1.00    1.70
   0   3   7   -1.20    1.60
   0   3  -7   -0.30    1.20
   0  -3  -7    1.00    1.50
   0  -3  -7   -1.60    0.50
   0   3  -7    0.60    1.20
   1  -3  -7 1219.08   38.20
   1   3   7 1168.98   38.30
  -1   3  -7 1189.28   38.10
  -1  -3   7 1223.88   38.70
  -1   3  -7 1182.58   37.40
   1  -3  -7 1232.58   38.20
  -1   3  -7 1188.08   36.00
  -1  -3   7 1226.28   37.70
   1  -3  -7 1217.48   35.60
   1   3   7 1206.78   37.90
   1   3  -7 1213.28   36.50
  -1  -3  -7 1211.58   37.60
   1   3  -7 1208.68   38.00
  -1   3   7 1175.28   38.10
   1  -3   7 1205.88   39.20
   1   3  -7 1241.48   38.50
  -1  -3  -7 1213.78   37.50
  -1   3   7 1214.98   38.20
   1  -3   7 1268.77   37.00
  -2   3  -7   52.09    3.70
   2   3   7   52.39    4.10
   2   3   7   45.40    3.70
   2  -3  -7   58.29    3.50
  -2   3  -7   54.59    3.20
   2  -3  -7   57.29    4.40
  -2   3  -7   53.09    4.20
   2  -3  -7   58.79    4.60
  -2  -3   7   49.50    3.90
  -2  -3   7   48.80    3.80
  -2   3   7   60.59    3.60
  -2  -3  -7   48.80    3.60
   2   3  -7   52.99    3.80
  -2  -3  -7   56.99    3.70
   2   3  -7   49.00    4.70
   2  -3   7   56.59    3.20
  -2   3   7   47.30    4.50
  -2   3   7   48.30    4.90
   2  -3   7   47.30    4.70
   2   3  -7   46.00    4.60
   3  -3  -7  422.56   15.80
  -3  -3   7  404.76   15.30
  -3  -3   7  402.66   14.80
   3  -3  -7  389.26   15.60
  -3   3  -7  412.56   14.10
   3  -3  -7  439.66   14.60
   3   3   7  392.36   14.70
   3   3   7  414.96   14.40
  -3   3   7  410.96   13.90
   3   3  -7  383.26   15.70
  -3   3   7  419.96   16.20
   3  -3   7  418.36   16.30
  -3   3   7  396.76   15.40
   3   3  -7  405.46   14.80
   3   3  -7  410.76   15.60
   4   3   7   51.99    4.10
  -4  -3   7   51.99    3.70
   4  -3  -7   58.09    4.60
   4  -3  -7   45.50    5.20
  -4   3  -7   49.90    3.30
   4  -3  -7   45.80    5.10
   4   3  -7   41.90    4.70
   4  -3   7   49.40    5.50
  -4   3   7   52.99    5.50
  -4   3   7   43.10    4.90
   4   3  -7   56.59    5.70
   4   3  -7   51.29    4.90
   5  -3  -7  719.23   24.10
   5  -3  -7  672.93   24.40
   5   3   7  707.13   23.60
   5  -3  -7  648.94   25.20
  -5   3   7  725.53   25.10
   5  -3   7  680.33   25.50
   5   3  -7  701.53   24.30
   5   3  -7  684.43   25.20
   5   3  -7  691.23   24.30
  -5   3   7  657.43   24.60
   6  -3  -7   13.70    3.40
   6  -3  -7   13.60    3.90
   6   3   7   11.90    2.80
  -6   3   7   10.60    3.30
   6   3  -7   14.90    3.70
   6  -3   7   10.80    3.60
   6   3  -7   11.90    3.80
   6   3  -7   16.90    3.60
   7  -3  -7  594.84   24.10
   7  -3  -7  574.64   22.60
   7   3  -7  584.44   23.80
  -7   3   7  618.14   22.80
   7  -3   7  546.55   23.10
   7   3  -7  609.14   23.20
   7   3  -7  599.64   22.00
   8  -3  -7   11.70    4.70
   8  -3  -7   13.00    4.10
   8  -3   7    6.90    3.80
   8   3  -7   10.90    4.10
   8   3  -7   15.90    4.80
   9  -3  -7   93.89    9.30
   9  -3  -7  100.39   10.30
   9   3  -7  124.89    9.80
   9   3  -7  131.69   10.20
  10  -3  -7   15.90    5.00
  10  -3  -7    9.70    5.10
  10   3  -7   18.40    5.40
  10   3  -7   21.60    5.90
   0   3  -8    0.80    1.20
   0  -3   8    1.00    1.50
   0  -3  -8    1.70    1.70
   0   3   8   -0.20    1.30
   0   3  -8    1.50    1.80
   0   3   8    0.30    1.70
   0  -3  -8    0.20    1.60
   0  -3   8   -0.20    1.70
   0   3  -8   -0.60    1.80
   0   3   8   -1.40    1.40
  -1   3  -8  874.21   29.20
   1  -3  -8  933.31   30.00
   1  -3  -8  871.81   29.50
  -1  -3   8  893.41   30.10
  -1  -3   8  932.71   29.20
   1   3   8  888.11   29.40
   1   3   8  919.41   30.10
  -1   3  -8  909.01   27.60
  -1   3  -8  933.71   29.90
   1  -3   8  886.61   30.60
   1   3  -8  902.61   30.10
  -1  -3  -8  897.11   29.10
  -1  -3  -8  923.91   29.40
  -1   3   8  856.31   30.40
  -1   3   8  908.51   29.60
  -1   3   8  914.61   29.80
   1   3  -8  891.51   29.80
   1   3  -8  907.51   28.20
   1  -3   8  928.41   28.50
   2  -3  -8  133.79    5.90
  -2  -3   8  128.09    6.80
  -2   3  -8  127.89    6.60
   2  -3  -8  137.39    7.70
   2   3   8  128.49    6.70
   2  -3  -8  130.09    7.40
  -2   3  -8  135.59    7.20
  -2  -3   8  139.99    7.10
  -2   3  -8  133.19    5.70
   2   3   8  125.09    6.80
  -2   3   8  124.89    7.60
  -2   3   8  129.19    7.20
  -2  -3  -8  141.09    6.80
   2  -3   8  123.19    7.60
   2   3  -8  129.49    6.40
  -2  -3  -8  136.69    6.60
  -2   3   8  144.39    6.50
   2   3  -8  128.99    7.50
   2   3  -8  131.69    7.50
   3  -3  -8   51.29    5.50
  -3   3  -8   64.39    4.20
  -3  -3   8   52.49    4.30
   3   3   8   59.49    4.30
   3  -3  -8   56.49    4.00
   3  -3  -8   52.39    5.50
  -3  -3   8   65.39    5.00
   3   3   8   58.49    4.50
  -3   3   8   47.80    5.20
   3   3  -8   48.50    5.10
   3  -3   8   54.89    5.90
   3   3  -8   61.19    4.60
  -3   3   8   65.29    3.90
  -3   3   8   62.99    6.10
   3   3  -8   55.39    5.70
   4  -3  -8   49.50    5.50
   4   3   8   53.99    5.00
  -4  -3   8   51.89    4.00
   4  -3  -8   59.59    4.60
   4  -3  -8   42.80    5.50
   4   3  -8   48.70    5.70
   4   3  -8   52.49    5.30
  -4   3   8   44.70    5.40
   4   3  -8   47.30    5.40
   4  -3   8   47.80    5.70
  -4   3   8   51.49    5.20
   5   3   8  492.55   17.50
   5  -3  -8  485.05   18.70
   5  -3  -8  447.36   19.00
   5  -3  -8  447.36   17.50
   5   3  -8  444.56   17.80
   5   3  -8  469.55   18.30
   5   3  -8  460.95   19.10
  -5   3   8  459.95   18.50
   5  -3   8  428.26   19.00
  -5   3   8  479.05   19.00
   6  -3  -8    8.60    3.80
   6  -3  -8    3.90    2.70
   6   3  -8    4.10    2.80
   6   3  -8    2.60    3.40
  -6   3   8    9.20    3.30
   6   3  -8    9.60    3.30
   6  -3   8    4.50    3.30
   7  -3  -8  482.85   19.30
   7  -3  -8  449.56   20.40
  -7   3   8  461.35   19.20
   7   3  -8  458.15   18.70
   7   3  -8  450.95   19.30
   7   3  -8  452.35   20.30
   7  -3   8  444.86   19.90
   8  -3  -8   52.39    6.90
   8  -3  -8   52.59    7.40
   8  -3   8   45.30    6.70
   8   3  -8   47.20    7.20
  -8   3   8   50.29    6.30
   8   3  -8   50.99    7.00
   9   3   8   11.70    4.40
   9  -3  -8    9.50    4.90
   9  -3  -8    2.60    3.50
   9  -3   8    3.70    3.40
   9   3  -8    5.20    4.40
   9   3  -8   -0.20    3.60
  10  -3  -8   -2.00    3.60
  10  -3  -8   -1.70    4.40
  10   3  -8   -0.90    4.30
  10   3  -8   -3.30    3.90
   0  -3  -9    1.40    2.10
   0   3  -9    2.70    1.90
   0   3   9   -0.20    2.00
   0   3   9   -1.70    1.90
   0   3  -9    0.50    1.90
   0  -3   9   -0.90    2.00
   0   3  -9   -0.60    1.20
   0   3   9   -2.20    1.60
   0  -3  -9   -0.60    1.60
   0  -3   9    1.00    1.70
  -1   3  -9  200.68    9.50
  -1   3  -9  208.08    8.00
  -1  -3   9  209.08    9.90
  -1   3  -9  181.38    9.50
   1   3   9  215.48   10.00
   1  -3  -9  197.58    9.60
   1  -3  -9  221.58   10.40
   1   3   9  197.98    9.30
   1   3   9  197.98   10.00
  -1  -3   9  216.38    9.30
   1   3  -9  209.98   10.10
  -1   3   9  217.88   10.60
   1   3  -9  216.58   10.20
   1  -3   9  198.78   10.20
  -1   3   9  213.98    9.80
   1   3  -9  204.48    8.50
  -1  -3  -9  199.08    9.10
  -1  -3  -9  216.88    9.70
  -1   3   9  201.38    9.30
  -2  -3   9  168.08    8.20
  -2   3  -9  160.88    8.00
   2  -3  -9  160.68    8.80
  -2  -3   9  157.78    8.20
  -2   3  -9  155.88    8.30
   2   3   9  149.99    8.00
   2   3   9  161.98    9.20
   2   3   9  161.28    8.10
   2  -3  -9  172.38    8.90
  -2   3   9  165.48    9.30
   2   3  -9  160.08    7.60
   2   3  -9  181.28    9.30
  -2   3   9  165.08    7.70
  -2  -3  -9  150.38    7.60
  -2   3   9  159.88    8.50
   2   3  -9  160.28    8.90
   2  -3   9  158.08    9.20
  -3  -3   9  709.73   24.60
  -3   3  -9  709.33   23.60
   3  -3  -9  691.43   25.50
   3  -3  -9  720.63   23.20
  -3  -3   9  712.53   24.90
   3   3   9  733.53   24.30
   3  -3  -9  714.13   25.80
   3   3   9  739.83   24.40
  -3   3   9  671.83   26.00
  -3   3   9  707.73   25.20
   3   3  -9  701.03   25.50
   3   3  -9  676.73   25.70
   3  -3   9  702.93   26.40
   3   3  -9  719.93   24.10
  -4  -3   9   43.20    5.00
   4  -3  -9   39.00    5.30
   4  -3  -9   44.00    4.60
   4   3   9   52.99    5.10
   4  -3  -9   40.10    5.50
   4  -3   9   45.60    6.00
  -4   3   9   42.10    5.30
  -4   3   9   43.70    5.80
   4   3  -9   43.50    5.70
   4   3  -9   31.60    4.80
   4   3  -9   45.00    5.10
   5  -3  -9  511.05   19.40
   5  -3  -9  481.55   21.00
   5  -3  -9  529.75   20.90
   5   3  -9  504.05   21.30
   5  -3   9  521.85   21.70
  -5   3   9  532.85   21.30
   5   3  -9  545.15   20.20
   5   3  -9  510.15   20.50
  -5   3   9  526.55   20.80
   6  -3  -9    1.00    2.70
   6  -3  -9    9.70    4.00
   6   3  -9    4.90    3.10
   6   3  -9   -0.70    3.00
   6   3  -9    6.10    3.30
   6  -3   9    9.90    3.80
  -6   3   9    6.40    3.30
  -7  -3   9  189.88   11.00
   7   3   9  192.98   12.20
   7  -3  -9  165.78   11.60
   7  -3  -9  188.88   10.80
   7  -3   9  153.18   11.00
  -7   3   9  182.68   10.90
   7   3  -9  166.28   10.70
   7   3  -9  170.18   11.70
   7   3  -9  168.58   10.40
   8  -3  -9   36.40    7.00
   8  -3  -9   48.90    6.70
   8   3   9   40.80    7.00
   8   3  -9   46.70    7.30
   8   3  -9   40.10    6.60
   8  -3   9   32.80    6.20
  -8   3   9   47.20    6.60
   9  -3  -9  124.69   11.20
   9   3   9  107.59   10.70
   9  -3  -9  121.79   11.90
   9   3  -9  135.89   11.80
   9  -3   9  120.69   11.10
   9   3  -9  129.59   12.40
   0   3  10    0.00    2.00
   0  -3  10    0.80    1.80
   0  -3 -10   -4.10    1.60
   0  -3  10    3.10    2.40
   0   3 -10   -1.10    2.20
   0  -3 -10    3.10    2.10
   0   3 -10    0.90    2.30
   0   3  10    2.90    2.70
   0   3  10    2.50    2.20
   1  -3 -10    9.40    2.90
   1   3  10    6.40    2.50
  -1  -3  10    8.50    2.70
   1  -3 -10    6.50    2.90
  -1  -3  10    5.10    2.50
   1   3  10    3.10    2.50
  -1   3 -10    8.70    3.00
   1   3  10    2.80    2.30
  -1   3 -10    6.50    2.60
  -1  -3 -10    0.00    2.00
  -1  -3 -10    7.30    2.50
   1   3 -10    4.40    2.50
   1   3 -10    4.70    2.70
  -1   3  10    4.70    2.30
   1   3 -10    5.80    2.00
  -1   3  10    3.90    2.40
   1  -3  10    4.80    2.90
  -1   3  10    5.80    2.60
  -2  -3  10   93.39    6.60
   2  -3 -10  104.99    7.60
   2   3  10  109.79    7.10
   2   3  10  103.99    7.60
   2   3  10  111.09    6.60
  -2   3 -10   97.29    6.80
  -2  -3  10  107.49    6.70
   2  -3 -10  103.79    7.20
  -2   3 -10  105.79    6.60
   2   3 -10   98.49    5.90
  -2   3  10  100.39    7.20
   2   3 -10  104.19    7.40
  -2   3  10  110.79    6.50
  -2  -3 -10   99.59    6.20
   2  -3  10  101.49    7.70
  -2   3  10  112.99    8.00
   2   3 -10   97.89    7.40
   3  -3 -10 1045.60   36.80
   3  -3 -10 1067.29   37.10
   3   3  10 1138.09   35.70
  -3  -3  10 1092.49   36.10
  -3   3 -10 1133.49   35.00
   3   3  10 1003.40   37.80
  -3   3  10 1075.29   37.90
  -3   3  10 1070.19   36.50
   3   3 -10 1104.39   36.90
   3  -3  10 1088.39   38.30
   3   3 -10 1045.50   37.30
   3   3 -10 1075.89   34.80
   4   3  10   66.49    7.70
   4  -3 -10   66.09    7.20
   4  -3 -10   60.29    6.90
   4   3 -10   71.29    7.60
   4   3 -10   52.49    6.30
   4  -3  10   77.89    8.10
  -4   3  10   66.69    7.20
   4   3 -10   66.19    6.20
  -4   3  10   57.59    6.50
   5   3  10   12.60    4.30
   5  -3 -10   13.40    3.50
   5  -3 -10   11.60    4.30
  -5   3  10    5.70    3.40
   5   3 -10   14.40    3.70
  -5   3  10   11.80    4.00
   5  -3  10   25.50    5.40
   5   3 -10    7.60    3.50
   5   3 -10   12.00    4.30
   6   3  10    3.60    3.60
   6  -3 -10    3.50    2.80
   6  -3 -10    4.70    4.00
   6   3 -10    3.40    3.30
   6  -3  10    5.50    3.80
  -6   3  10    1.80    3.10
   6   3 -10    1.50    3.50
   6   3 -10    7.70    3.80
   7   3  10    4.70    3.70
   7  -3 -10    1.10    4.00
  -7  -3  10    5.50    3.50
   7  -3 -10   12.10    4.30
   7  -3  10   12.30    4.70
   7   3 -10    3.60    3.50
   7   3 -10    1.10    3.50
  -7   3  10    2.70    3.20
   7   3 -10   12.90    4.90
   8  -3 -10   57.69    8.50
   8  -3 -10   40.00    6.70
   8   3  10   57.29    8.30
   8   3 -10   45.30    7.30
   8   3 -10   54.59    8.20
   8  -3  10   57.59    8.10
   9   3  10  380.16   19.90
   9  -3 -10  387.86   20.50
   9  -3  10  393.26   19.70
   9   3 -10  414.06   19.80
   9   3 -10  411.46   20.80
   0   3  11    0.30    2.30
   0   3 -11   -0.40    2.20
   0   3  11   -1.50    2.00
   0  -3 -11   -0.20    2.40
   0  -3  11    1.20    2.60
   0  -3 -11   -1.10    1.90
   0   3  11   -1.00    2.40
   0   3 -11    1.10    2.70
   1  -3 -11  231.48   11.30
   1   3  11  257.27   11.40
   1   3  11  230.28   11.70
  -1   3 -11  220.18   11.50
   1  -3 -11  245.88   12.30
  -1  -3  11  228.78   11.50
  -1   3 -11  226.18   11.20
   1   3  11  218.48   11.60
  -1   3  11  212.78   12.00
   1   3 -11  213.18   11.70
   1  -3  11  231.68   12.20
  -1  -3 -11  209.48   10.70
  -1   3  11  243.18   11.30
  -1   3  11  248.78   11.60
   1   3 -11  255.97   12.30
   2   3  11   39.90    4.90
  -2  -3  11   29.90    4.60
   2  -3 -11   26.60    4.90
  -2   3 -11   29.30    4.40
   2   3  11   31.60    5.30
  -2  -3  11   39.90    4.80
   2  -3 -11   33.00    5.20
   2   3  11   39.70    5.20
  -2  -3 -11   33.90    4.40
  -2   3  11   33.20    4.90
  -2   3  11   25.20    5.00
  -2   3  11   36.10    4.60
   2   3 -11   35.50    5.20
   2  -3  11   26.40    5.10
   2   3 -11   28.10    5.00
  -3  -3  11  420.46   17.10
   3  -3 -11  401.16   18.00
   3   3  11  423.76   19.00
   3  -3 -11  461.45   19.00
   3  -3  11  393.96   18.80
   3   3 -11  457.25   18.80
  -3   3  11  441.16   19.10
   3   3 -11  390.96   18.30
  -3   3  11  427.46   17.80
   4  -3 -11   54.49    7.20
   4   3  11   73.09    8.30
   4  -3 -11   76.59    8.10
   4   3 -11   55.39    7.20
   4   3 -11   66.89    6.60
  -4   3  11   81.99    8.50
   4   3 -11   59.99    7.50
  -4   3  11   69.69    7.30
   4  -3  11   69.09    8.30
   5   3  11   83.29    9.40
   5  -3 -11   89.19    9.30
   5   3 -11   91.99    8.20
   5   3 -11  117.49   10.60
  -5   3  11  103.79    8.30
   5   3 -11   97.19    9.30
  -5   3  11   98.69    9.60
   5  -3  11  107.19   10.50
   6  -3 -11    5.10    4.30
   6   3  11    3.60    4.00
  -6  -3  11   10.80    4.00
   6   3 -11    9.70    4.70
   6  -3  11   11.60    5.00
   6   3 -11    6.40    4.30
   6   3 -11    9.50    3.90
  -6   3  11    9.70    4.20
   7   3  11   87.89   10.10
   7  -3 -11  101.49   10.70
   7   3 -11   90.59   10.40
   7  -3  11   95.99   10.70
   7   3 -11   97.49    9.40
   8   3  11   91.69   10.90
   8  -3 -11   93.39   10.70
   8   3 -11   95.39   10.70
   8  -3  11   94.79   10.80
   8   3 -11  114.49   10.70
   0   3  12   -2.20    2.50
   0   3 -12    2.40    3.00
   0   3  12    0.40    2.60
   0  -3  12   -2.20    2.50
   0   3  12   -1.50    2.40
   0   3 -12    1.50    2.70
   0  -3 -12    0.90    2.40
   1  -3 -12  349.17   15.70
  -1   3 -12  392.46   16.20
  -1   3 -12  322.07   15.60
  -1  -3  12  355.46   16.10
   1   3  12  340.87   16.20
   1   3  12  352.46   15.10
   1   3  12  361.26   16.30
  -1   3  12  357.16   15.60
   1  -3  12  351.26   16.70
  -1  -3 -12  339.37   15.10
   1   3 -12  367.16   16.60
  -1   3  12  377.96   15.80
  -1   3  12  356.16   16.80
   1   3 -12  389.26   16.80
   2   3  12  296.37   14.00
   2  -3 -12  305.17   15.00
  -2  -3  12  285.17   13.70
  -2   3 -12  276.37   13.30
   2  -3 -12  269.27   13.90
   2   3  12  300.87   15.10
  -2   3  12  297.57   13.90
   2  -3  12  284.67   15.00
   2   3 -12  332.97   15.30
  -2   3  12  313.57   15.40
   2   3 -12  248.38   14.10
   3   3  12    9.00    3.90
   3  -3 -12    5.40    3.70
   3   3 -12   12.40    4.20
   3   3 -12   11.40    4.30
   3  -3  12    5.40    4.10
  -3   3  12    6.30    3.40
  -3   3  12    9.30    4.00
   4   3  12  156.88   11.40
   4  -3 -12  145.19   10.60
   4   3 -12  175.28   11.40
  -4   3  12  179.68   11.80
   4   3 -12  151.28   11.10
   4  -3  12  155.18   11.50
  -4   3  12  164.78   10.40
   5  -3 -12  256.67   14.80
   5   3  12  263.87   15.30
  -5   3  12  267.27   14.10
   5  -3  12  248.88   15.20
   5   3 -12  249.18   15.00
   6   3  12   -0.10    4.00
   6  -3 -12   -1.40    3.80
   6   3 -12   -4.80    3.50
   6  -3  12   -3.10    3.50
   7  -3 -12  179.78   13.10
   7   3  12  152.18   12.30
   7   3 -12  190.78   13.40
   7  -3  12  166.78   12.90
   0   3  13   -1.10    2.60
   0  -3 -13    2.30    2.70
   0  -3  13   -3.50    2.60
   0   3 -13    0.80    2.80
   0   3  13   -2.20    3.00
   0   3 -13    1.30    3.10
   1   3  13  425.76   19.20
   1  -3 -13  392.96   18.20
  -1  -3  13  435.66   18.90
  -1   3 -13  492.65   19.00
  -1   3 -13  402.56   18.50
   1   3  13  416.46   18.70
  -1   3  13  445.36   20.00
   1  -3  13  381.06   19.00
   1   3 -13  395.06   18.90
  -1   3  13  426.06   18.20
  -1  -3 -13  399.76   17.50
   1   3 -13  437.76   19.20
  -1   3  13  446.06   18.40
   2  -3 -13   13.50    4.20
  -2  -3  13   13.20    3.90
   2   3  13   10.60    4.30
   2  -3  13   15.30    4.80
   2   3 -13    7.10    4.00
  -2   3  13   18.50    4.20
   2   3 -13   11.80    4.30
  -2   3  13    9.50    4.30
   3  -3 -13   43.30    6.70
   3   3  13   30.90    6.30
   3   3 -13   42.70    6.90
   3  -3  13   24.30    5.90
  -3   3  13   48.40    6.50
   4   3  13    3.50    3.90
   4  -3 -13    6.00    4.00
   4   3 -13    1.40    3.60
   4  -3  13   -3.30    3.50
  -4   3  13    6.60    4.00
   5  -3 -13  191.68   12.80
   5   3  13  150.18   12.30
   5   3 -13  186.68   13.00
   5  -3  13  199.08   13.70
   6   3  13    1.10    4.20
   6  -3 -13    2.40    4.50
   6   3 -13   -3.30    4.10
   6  -3  13    3.30    4.70
   0  -3  14    1.50    3.60
   0   3 -14   -0.10    3.10
   0  -3 -14    2.60    3.10
   0   3  14   -0.30    3.00
   1   3  14   81.39    8.80
   1  -3 -14   84.19    8.40
  -1  -3  14  100.19    9.50
  -1  -3 -14  105.19    9.10
   1   3 -14   77.89    9.00
   1  -3  14   92.29    9.70
   2  -3 -14   -0.70    3.20
   2   3  14    5.10    3.70
   2   3 -14   11.50    5.10
   2  -3  14    5.70    4.60
  -2   3  14    6.30    3.70
   3  -3 -14   88.09    9.30
   3   3  14   81.69    9.70
   3   3 -14  103.49   10.70
  -3   3  14  113.19    9.00
   3  -3  14  110.09   11.30
   4   3  14    3.30    4.20
   4  -3 -14    5.40    4.00
   4   3 -14   -2.00    3.90
   4  -3  14   -0.90    4.40
   0   3 -15    4.40    4.00
   0  -3  15   -5.90    3.00
   0  -3 -15    1.00    3.20
   1   3  15  114.69   10.80
   1  -3 -15   97.19    9.80
   1  -3  15  102.19   11.00
   1   3 -15   97.39   10.30
   2  -3 -15   10.80    4.40
   2   3  15    9.40    5.30
   2  -3  15   21.50    5.80
   2   3 -15   23.70    5.90
   0   4   0 2762.72   76.79
   0   4   0 2495.55   78.39
   0  -4   0 2597.24   79.39
   0   4   0 2486.65   76.89
   0   4   0 2867.41   78.29
   0   4   0 2851.01   79.19
   1   4   0   -1.60    0.70
   1   4   0   -2.70    0.70
   1   4   0   -1.70    0.80
  -1   4   0   -1.60    0.90
  -1   4   0   -0.70    1.00
   1  -4   0   -1.80    0.70
  -1   4   0   -1.90    0.90
   1   4   0   -2.40    0.80
  -1  -4   0   -0.70    1.00
  -1   4   0   -2.30    0.70
  -1   4   0   -2.30    0.90
  -2  -4   0  595.94   19.10
  -2   4   0  593.94   18.10
   2  -4   0  570.14   17.90
  -2   4   0  566.94   18.10
   2   4   0  571.04   17.50
   2   4   0  551.14   17.70
   2   4   0  568.64   17.90
   2   4   0  594.14   17.90
  -2   4   0  619.54   18.00
   3   4   0    1.60    1.00
   3   4   0    0.90    0.70
  -3   4   0    1.70    1.00
   3   4   0   -0.20    1.00
  -3   4   0    1.00    0.90
   3   4   0    0.10    0.70
   3  -4   0    0.50    0.70
  -4   4   0  342.77   11.50
   4   4   0  338.07   10.80
   4  -4   0  351.46   11.20
   4   4   0  346.47   12.20
   5  -4   0    0.50    1.00
   5   4   0   -1.00    1.50
  -5   4   0   -0.30    0.90
   5   4   0   -0.10    0.80
  -6   4   0  424.16   14.00
  -6   4   0  432.86   13.80
   6   4   0  441.16   16.10
   7   4   0    1.50    2.20
   7   4   0    1.40    2.00
   8  -4   0  101.79    7.70
   8   4   0   88.39    6.70
   8   4   0  105.79    7.10
   9  -4   0   -1.00    3.00
   9   4   0    2.20    2.60
   9   4   0    5.60    3.10
  10  -4   0  246.98   14.00
  10   4   0  255.97   13.20
  10   4   0  236.58   12.90
  11  -4   0   -1.80    3.80
  11   4   0    3.20    3.40
   0   4   1 2627.04   72.19
   0   4  -1 2562.04   72.69
   0   4  -1 2343.27   71.79
   0  -4   1 2493.35   74.09
   0   4  -1 2441.86   71.09
   0   4  -1 2621.24   72.99
   0   4   1 2556.24   71.89
   0   4  -1 2326.27   73.19
   0   4   1 2554.74   74.09
   0   4   1 2368.76   73.29
   1   4   1 1168.18   34.70
   1  -4  -1 1175.78   35.60
  -1   4  -1 1147.89   34.70
   1   4   1 1178.58   35.40
  -1   4  -1 1133.69   35.40
   1   4   1 1185.88   34.90
   1   4   1 1198.78   34.10
  -1   4  -1 1220.48   34.60
  -1  -4   1 1243.68   36.20
  -1   4   1 1234.38   35.40
   1   4  -1 1159.98   34.80
  -1   4   1 1188.28   35.10
   1   4  -1 1147.79   35.50
   1  -4   1 1182.68   35.80
   1   4  -1 1224.98   35.00
   1   4  -1 1245.38   35.10
  -1   4   1 1098.79   35.60
   1   4  -1 1155.68   34.50
  -2   4  -1 1521.15   44.30
   2   4   1 1512.85   45.00
  -2  -4   1 1586.84   46.40
   2   4   1 1550.14   44.00
  -2   4  -1 1594.14   44.90
   2   4   1 1522.05   44.10
  -2   4  -1 1491.15   45.20
   2   4  -1 1509.75   45.40
   2   4  -1 1522.15   45.20
   2  -4   1 1572.24   45.80
   2   4  -1 1497.55   44.50
  -2   4   1 1565.04   45.40
   2   4  -1 1487.65   44.40
  -2   4   1 1429.86   45.60
  -2   4   1 1465.45   45.00
   3   4   1   27.50    1.50
  -3   4  -1   22.90    1.70
  -3  -4   1   21.10    2.40
  -3   4  -1   22.50    1.70
   3   4   1   20.50    1.40
   3  -4   1   21.50    1.80
  -3   4   1   23.60    2.40
   3   4  -1   19.80    1.90
   3   4  -1   22.70    2.30
   3   4  -1   20.40    2.30
  -3   4   1   22.90    2.20
   3   4  -1   23.30    1.90
  -4   4  -1  178.88    6.20
   4   4   1  183.98    5.90
  -4   4  -1  171.48    6.30
   4   4   1  191.58    5.90
   4   4  -1  179.88    7.60
  -4   4   1  177.08    7.10
   4   4  -1  173.18    7.50
   4  -4   1  185.58    6.90
   4   4  -1  176.78    6.60
  -5   4  -1   78.49    3.30
   5   4   1   77.99    2.70
  -5   4  -1   74.69    3.30
   5   4  -1   78.09    3.70
   5   4  -1   92.99    5.20
  -5   4   1   72.49    4.10
   5   4  -1   72.19    4.90
   5  -4   1   76.69    4.00
  -5  -4  -1   75.89    2.70
   6   4   1 1056.49   33.80
   6   4  -1 1053.59   34.10
   6   4  -1  997.30   33.40
   6  -4   1 1077.49   32.90
  -6   4   1 1060.29   32.50
   6   4  -1 1027.20   31.40
   7   4   1   50.69    5.00
   7  -4  -1   44.80    5.50
   7   4  -1   41.70    5.00
   7   4  -1   45.50    5.00
   8  -4  -1  247.58   12.80
   8   4   1  241.38   11.50
   8   4   1  255.47   11.80
   8   4  -1  237.18   11.80
   8   4  -1  239.88   11.80
   9   4   1    0.20    2.30
   9   4   1    0.90    2.50
   9  -4  -1   -1.60    2.70
   9   4  -1   -0.90    2.60
   9  -4   1   -0.20    2.80
   9   4  -1   -0.40    2.50
  10  -4  -1  217.28   13.10
  10   4   1  205.08   11.70
  10   4  -1  201.48   12.20
  10  -4   1  221.88   13.00
  10   4  -1  229.88   12.30
  11  -4  -1   34.60    6.50
  11   4   1   35.20    6.00
  11   4  -1   23.30    5.20
  11  -4   1   33.90    6.60
   0  -4   2 1306.57   40.50
   0   4  -2 1379.76   39.00
   0   4  -2 1286.77   39.20
   0   4   2 1342.77   39.90
   0   4   2 1334.47   39.20
   0   4  -2 1341.67   39.70
   0  -4  -2 1373.06   39.30
   0   4  -2 1356.06   38.80
   0   4  -2 1290.57   40.00
   0   4   2 1274.77   40.10
   1   4   2  550.54   16.80
   1   4   2  518.45   17.20
  -1   4  -2  581.04   16.80
   1   4   2  522.75   17.10
  -1   4  -2  532.55   16.80
   1  -4  -2  545.95   17.30
  -1   4  -2  540.45   17.10
  -1   4  -2  581.44   16.60
  -1  -4   2  563.64   17.70
   1   4  -2  542.95   17.10
   1   4  -2  564.94   16.90
   1   4  -2  549.74   17.40
   1  -4   2  536.85   17.50
  -1   4   2  544.55   17.60
   1   4  -2  558.94   17.20
  -1   4   2  552.44   17.00
  -1  -4  -2  582.44   16.40
  -1   4   2  555.44   17.30
  -2  -4   2  141.19    5.60
   2   4   2  130.69    4.80
   2   4   2  137.69    5.10
  -2   4  -2  145.49    5.00
  -2   4  -2  129.69    4.80
   2  -4  -2  125.69    5.60
  -2   4  -2  133.09    4.90
   2   4   2  133.29    4.60
  -2   4   2  131.29    5.40
  -2   4   2  127.39    5.30
   2   4  -2  131.99    5.30
   2  -4   2  136.79    5.40
   2   4  -2  133.89    5.30
   2   4  -2  139.69    5.40
   2   4  -2  145.79    5.50
  -2   4   2  131.99    5.60
   3   4   2    8.00    1.10
  -3   4  -2    5.90    1.20
   3   4   2    9.00    1.10
  -3  -4   2    6.00    1.70
   3  -4  -2    8.80    2.30
  -3   4  -2    7.40    1.30
   3   4  -2    5.50    1.90
   3   4  -2    6.30    1.70
   3   4  -2    7.80    1.90
  -3   4   2    4.00    1.80
  -3   4   2    6.70    1.90
   3  -4   2    7.20    1.80
   3   4  -2    7.00    1.70
   4   4   2  114.29    3.60
  -4  -4   2  116.79    5.60
  -4   4  -2  113.89    4.20
  -4   4  -2  110.89    4.10
   4   4   2  116.19    3.60
   4   4   2  110.89    3.60
   4  -4  -2   99.49    6.00
  -4   4   2  118.69    5.70
   4   4  -2  108.49    5.70
   4  -4   2  121.09    5.40
   4   4  -2  108.29    5.60
  -4   4   2  108.59    5.30
   4   4  -2  107.39    4.90
  -5   4  -2  158.28    5.10
   5  -4  -2  145.59    8.00
  -5   4  -2  152.78    5.00
   5   4  -2  151.68    7.50
  -5   4   2  155.78    6.80
   5   4  -2  158.38    6.40
   5   4  -2  150.48    7.60
   5  -4   2  156.98    6.80
   6  -4  -2  458.65   18.60
   6   4  -2  492.35   18.00
  -6   4   2  478.75   16.80
   6  -4   2  511.45   17.10
   6   4  -2  480.65   16.00
   6   4  -2  495.65   18.10
   7   4   2   76.29    5.40
   7  -4  -2   72.49    7.00
   7   4  -2   86.19    6.20
   7   4  -2   71.49    6.60
   8   4   2   13.10    3.30
   8   4   2    8.30    2.80
   8  -4  -2   10.90    3.80
   8   4  -2    8.00    3.20
   8   4  -2   10.40    3.30
   9   4   2   50.39    5.70
   9  -4  -2   42.40    6.40
   9   4   2   28.90    4.60
   9   4  -2   31.20    5.00
   9   4  -2   42.10    5.90
  10   4   2    1.20    2.70
  10  -4  -2    4.10    3.90
  10   4  -2    0.30    3.20
  10  -4   2   -0.10    3.30
  10   4  -2    5.70    3.90
  11  -4  -2   39.60    6.80
  11   4   2   35.40    5.90
  11  -4   2   44.90    7.50
  11   4  -2   42.30    6.80
   0   4  -3  118.79    4.40
   0   4  -3   97.79    4.00
   0  -4   3   97.89    4.50
   0   4  -3   98.49    4.40
   0   4   3  112.89    4.50
   0   4  -3  101.69    3.60
   0   4   3   99.79    3.90
   0  -4  -3   95.19    3.90
   0   4   3   88.89    4.40
   0   4  -3   93.19    4.20
   1   4   3   97.99    4.40
   1  -4  -3   93.29    4.30
  -1   4  -3   89.99    4.40
  -1   4  -3   96.99    4.20
  -1   4  -3  105.29    4.20
  -1   4  -3   99.99    4.30
   1   4   3  102.89    4.00
   1   4   3   95.89    4.30
  -1   4  -3  106.19    3.60
  -1  -4   3   96.39    4.50
  -1  -4  -3  112.19    3.90
   1   4  -3   95.79    4.50
   1   4  -3   96.69    4.40
   1   4  -3   97.19    4.30
   1  -4   3  100.79    4.60
  -1   4   3   95.59    4.80
   1   4  -3   97.49    4.60
  -1   4   3   98.29    4.20
  -1   4   3   94.39    4.50
   2   4   3 1230.28   34.60
  -2   4  -3 1217.78   35.60
  -2   4  -3 1140.69   36.10
   2   4   3 1197.68   36.10
  -2   4  -3 1171.98   35.40
   2   4   3 1230.08   35.70
   2   4   3 1193.68   36.60
  -2  -4   3 1217.78   37.10
   2  -4  -3 1184.38   36.90
  -2   4   3 1184.28   36.70
  -2   4   3 1168.48   37.10
   2   4  -3 1202.38   36.70
   2   4  -3 1235.18   36.90
   2  -4   3 1224.88   37.30
   2   4  -3 1199.68   35.80
   2   4  -3 1185.08   36.10
  -2   4   3 1227.98   36.20
  -3  -4   3    5.20    1.50
   3   4   3   -0.80    0.80
  -3   4  -3    1.60    0.80
  -3   4  -3    0.30    0.70
   3   4   3    0.10    0.60
   3  -4  -3    1.00    1.50
   3   4   3    0.60    0.70
  -3   4   3   -2.00    1.10
   3  -4   3    2.40    1.40
   3   4  -3    2.30    1.40
  -3   4   3   -0.70    1.30
   3   4  -3    0.20    1.10
   3   4  -3    1.30    1.30
   4   4   3 1641.94   48.00
  -4  -4   3 1682.73   50.49
   4  -4  -3 1611.14   50.99
  -4   4  -3 1592.64   47.50
  -4   4  -3 1632.14   48.50
   4   4   3 1685.83   47.10
   4   4   3 1664.73   47.00
  -4   4   3 1619.74   50.29
   4   4  -3 1631.14   50.39
   4   4  -3 1698.53   49.60
   4  -4   3 1714.93   50.89
  -4   4   3 1542.65   50.19
   4   4  -3 1618.84   49.00
   5  -4  -3   95.59    6.40
  -5   4   3  104.49    5.60
   5   4  -3   89.59    5.90
  -5   4   3   99.49    5.90
   5   4  -3  101.29    6.10
   5   4  -3  100.49    5.20
   5  -4   3  110.49    5.80
   6  -4  -3   22.90    4.00
   6   4  -3   28.80    3.90
   6  -4   3   32.70    3.60
  -6   4   3   30.70    3.50
   6   4  -3   25.00    3.90
   7  -4  -3  122.39    8.50
   7  -4   3  135.29    7.20
  -7   4   3  150.28    7.10
   7   4  -3  123.69    8.00
   7   4  -3  134.59    8.10
   8   4   3  572.54   21.30
   8  -4  -3  578.14   23.30
   8   4  -3  572.04   22.30
   8   4  -3  587.14   22.50
   9  -4  -3    8.50    4.10
   9   4   3   11.20    3.20
   9   4  -3   -0.30    3.00
   9   4  -3   10.20    3.90
  10  -4  -3  320.47   16.80
  10   4   3  305.77   14.60
  10   4  -3  318.17   16.10
  10   4  -3  350.26   16.30
  11   4   3   22.20    4.70
  11  -4  -3   15.80    5.20
  11  -4  -3   22.50    5.60
  11  -4   3   13.70    4.60
  11   4  -3   16.00    5.00
  11   4  -3   15.60    5.00
   0   4  -4 1979.20   60.59
   0   4   4 2031.30   61.99
   0  -4  -4 2007.10   60.79
   0   4  -4 1955.30   61.39
   0  -4   4 2039.70   62.59
   0   4  -4 2075.19   59.79
   0   4  -4 2189.68   59.79
   0   4  -4 1980.60   61.79
   0   4   4 2041.60   61.59
   0  -4  -4 2129.69   60.99
   0  -4   4 2210.78   60.89
   0   4   4 2121.89   60.19
   1   4   4 1091.69   33.40
  -1   4  -4 1108.29   32.10
  -1  -4   4 1104.99   32.90
   1   4   4 1112.59   32.10
  -1   4  -4 1031.30   32.50
  -1   4  -4 1171.08   31.50
  -1   4  -4 1029.00   33.10
   1   4   4 1076.99   33.20
  -1  -4   4 1073.59   33.70
   1  -4  -4 1033.70   33.00
   1  -4  -4 1104.19   33.20
  -1   4  -4 1067.19   33.20
  -1  -4  -4 1091.99   32.50
  -1   4   4 1025.50   33.70
   1  -4   4 1049.20   33.90
  -1   4   4 1101.69   32.50
   1   4  -4 1074.09   33.30
   1   4  -4 1060.19   32.90
  -1   4   4 1036.20   33.30
   1   4  -4 1046.20   33.50
   1   4  -4 1124.09   32.40
   1  -4   4 1150.18   32.00
   2   4   4   42.10    2.80
  -2  -4   4   40.80    2.90
   2  -4  -4   40.00    3.40
  -2   4  -4   45.10    2.80
  -2   4  -4   38.00    2.60
   2   4   4   44.20    3.00
   2  -4  -4   48.40    3.40
   2   4   4   44.40    2.40
  -2   4  -4   37.30    2.50
  -2   4   4   41.60    2.20
  -2   4   4   39.50    3.20
   2  -4   4   43.70    3.30
   2   4  -4   43.70    3.30
   2   4  -4   60.79    3.40
   2  -4   4   44.20    1.90
  -2   4   4   33.20    3.40
   2   4  -4   38.40    3.10
  -3  -4   4  155.88    6.60
   3  -4  -4  159.88    7.10
   3   4   4  156.78    6.80
   3   4   4  155.58    5.90
  -3   4  -4  151.48    6.00
  -3   4  -4  150.18    5.80
   3   4   4  164.28    6.10
   3  -4  -4  163.18    7.50
   3  -4   4  167.58    7.40
   3   4  -4  155.18    7.20
   3   4  -4  160.38    6.90
   3  -4   4  162.98    5.50
  -3   4   4  167.88    5.20
  -3   4   4  156.78    7.30
  -3   4   4  155.28    7.00
   3   4  -4  153.48    6.90
   4   4   4   44.10    3.50
   4   4   4   42.50    2.10
  -4  -4   4   40.60    3.20
   4  -4  -4   42.90    4.60
   4   4   4   44.40    2.00
  -4   4  -4   43.20    2.30
   4   4   4   40.10    3.10
   4   4  -4   39.60    4.10
  -4   4   4   38.00    3.90
   4   4  -4   39.40    3.70
   4   4  -4   40.30    4.00
   4  -4   4   41.10    4.10
  -4   4   4   38.70    4.00
   5  -4  -4  253.17   11.50
  -5  -4   4  263.57   10.10
   5  -4   4  256.97   10.80
   5   4  -4  242.18   10.80
   5   4  -4  255.27   11.10
  -5   4   4  255.37   10.60
   5   4  -4  246.38   10.10
  -5   4   4  247.58   10.60
   6  -4  -4  447.76   18.00
   6  -4   4  457.25   16.90
   6   4  -4  467.15   15.90
   6   4  -4  446.56   17.10
   6   4  -4  406.16   17.00
  -6   4   4  427.06   16.30
   7  -4  -4   69.99    7.10
   7   4  -4   59.89    6.40
   7  -4   4   67.49    5.50
   7   4  -4   75.69    6.90
   7   4  -4   75.39    5.10
  -7   4   4   76.99    5.40
   8  -4  -4   18.20    4.20
   8   4  -4   16.40    4.10
   8   4  -4   16.30    4.00
   9  -4  -4   39.50    6.40
   9   4  -4   38.50    5.90
   9   4  -4   31.60    5.50
  10  -4  -4    5.70    4.10
  10  -4  -4    4.10    4.20
  10   4   4   18.30    4.20
  10   4  -4   16.20    4.60
  10   4  -4   14.00    4.90
  11  -4  -4   21.50    5.50
  11  -4  -4    9.10    4.80
  11  -4   4   15.90    4.80
  11   4  -4   16.00    5.40
  11   4  -4   12.10    5.10
   0  -4  -5 1626.44   48.50
   0  -4  -5 1658.93   46.00
   0  -4   5 1559.74   49.80
   0   4  -5 1536.15   48.30
   0   4   5 1562.14   49.00
   0   4  -5 1698.33   46.90
   0   4  -5 1626.54   47.40
   0  -4  -5 1630.24   48.50
   0  -4   5 1700.83   48.20
   0   4   5 1650.03   47.50
   0   4  -5 1552.54   48.90
   0   4   5 1556.74   49.50
  -1   4  -5   97.89    4.40
   1  -4  -5  114.69    4.10
  -1   4  -5   89.89    4.90
  -1   4  -5   95.69    4.80
   1   4   5   97.59    4.00
  -1  -4   5   98.39    5.10
   1  -4  -5  104.79    5.00
   1   4   5   91.79    4.70
   1   4   5  103.99    5.10
   1  -4  -5  107.39    5.30
  -1  -4   5  105.89    4.70
   1   4  -5   96.49    4.60
   1  -4   5  101.79    5.40
  -1  -4  -5   95.79    4.40
   1  -4   5  106.79    4.00
  -1   4   5   99.59    5.10
   1   4  -5   84.99    4.90
  -1   4   5  110.49    5.60
   1   4  -5  103.29    5.20
  -1   4   5  109.39    4.50
  -2   4  -5  126.19    5.50
   2   4   5  127.49    5.60
   2  -4  -5  126.79    6.40
  -2   4  -5  129.89    5.40
   2  -4  -5  143.49    6.50
   2   4   5  128.99    6.00
   2   4   5  132.69    5.00
  -2  -4   5  126.09    5.90
  -2   4   5  132.99    5.20
  -2  -4  -5  126.89    5.30
   2   4  -5  128.99    6.30
  -2   4   5  125.19    6.50
   2  -4   5  136.39    4.70
   2   4  -5  139.29    6.00
  -2   4   5  133.09    6.30
   2   4  -5  124.59    6.20
   2  -4   5  134.79    6.50
   3  -4  -5    4.00    2.10
   3   4   5    9.90    1.70
  -3  -4   5    8.00    2.00
  -3   4  -5    7.00    1.50
   3   4   5   10.70    1.70
   3  -4  -5    8.30    2.50
   3   4   5    9.50    2.10
   3   4  -5    8.70    2.50
   3  -4   5   10.90    2.60
   3   4  -5    8.90    2.40
  -3   4   5    8.00    2.20
   3   4  -5    7.60    2.10
  -3   4   5    7.60    2.30
   3  -4   5    8.10    1.30
  -3   4   5    9.30    1.30
  -4  -4   5  739.83   23.80
   4   4   5  728.13   23.90
  -4   4  -5  713.03   22.00
   4   4   5  725.23   22.20
   4   4   5  740.03   22.70
   4  -4  -5  698.03   24.10
   4  -4  -5  721.83   25.00
   4  -4   5  748.93   22.30
   4   4  -5  725.73   24.00
   4   4  -5  690.23   23.70
   4   4  -5  704.23   24.60
  -4   4   5  714.53   24.40
   4  -4   5  749.53   25.00
  -4   4   5  716.53   24.60
  -5  -4   5  171.28    7.30
   5  -4  -5  158.48    8.80
   5   4   5  149.79    7.40
   5   4   5  157.38    6.80
   5   4  -5  152.98    7.70
   5  -4   5  149.59    8.10
  -5   4   5  153.18    8.10
   5   4  -5  160.38    8.00
   5   4  -5  154.88    8.40
  -5   4   5  148.89    8.00
   6   4   5  837.82   28.40
   6   4   5  868.31   27.40
   6  -4  -5  806.72   29.80
   6   4  -5  820.72   28.80
   6  -4   5  842.72   29.30
   6   4  -5  836.02   29.60
   6   4  -5  856.41   27.90
  -6   4   5  884.31   29.00
   7  -4  -5   98.69    7.80
   7   4   5  107.79    6.30
   7   4   5   93.69    6.40
  -7   4   5  103.59    6.80
   7  -4   5  106.59    7.10
   7   4  -5   97.29    6.30
   7   4  -5  106.29    7.80
   7   4  -5  106.69    7.30
   8   4   5  150.28    8.00
   8  -4  -5  130.29    9.60
   8   4   5  129.19    8.00
   8  -4   5  118.79    7.90
   8   4  -5  131.29    9.00
   8   4  -5  125.59    9.10
   9  -4  -5   -1.50    3.00
   9  -4  -5    3.50    3.30
   9   4   5    1.30    2.30
   9   4  -5    1.40    3.10
   9   4  -5    4.40    3.60
  10  -4  -5   47.70    7.70
  10  -4  -5   48.20    7.10
  10   4  -5   51.59    7.30
  10   4  -5   48.50    7.10
  11  -4  -5   17.50    5.80
  11  -4  -5    9.90    4.60
  11   4  -5   14.10    5.00
  11   4  -5   21.60    5.90
   0   4  -6  119.89    6.00
   0   4   6  111.09    6.10
   0  -4   6  133.99    6.30
   0  -4  -6  118.49    5.50
   0  -4   6  132.39    5.30
   0  -4  -6  126.79    4.00
   0  -4  -6  116.69    6.00
   0   4  -6  117.99    5.30
   0   4   6  119.59    4.80
   0   4  -6  113.19    6.00
   0   4   6  116.99    5.90
   0   4  -6  124.99    4.00
   1   4   6  195.78    6.60
   1   4   6  178.88    7.90
  -1  -4   6  191.48    7.70
   1   4   6  181.78    8.00
   1  -4  -6  186.88    6.60
   1  -4  -6  183.38    7.90
  -1   4  -6  194.28    8.30
  -1  -4   6  189.58    8.20
   1  -4  -6  196.18    8.50
  -1   4  -6  185.08    7.20
  -1   4  -6  185.58    7.80
   1   4  -6  193.88    7.60
   1   4  -6  173.48    8.20
   1   4  -6  192.48    6.70
  -1  -4  -6  190.68    7.50
   1  -4   6  203.98    7.00
   1   4  -6  190.88    8.30
   1  -4   6  191.28    8.60
  -1   4   6  180.78    8.50
  -1   4   6  189.58    8.20
  -1  -4  -6  189.98    7.90
   2   4   6  294.47    9.20
   2  -4  -6  279.27    9.90
  -2  -4   6  274.77   10.80
  -2   4  -6  290.07   11.00
   2   4   6  266.47   10.40
   2  -4  -6  278.97   11.30
  -2   4  -6  285.97    9.90
   2  -4  -6  283.57   11.10
   2   4   6  266.77   10.60
  -2  -4   6  264.17   10.50
  -2   4  -6  264.57   10.10
  -2  -4  -6  287.27   10.10
  -2   4   6  262.97   11.40
   2  -4   6  268.67   11.40
  -2   4   6  263.07   10.90
  -2   4   6  288.27   10.00
   2  -4   6  301.37    9.30
   2   4  -6  274.47   11.10
   2   4  -6  277.37   11.10
   2   4  -6  260.07   10.30
   3  -4  -6   34.40    4.10
   3   4   6   39.50    3.70
   3   4   6   39.10    2.60
   3  -4  -6   32.90    4.00
  -3  -4   6   39.40    3.20
   3  -4  -6   45.70    3.40
  -3   4  -6   41.80    3.00
   3   4   6   34.20    2.80
  -3   4   6   36.70    4.10
   3   4  -6   38.00    4.00
   3   4  -6   30.00    3.50
   3   4  -6   40.20    4.20
   3  -4   6   34.50    4.20
  -3   4   6   37.30    4.10
  -3   4   6   40.90    2.50
   4   4   6  164.28    6.60
   4  -4  -6  177.58    8.10
   4  -4  -6  164.38    8.50
   4  -4  -6  173.18    8.70
  -4  -4   6  183.58    7.70
   4   4   6  178.58    6.80
   4   4   6  174.28    8.00
  -4   4  -6  169.48    6.60
   4   4  -6  169.28    8.30
  -4   4   6  176.28    8.50
   4   4  -6  169.68    8.80
  -4   4   6  172.48    8.70
   4   4  -6  172.78    8.30
   4  -4   6  173.28    8.90
   5  -4  -6  164.98    9.00
  -5  -4   6  179.88    7.70
   5   4   6  169.78    8.10
   5   4  -6  165.38    9.10
   5  -4   6  161.38    8.90
   5   4  -6  154.88    8.20
  -5   4   6  174.78    8.90
   5   4  -6  163.98    8.70
  -5   4   6  156.48    8.60
   6  -4  -6  131.99    8.80
   6  -4  -6  141.49    8.20
   6   4   6  139.69    7.60
   6   4  -6  134.19    8.60
  -6   4   6  151.28    8.40
   6  -4   6  146.69    8.60
   6   4  -6  137.99    8.30
   6   4  -6  126.09    7.60
   7   4   6   67.59    5.50
   7  -4  -6   56.99    6.90
   7  -4  -6   63.79    6.80
   7   4  -6   74.59    5.80
   7   4  -6   60.99    6.80
   7   4  -6   67.59    7.20
  -7   4   6   67.79    6.40
   7  -4   6   47.70    5.90
   8  -4  -6   79.09    8.50
   8   4   6   86.39    6.70
   8  -4  -6   80.39    8.00
   8   4  -6   68.69    7.70
   8   4  -6   71.89    8.00
   8  -4   6   89.29    7.00
   9  -4  -6   -0.60    3.50
   9  -4  -6   -0.30    2.90
   9   4  -6    2.80    3.70
   9   4  -6    1.30    3.50
  10  -4  -6  145.39   10.70
  10  -4  -6  141.89   11.40
  10   4  -6  148.59   11.20
  10   4  -6  151.58   11.30
   0  -4  -7  151.88    7.10
   0  -4   7  170.28    8.00
   0   4   7  157.38    7.90
   0   4  -7  172.48    7.70
   0   4  -7  161.58    6.70
   0  -4  -7  161.98    7.70
   0  -4   7  171.28    6.80
   0   4  -7  153.58    7.50
   0   4   7  156.18    7.50
  -1   4  -7  161.08    7.90
   1   4   7  168.78    8.00
   1   4   7  167.48    7.80
   1  -4  -7  158.18    7.70
  -1   4  -7  169.68    6.80
   1  -4  -7  171.48    6.20
   1  -4  -7  177.18    8.40
  -1  -4   7  174.78    7.40
  -1   4  -7  181.78    7.80
  -1  -4   7  167.98    8.00
  -1  -4  -7  163.38    7.20
   1   4  -7  188.68    6.20
   1  -4   7  174.38    8.30
   1   4  -7  173.28    8.10
  -1   4   7  176.18    8.60
   1  -4   7  183.88    6.80
   1   4  -7  167.48    7.20
  -1  -4  -7  166.08    7.70
  -1   4   7  178.48    7.60
   1   4  -7  176.28    8.30
  -1   4   7  161.18    7.90
   2  -4  -7  802.22   25.90
  -2   4  -7  734.33   25.20
  -2  -4   7  784.32   25.50
   2   4   7  752.32   25.00
   2  -4  -7  759.22   25.40
  -2   4  -7  747.63   24.30
  -2  -4   7  759.52   25.00
  -2   4  -7  771.02   23.60
   2   4   7  781.02   25.10
   2  -4  -7  783.42   23.50
  -2   4   7  729.03   25.30
  -2   4   7  703.53   25.90
   2   4  -7  724.63   25.50
   2   4  -7  723.13   25.20
  -2  -4  -7  785.12   24.40
   2   4  -7  764.02   24.30
   2  -4   7  745.73   26.10
  -2   4   7  758.72   24.50
   3   4   7    1.60    1.40
  -3   4  -7    1.70    1.20
   3  -4  -7    3.10    2.10
   3  -4  -7    1.30    1.50
   3  -4  -7    4.90    2.30
  -3  -4   7    0.40    1.40
   3   4   7    1.90    1.90
   3   4  -7    5.60    2.10
  -3   4   7   -0.80    1.00
   3   4  -7    1.80    1.80
   3   4  -7    1.10    1.90
  -3   4   7   -0.20    1.50
  -3   4   7    0.30    1.90
   3  -4   7    0.40    2.00
   4  -4  -7  409.96   15.00
  -4   4  -7  403.06   13.60
   4  -4  -7  395.96   16.10
   4  -4  -7  399.36   15.90
  -4  -4   7  396.16   14.70
   4   4   7  412.16   15.10
   4   4  -7  400.76   15.60
  -4   4   7  358.26   15.20
   4   4  -7  402.76   15.30
   4  -4   7  390.16   16.10
  -4   4   7  421.06   16.30
   4   4  -7  400.96   16.10
   5   4   7    0.00    2.10
   5  -4  -7    0.90    2.20
   5  -4  -7    4.10    2.90
   5   4  -7    1.70    2.00
  -5   4   7    4.90    2.60
  -5   4   7    3.10    2.30
   5  -4   7    1.80    2.70
   5   4  -7    1.90    2.20
   5   4  -7    4.60    2.90
   6   4   7   98.69    6.60
   6  -4  -7   84.69    6.70
   6  -4  -7  112.19    8.20
  -6   4   7   86.39    7.00
   6  -4   7  106.79    7.60
   6   4  -7  100.49    7.80
  -6   4   7   97.99    7.20
   6   4  -7   93.59    7.10
   6   4  -7   90.59    6.60
   7  -4  -7   23.70    4.60
   7   4   7   23.00    3.90
   7  -4  -7   10.00    4.10
   7   4  -7   26.70    5.20
   7   4  -7   21.90    3.80
  -7   4   7   16.10    3.80
   7  -4   7   19.20    4.30
   7   4  -7   18.10    4.40
   8  -4  -7  290.87   14.50
   8  -4  -7  279.47   15.40
   8  -4   7  277.87   14.30
   8   4  -7  317.77   15.60
   8   4  -7  296.87   15.00
   9  -4  -7    6.80    4.00
   9  -4  -7    1.90    3.90
   9   4  -7   -1.10    3.60
   9   4  -7    7.00    4.20
  10  -4  -7  186.48   12.30
  10  -4  -7  180.78   13.10
  10   4  -7  184.68   12.50
  10   4  -7  176.68   12.70
   0  -4  -8   60.19    4.30
   0  -4   8   61.49    4.90
   0   4  -8   66.99    3.90
   0   4   8   58.89    4.60
   0  -4   8   60.79    3.90
   0   4   8   60.39    4.60
   0   4  -8   65.49    4.80
   0   4  -8   53.89    4.40
   0   4   8   52.99    5.20
   0  -4  -8   57.49    5.20
  -1   4  -8  772.42   26.10
   1  -4  -8  745.13   25.70
   1   4   8  753.92   25.70
  -1   4  -8  786.92   25.60
   1  -4  -8  765.92   26.20
  -1   4  -8  742.13   23.90
  -1  -4   8  804.12   25.40
  -1  -4   8  743.63   26.30
   1   4   8  753.02   26.10
  -1  -4  -8  774.02   25.60
   1  -4   8  848.62   24.60
   1  -4   8  761.72   26.80
   1   4  -8  769.22   26.00
  -1   4   8  780.62   25.80
  -1  -4  -8  765.22   25.20
  -1   4   8  766.62   26.80
   1   4  -8  782.32   24.60
   1   4  -8  754.32   26.30
  -1   4   8  748.63   25.80
  -2   4  -8  228.18   10.40
  -2   4  -8  243.28    9.90
   2   4   8  237.58   10.20
   2  -4  -8  240.58   11.00
  -2  -4   8  232.78   10.30
   2  -4  -8  229.98    8.80
   2   4   8  230.08   10.20
  -2  -4   8  258.27   10.40
   2  -4  -8  242.48   10.70
  -2   4  -8  232.38    8.90
   2   4  -8  247.98   10.90
  -2   4   8  243.18   10.50
   2  -4   8  235.58   11.20
   2   4  -8  236.38    9.80
  -2   4   8  227.18   11.10
   2   4  -8  233.28   10.90
  -2   4   8  237.38    9.60
  -2  -4  -8  250.37    9.70
   3   4   8   26.60    3.60
  -3   4  -8   26.80    3.10
   3  -4  -8   25.00    3.10
   3  -4  -8   17.50    3.50
   3  -4  -8   26.10    4.10
  -3  -4   8   27.90    3.50
   3   4   8   29.00    3.30
  -3   4   8   22.50    4.00
   3   4  -8   30.30    3.90
   3   4  -8   28.30    4.20
   3  -4   8   27.40    4.30
  -3   4   8   26.60    4.00
   3   4  -8   29.60    4.20
  -4  -4   8  324.07   12.70
   4  -4  -8  337.57   12.80
   4  -4  -8  314.97   14.20
   4   4   8  320.87   13.00
   4  -4  -8  317.07   14.00
  -4   4   8  336.67   14.50
  -4   4   8  332.97   13.90
   4   4  -8  312.77   13.20
   4   4  -8  306.37   14.20
   4  -4   8  307.37   14.40
   4   4  -8  307.87   13.70
   5   4   8  571.24   20.70
   5  -4  -8  556.54   22.30
   5  -4  -8  578.64   20.70
   5   4  -8  547.35   22.20
   5   4  -8  563.44   21.40
   5  -4   8  567.54   22.40
  -5   4   8  552.44   21.60
  -5   4   8  613.74   22.50
   5   4  -8  558.14   21.10
   6   4   8    9.30    3.20
   6  -4  -8    6.70    3.80
   6  -4  -8    7.20    3.10
   6   4  -8    9.60    3.30
   6   4  -8    8.40    3.40
  -6   4   8    8.60    3.40
  -6   4   8   10.80    3.50
   6   4  -8    9.90    3.90
   6  -4   8    9.10    3.90
   7  -4  -8  136.49    9.10
   7  -4  -8  128.59    9.90
   7   4  -8  137.69    9.50
   7   4  -8  136.99   10.10
   7   4  -8  136.79    9.10
   7  -4   8  157.48   10.10
  -7   4   8  143.49    9.20
   8  -4  -8    9.10    4.50
   8  -4  -8   17.10    4.60
   8   4  -8   20.50    5.00
   8  -4   8   25.20    5.30
   8   4  -8   17.50    5.40
  -8   4   8   22.80    4.70
   9  -4  -8   12.20    4.70
   9  -4  -8   18.00    5.70
   9   4   8    9.70    4.70
   9   4  -8    1.30    4.50
   9   4  -8    9.10    4.50
   9  -4   8    6.50    4.10
  10   4   8   31.90    6.30
  10  -4  -8   51.09    7.60
  10  -4  -8   47.30    8.20
  10   4  -8   47.60    8.00
  10   4  -8   58.59    8.70
   0  -4  -9  900.81   29.10
   0   4  -9  821.42   26.80
   0  -4   9  929.21   28.00
   0   4  -9  865.01   28.90
   0   4   9  821.22   29.40
   0  -4  -9  852.21   28.40
   0  -4   9  811.62   29.50
   0   4   9  855.41   28.80
   0   4   9  879.81   29.30
   0   4  -9  834.82   29.20
   1  -4  -9  110.19    7.10
  -1  -4   9  107.09    6.00
   1   4   9   99.19    6.60
   1  -4  -9   93.29    6.20
  -1  -4   9  121.89    7.00
  -1   4  -9  106.89    6.80
   1   4   9  113.59    6.60
  -1   4  -9  121.79    5.50
  -1   4  -9  102.29    6.40
   1   4   9  102.99    6.90
  -1   4   9  110.39    6.20
   1  -4   9  105.29    7.20
   1   4  -9  100.99    6.80
  -1   4   9  100.99    6.60
  -1   4   9  106.19    7.20
   1   4  -9  106.69    5.80
   1   4  -9  103.09    6.80
  -1  -4  -9  114.49    6.30
   2   4   9  264.07   11.70
  -2   4  -9  283.17   10.30
  -2   4  -9  280.17   11.50
  -2   4  -9  277.97   12.10
   2  -4  -9  260.57   12.00
  -2  -4   9  284.37   11.70
   2  -4  -9  281.37   12.70
  -2  -4   9  276.87   11.90
   2   4   9  269.57   11.60
  -2   4   9  269.37   12.80
   2   4  -9  268.27   12.40
   2  -4   9  277.37   12.90
  -2   4   9  265.17   12.00
  -2   4   9  273.77   11.00
  -2  -4  -9  266.37   11.00
   2   4  -9  278.57   12.50
   2   4  -9  272.47   11.10
   3   4   9   -0.60    1.60
   3  -4  -9   -3.10    2.10
  -3   4  -9   -1.40    1.60
   3   4   9   -2.30    1.90
  -3  -4   9   -0.40    1.80
   3  -4  -9   -2.20    2.10
   3   4  -9    0.80    2.20
   3   4  -9    0.20    2.40
   3  -4   9    3.70    2.20
  -3   4   9   -0.90    2.30
  -3   4   9    2.30    2.50
   3   4  -9   -0.70    2.10
   4  -4  -9   17.20    3.10
   4  -4  -9   15.80    3.90
  -4  -4   9   24.70    3.60
   4  -4  -9   21.30    4.40
   4   4   9   23.10    3.80
  -4   4   9   18.80    4.10
   4   4  -9   22.40    3.90
   4   4  -9   22.70    4.50
  -4   4   9   22.20    4.20
   4   4  -9   23.80    4.20
   4  -4   9   13.80    4.00
   5   4   9  124.09    7.70
   5  -4  -9  132.99    7.70
   5  -4  -9  120.19    8.80
   5   4  -9  116.19    8.90
   5   4  -9  114.69    7.90
  -5   4   9  143.99    9.20
   5   4  -9  129.39    8.60
  -5   4   9  124.29    8.40
   5  -4   9  118.49    9.00
   6  -4  -9  493.55   19.40
   6  -4  -9  500.45   21.40
   6   4  -9  479.95   20.10
   6  -4   9  482.45   21.30
  -6   4   9  458.45   20.20
   6   4  -9  523.85   21.70
   6   4  -9  520.05   20.40
  -6   4   9  497.95   20.80
   7  -4  -9   72.69    7.60
   7  -4  -9   65.79    8.10
   7   4  -9   60.59    6.70
   7  -4   9   66.19    8.10
   7   4  -9   69.89    7.80
  -7   4   9   74.99    7.60
   7   4  -9   67.29    8.30
   8   4   9   54.89    7.90
   8  -4  -9   61.39    7.40
   8  -4  -9   66.79    8.80
   8  -4   9   52.39    7.50
   8   4  -9   60.89    8.20
   8   4  -9   57.39    7.50
  -8   4   9   58.49    7.10
   9   4   9    2.40    3.60
   9  -4  -9    2.30    4.20
   9  -4  -9   -1.00    3.30
   9  -4   9   -1.80    3.30
   9   4  -9    3.60    4.40
   9   4  -9    0.00    3.90
   0  -4  10  236.38   12.00
   0   4 -10  252.37   11.90
   0   4  10  267.87   12.40
   0  -4 -10  258.07   11.30
   0   4  10  241.68   11.30
   0  -4 -10  255.97   12.00
   0   4 -10  278.87   12.10
   0   4  10  252.07   11.70
   1   4  10   -0.60    2.30
   1  -4 -10   -0.80    2.20
  -1   4 -10    1.00    1.90
  -1   4 -10   -0.30    2.30
  -1  -4  10    2.70    2.00
   1   4  10    0.70    2.40
   1   4  10   -2.00    2.00
   1  -4 -10    0.90    2.00
  -1  -4  10   -1.30    2.00
   1   4 -10    1.20    2.40
  -1  -4 -10   -1.50    1.50
  -1   4  10    2.80    2.00
   1   4 -10    3.30    1.90
  -1   4  10    1.70    2.40
   1   4 -10    0.90    2.20
   1  -4  10    2.30    2.70
  -1   4  10    2.40    2.40
   2  -4 -10    8.30    3.00
   2  -4 -10   10.70    3.50
  -2   4 -10   12.90    3.10
  -2  -4  10   14.60    3.10
   2   4  10    6.00    3.10
   2   4  10   11.30    3.20
  -2   4 -10   10.00    3.10
   2   4  10    8.30    2.90
  -2  -4  10   15.00    3.30
   2  -4  10   11.30    3.70
  -2  -4 -10    9.00    2.40
   2   4 -10   12.80    3.60
   2   4 -10   13.20    2.90
  -2   4  10    8.60    3.10
   2   4 -10    8.30    3.10
  -2   4  10   14.00    3.00
  -2   4  10   11.10    3.60
  -3   4 -10   29.30    3.80
  -3  -4  10   24.80    4.00
   3  -4 -10   24.90    4.60
   3   4  10   22.60    4.00
   3   4  10   20.80    4.60
   3  -4 -10   28.70    4.90
  -3   4  10   23.90    4.40
   3   4 -10   30.80    4.90
  -3   4  10   23.90    4.70
   3   4 -10   19.90    4.40
   3  -4  10   25.20    4.90
   3   4 -10   26.40    4.10
   4  -4 -10   25.50    4.90
   4   4  10   20.60    4.80
   4   4  10   33.10    4.50
   4   4 -10   31.00    5.30
   4  -4  10   32.80    5.80
   4   4 -10   26.60    4.40
  -4   4  10   28.60    4.80
   4   4 -10   36.60    5.40
  -4   4  10   31.30    5.30
   5   4  10    0.50    2.90
   5  -4 -10    0.30    3.10
   5  -4  10    0.50    3.30
  -5   4  10    3.40    3.10
  -5   4  10    3.50    3.10
   5   4 -10   -3.50    2.10
   5   4 -10   -4.10    2.20
   5   4 -10    4.10    3.60
   6   4  10  189.78   12.60
   6  -4 -10  194.18   12.00
   6  -4 -10  204.28   12.80
   6  -4  10  200.18   12.80
   6   4 -10  204.98   12.80
  -6   4  10  228.98   12.70
   6   4 -10  223.78   12.40
   6   4 -10  213.08   11.80
   7  -4 -10   12.80    5.00
  -7  -4  10   12.50    4.10
   7   4  10   12.70    4.80
   7  -4 -10    9.70    3.50
   7   4 -10   13.40    4.40
   7   4 -10   12.30    4.30
   7  -4  10   14.00    5.20
  -7   4  10   14.30    4.30
   7   4 -10   13.40    4.90
   8  -4 -10   -3.40    2.90
   8   4  10    7.20    4.40
   8  -4 -10    1.50    4.10
   8  -4  10   -3.30    3.80
   8   4 -10   -2.40    3.40
   8   4 -10   -0.40    4.20
   0  -4 -11   20.10    3.90
   0   4 -11   25.90    4.60
   0   4  11   40.30    5.10
   0   4  11   34.30    5.10
   0   4 -11   35.80    5.10
   0  -4  11   28.30    4.80
   0   4  11   33.70    4.80
   1   4  11  242.68   12.50
   1   4  11  273.97   12.10
   1  -4 -11  246.88   11.90
   1   4  11  274.27   12.80
  -1   4 -11  250.67   12.00
  -1  -4  11  251.67   12.50
  -1   4 -11  254.97   12.50
  -1   4  11  264.27   12.10
  -1   4  11  264.57   12.30
  -1  -4 -11  238.88   11.40
   1  -4  11  257.77   13.10
   1   4 -11  249.58   12.70
   1   4 -11  259.17   12.80
  -1   4  11  257.47   13.10
   2   4  11  264.47   12.40
   2   4  11  265.47   11.90
   2   4  11  236.58   12.80
  -2   4 -11  260.27   11.90
   2  -4 -11  229.38   12.10
  -2  -4  11  248.88   12.30
  -2   4  11  254.87   12.40
  -2   4  11  264.87   13.60
   2   4 -11  239.48   12.80
  -2  -4 -11  248.98   11.30
   2   4 -11  282.87   13.30
   2  -4  11  243.98   13.30
   3   4  11   -1.50    2.60
  -3  -4  11    3.20    2.70
   3  -4 -11    4.70    3.10
   3   4 -11   -1.10    2.10
  -3   4  11    0.30    3.00
   3   4 -11   -0.30    3.00
   3   4 -11    5.00    3.00
  -3   4  11   -0.10    2.70
   3  -4  11    0.70    3.20
   4  -4 -11  248.18   13.70
   4   4  11  257.87   14.30
   4   4 -11  283.57   14.20
   4  -4  11  222.68   13.90
   4   4 -11  259.27   12.30
   4   4 -11  253.77   14.20
  -4   4  11  285.37   14.70
  -4   4  11  301.07   14.00
   5  -4 -11   54.09    7.30
   5   4  11   43.60    6.90
   5   4 -11   42.00    6.70
   5  -4  11   49.30    7.30
  -5   4  11   51.79    7.30
   5   4 -11   49.90    6.70
  -5   4  11   59.99    7.10
   5   4 -11   43.20    5.80
   6  -4 -11   31.10    6.40
   6   4  11   22.00    5.70
  -6   4  11   35.20    6.40
   6  -4  11   20.80    5.60
   6   4 -11   22.50    6.10
   6   4 -11   24.70    5.20
   6   4 -11   23.80    5.40
   7  -4 -11    8.40    5.10
   7   4  11   15.90    5.40
   7   4 -11    5.80    4.50
   7  -4  11   20.70    5.80
   7   4 -11   15.10    4.90
   8   4  11   99.69   11.20
   8  -4 -11  115.49   12.00
   8   4 -11  105.39   10.60
   8   4 -11  115.99   11.90
   0   4  12   96.49    7.30
   0   4  12   95.39    7.40
   0  -4  12  109.89    8.20
   0   4 -12   99.59    7.90
   0   4  12  103.09    8.20
   0   4 -12  111.99    8.30
   0  -4 -12   98.99    7.40
   1   4  12  147.59    9.60
  -1   4 -12  163.38    9.50
   1  -4 -12  126.89    8.90
  -1  -4  12  144.89    9.40
   1   4  12  165.08    9.90
  -1   4 -12  138.49    9.30
   1   4  12  150.18    9.10
  -1  -4 -12  146.29    8.70
   1   4 -12  146.59    9.90
  -1   4  12  153.58    9.00
   1   4 -12  165.28   10.00
  -1   4  12  168.58    9.60
  -1   4  12  159.48   10.60
   1  -4  12  148.89   10.10
  -2   4 -12   22.90    4.20
  -2  -4  12   34.30    5.20
   2   4  12   31.20    5.40
   2  -4 -12   19.30    4.40
   2   4  12   34.50    5.10
   2   4 -12   29.00    5.50
   2  -4  12   25.60    5.30
   2   4 -12   33.10    5.50
  -2   4  12   28.00    5.00
  -2   4  12   22.60    5.00
   3  -4 -12   -5.30    2.60
   3   4  12    2.40    3.50
   3   4 -12    2.20    3.20
   3  -4  12   -3.10    3.20
  -3   4  12   -1.80    2.90
   3   4 -12   -1.10    2.80
  -3   4  12    2.60    2.90
   4   4  12   12.40    4.80
   4  -4 -12   13.80    4.80
   4   4 -12   14.90    4.80
  -4   4  12   11.10    4.40
   4   4 -12    5.40    4.00
  -4   4  12   16.00    4.10
   4  -4  12   14.90    5.30
   5   4  12  186.28   12.80
   5  -4 -12  190.88   12.50
  -5   4  12  206.38   12.40
   5  -4  12  184.48   13.10
   5   4 -12  188.08   12.80
   6   4  12    9.00    4.70
   6  -4 -12    3.90    4.40
   6  -4  12   11.70    5.40
   6   4 -12    7.90    4.80
   7  -4 -12   76.39    9.60
   7   4  12   66.89    9.60
   7  -4  12   65.49    9.20
   0  -4 -13  141.59    9.30
   0   4  13  159.18    9.70
   0  -4  13  143.49   10.10
   0   4  13  143.29    9.80
   0   4 -13  160.78   10.20
   0   4  13  139.99   10.30
   0   4 -13  162.38   10.50
  -1  -4  13   19.60    4.90
  -1   4 -13   20.30    4.50
   1  -4 -13   17.90    4.20
   1   4  13   25.20    5.40
   1   4  13   21.30    4.80
  -1   4 -13   20.80    4.70
   1   4 -13   24.90    5.30
   1  -4  13   25.30    5.50
   1   4 -13   29.70    5.80
  -1  -4 -13   11.80    3.40
  -1   4  13   18.40    4.80
  -1   4  13   21.20    4.60
  -2  -4  13   36.60    5.80
   2  -4 -13   34.40    5.70
   2   4  13   26.60    5.40
   2   4 -13   33.50    6.10
   2  -4  13   27.90    5.90
   2   4 -13   35.70    6.20
  -2   4  13   33.80    5.70
  -2   4  13   36.60    6.50
   3  -4 -13   -0.70    3.20
   3   4  13   -1.40    3.00
   3   4 -13   -0.70    3.60
  -3   4  13    6.70    3.50
   3  -4  13   -2.00    3.60
   4   4  13  136.69   10.70
   4  -4 -13  122.69   10.00
   4   4 -13  138.19   12.30
   4  -4  13  115.39   11.40
  -4   4  13  115.69    9.50
   5   4  13   26.70    6.30
   5  -4 -13   18.10    5.70
   5   4 -13   18.80    5.90
   5  -4  13    6.40    5.00
   6  -4 -13   57.29    8.10
   6   4  13   53.29    8.70
   6   4 -13   86.79   10.80
   6  -4  13   63.99    9.30
   0   4  14   49.30    6.40
   0  -4 -14   47.30    6.30
   0  -4  14   48.70    7.00
   0   4 -14   40.00    6.60
   1  -4 -14   17.80    4.40
   1   4  14   -0.20    3.80
  -1  -4  14   11.80    4.30
   1   4 -14   13.40    4.80
   1  -4  14   14.40    5.10
   2   4  14   48.20    7.30
   2  -4 -14   47.00    6.80
   2   4 -14   50.29    7.60
   2  -4  14   38.50    7.10
  -2   4  14   50.19    6.80
   3  -4 -14    7.60    4.10
   3   4  14    2.90    3.80
   3  -4  14    4.10    4.30
  -3   4  14    0.90    3.00
   3   4 -14    2.00    4.30
   4   4  14   93.99   10.50
   4  -4 -14  101.69   10.60
   4   4 -14   93.19   10.40
  -4   4  14  109.09   10.20
   4  -4  14   84.69   10.60
   0  -4  15   76.89    9.20
   1   4  15   -2.90    3.60
   1  -4 -15    2.40    3.60
   1  -4  15    1.10    4.00
   1   4 -15   -1.80    3.70
   2   4  15   32.90    6.70
   2  -4 -15   36.00    6.50
   2   4 -15   31.80    6.70
   2  -4  15   22.80    6.20
   0   5   0   -2.60    0.90
   0   5   0   -2.10    1.00
   0  -5   0   -1.10    1.10
   0   5   0   -1.80    0.70
   0   5   0   -1.20    0.90
   0   5   0   -1.40    1.00
   1   5   0  905.21   25.20
  -1   5   0  894.01   25.60
  -1   5   0  897.71   25.50
   1   5   0  850.91   25.90
   1   5   0  836.72   25.00
   1  -5   0  870.41   26.10
   1   5   0  851.01   25.40
   1   5   0  821.42   25.50
  -1  -5   0  844.22   26.70
  -1   5   0  863.91   25.20
  -1   5   0  796.92   26.00
  -1   5   0  815.82   25.50
   2   5   0    0.00    0.60
  -2   5   0    0.20    0.90
   2  -5   0    0.00    0.70
  -2   5   0    0.10    0.70
   2   5   0   -0.50    0.70
   2   5   0   -0.30    0.60
  -2   5   0   -0.10    0.90
   2   5   0   -0.20    0.70
  -2   5   0    0.60    0.80
  -2  -5   0    0.80    1.00
   3   5   0 4510.95  127.69
  -3   5   0 4498.75  128.09
   3  -5   0 4477.85  129.89
   3   5   0 4300.07  127.79
   3   5   0 4347.56  125.29
  -3   5   0 4200.88  128.39
   3   5   0 4326.07  128.09
   4  -5   0    2.20    0.90
   4   5   0    0.80    0.80
  -4   5   0   -1.30    0.80
   4   5   0   -1.10    1.00
   4   5   0    0.70    1.20
   4   5   0   -0.90    0.70
   5   5   0  468.85   14.30
   5   5   0  468.75   16.10
   5   5   0  441.26   15.90
  -5   5   0  444.76   14.70
   5  -5   0  472.05   14.70
  -5   5   0  447.06   15.00
   6   5   0    0.90    1.70
   6   5   0    2.60    1.70
  -6   5   0   -0.80    0.90
  -6   5   0   -0.40    0.90
   7   5   0  233.38   10.50
   7   5   0  208.48   10.20
   8  -5   0    3.70    2.90
   8   5   0    2.20    2.60
   8   5   0    1.60    2.40
   9   5   0  611.04   23.50
   9  -5   0  605.54   24.90
   9   5   0  641.64   23.60
  10   5   0    2.10    3.00
  10  -5   0    4.40    3.50
  11  -5   0   86.89    9.60
  11   5   0   73.89    8.20
   0   5  -1   -0.20    0.70
   0  -5  -1    0.50    1.10
   0   5   1    0.10    1.00
   0   5  -1    0.60    0.90
   0   5  -1    1.00    0.90
   0  -5   1   -0.20    1.00
   0   5   1   -0.20    0.90
   0   5  -1    0.70    0.80
   0   5   1   -0.20    0.60
   0   5  -1    2.00    0.90
   0   5   1   -0.20    0.80
  -1   5  -1 1200.68   34.80
   1   5   1 1181.08   35.40
   1   5   1 1205.28   34.70
   1   5   1 1157.28   34.80
   1   5   1 1185.18   34.00
  -1  -5   1 1184.58   36.20
  -1   5  -1 1133.49   35.40
  -1   5  -1 1151.18   34.70
  -1   5  -1 1187.18   34.50
   1  -5  -1 1157.28   35.60
   1   5  -1 1158.48   34.80
  -1   5   1 1229.98   35.20
   1   5  -1 1200.78   34.50
   1   5  -1 1158.68   35.50
   1   5  -1 1233.38   34.90
   1  -5   1 1169.08   35.80
   1   5  -1 1231.08   34.90
  -1   5   1 1115.29   35.60
  -1   5   1 1176.08   35.00
   2   5   1  207.78    7.00
   2   5   1  209.78    7.00
  -2   5  -1  206.78    7.20
   2   5   1  210.08    7.40
  -2   5  -1  217.88    6.90
   2   5   1  206.68    7.10
  -2  -5   1  214.38    8.10
   2   5   1  217.78    6.80
  -2   5  -1  205.88    7.30
  -2   5  -1  215.48    7.40
   2  -5  -1  215.08    6.80
   2   5  -1  213.08    7.40
   2   5  -1  211.48    7.30
  -2   5   1  203.98    7.70
   2  -5   1  208.58    7.40
  -2   5   1  212.48    7.40
   2   5  -1  194.98    7.30
   2   5  -1  216.08    7.30
  -2   5   1  201.08    7.50
  -3   5  -1 4810.32  145.29
  -3   5  -1 4822.32  144.89
   3   5   1 5068.29  144.59
  -3  -5   1 5106.19  147.99
   3   5   1 4867.31  141.99
   3   5   1 5071.79  141.59
   3   5   1 4715.63  146.49
  -3   5   1 4658.63  145.79
   3   5  -1 5107.89  142.59
   3  -5   1 4950.70  148.19
   3   5  -1 5076.09  142.09
  -3   5   1 5192.18  145.39
   3   5  -1 5084.59  144.99
   3   5  -1 5016.70  145.39
   4   5   1  878.41   25.80
   4   5   1  869.31   25.30
   4   5   1  863.51   26.90
  -4   5  -1  850.21   26.30
   4   5   1  855.01   26.50
  -4   5  -1  858.91   25.80
  -4   5   1  821.32   26.90
   4   5  -1  882.41   26.10
  -4   5   1  874.31   27.20
   4  -5   1  867.31   26.80
   4   5  -1  849.41   26.50
   4   5  -1  858.91   27.00
   4   5  -1  856.31   27.20
   5   5   1 1250.97   37.60
   5   5   1 1202.78   37.00
   5   5   1 1235.98   35.00
  -5   5  -1 1175.18   36.30
  -5   5  -1 1191.28   35.60
   5  -5   1 1231.48   37.20
   5   5  -1 1217.28   36.00
   5   5  -1 1204.78   37.90
  -5   5   1 1171.18   37.10
   5   5  -1 1176.78   37.40
   6   5   1    0.10    1.50
   6   5   1    0.90    1.70
   6   5  -1   -1.50    1.50
  -6   5   1    0.40    1.10
   6  -5   1    0.70    1.20
   6   5  -1   -0.50    0.90
   6   5  -1   -0.30    1.60
   7  -5  -1  468.45   19.00
   7   5   1  472.95   17.50
   7   5   1  470.55   17.60
   7   5  -1  467.45   18.00
   7   5  -1  481.55   18.10
   8   5   1  207.48   10.40
   8  -5  -1  208.78   11.60
   8   5   1  219.18   10.70
   8   5  -1  200.08   10.40
   8   5  -1  191.98   10.50
   9   5   1  712.63   26.00
   9  -5  -1  681.13   27.50
   9   5   1  720.83   26.20
   9  -5   1  703.13   27.60
   9   5  -1  715.03   26.50
   9   5  -1  724.23   26.40
  10   5   1  142.89    9.30
  10  -5  -1  132.49   10.40
  10   5  -1  128.09    9.40
  10   5  -1  137.69    9.70
  10  -5   1  150.58   10.60
  11  -5  -1  335.37   17.60
  11   5   1  315.37   15.60
  11   5  -1  285.97   15.40
  11  -5   1  323.47   16.90
   0   5  -2    0.50    0.90
   0  -5   2    0.90    0.80
   0   5  -2   -0.30    0.60
   0  -5  -2   -0.10    0.50
   0   5   2    0.30    1.00
   0   5   2    0.30    0.70
   0   5  -2   -0.40    0.60
   0   5  -2    0.60    0.90
   0   5   2   -0.30    0.80
   0   5  -2    0.70    0.90
  -1   5  -2 1768.22   52.19
   1   5   2 1772.72   53.19
  -1   5  -2 1842.32   51.89
   1  -5  -2 1703.83   53.09
  -1   5  -2 1753.42   53.29
   1   5   2 1782.92   52.39
  -1  -5   2 1820.82   54.19
  -1   5  -2 1877.31   52.19
   1   5   2 1773.02   53.29
   1   5   2 1796.02   50.99
   1  -5   2 1765.82   53.99
   1   5  -2 1867.61   52.49
  -1   5   2 1814.72   53.29
   1   5  -2 1840.32   51.99
   1   5  -2 1834.52   52.99
  -1   5   2 1729.03   53.69
   1   5  -2 1698.73   52.39
   1   5  -2 1735.33   53.39
  -1   5   2 1865.11   52.69
  -2   5  -2    5.20    1.20
   2   5   2    6.10    1.00
   2   5   2    6.50    1.10
   2   5   2   12.20    1.50
   2   5   2    7.30    1.20
  -2  -5   2    8.30    1.60
  -2   5  -2    6.50    1.20
   2  -5  -2    6.10    1.50
  -2   5  -2    8.40    1.30
  -2   5  -2    5.70    1.40
   2   5  -2    4.30    1.30
   2  -5   2    4.90    1.30
  -2   5   2    5.10    1.40
   2   5  -2    7.50    1.50
  -2   5   2    5.20    1.40
   2   5  -2    6.30    1.30
   2   5  -2    5.00    1.30
  -2   5   2    7.50    1.70
   3   5   2   34.90    1.90
   3   5   2   37.80    2.60
  -3  -5   2   43.20    3.00
   3  -5  -2   40.40    3.10
  -3   5  -2   33.20    2.10
   3   5   2   36.70    1.90
   3   5   2   35.00    2.30
  -3   5  -2   34.70    2.20
  -3   5   2   42.80    3.00
  -3   5   2   38.20    2.60
   3   5  -2   34.90    2.80
   3  -5   2   38.00    2.70
   3   5  -2   35.50    2.60
   3   5  -2   46.90    3.10
   3   5  -2   37.40    2.60
  -4   5  -2   62.19    2.90
  -4  -5   2   67.69    4.20
   4   5   2   60.09    2.40
   4  -5  -2   60.79    4.60
   4   5   2   58.79    2.40
  -4   5  -2   60.99    2.80
   4   5  -2   60.99    3.40
   4   5  -2   52.49    4.00
   4   5  -2   51.29    3.80
  -4   5   2   53.19    3.70
  -4   5   2   63.59    4.00
   4  -5   2   67.79    3.80
  -5   5  -2 1066.89   31.40
   5  -5  -2 1027.50   34.40
  -5   5  -2 1040.40   30.80
   5   5  -2 1039.30   33.20
   5  -5   2 1081.19   33.20
  -5   5   2 1021.70   33.10
   5   5  -2 1049.00   33.60
   5   5  -2 1060.19   32.00
   6  -5  -2   -0.30    2.10
  -6   5   2    0.50    1.30
   6   5  -2    0.60    1.80
   6  -5   2    0.70    1.40
   6   5  -2    2.00    1.30
   6   5  -2    1.30    1.90
   7  -5  -2  628.64   24.20
   7   5   2  675.63   22.70
   7   5   2  617.34   22.00
   7   5  -2  639.34   23.10
   7   5  -2  635.44   23.10
   8   5   2   -1.30    2.20
   8  -5  -2    4.40    3.20
   8   5   2    1.30    2.10
   8   5  -2    3.40    2.70
   8   5  -2    0.70    2.10
   9  -5  -2    4.00    3.40
   9   5   2    6.10    3.00
   9   5  -2    1.40    2.70
   9   5  -2    8.40    3.70
  10   5   2    5.50    3.30
  10  -5  -2    7.10    4.30
  10  -5   2   -0.50    3.20
  10   5  -2   -1.40    2.90
  10   5  -2   -4.60    2.50
  11  -5  -2  204.18   13.40
  11   5   2  206.68   12.10
  11   5   2  223.38   12.20
  11   5  -2  176.98   11.90
  11  -5   2  192.68   13.00
   0   5  -3   -1.40    0.70
   0   5   3   -2.00    0.90
   0   5   3   -1.40    1.00
   0  -5   3    0.20    1.00
   0   5  -3   -0.70    1.00
   0   5  -3    1.60    1.10
   0   5   3   -1.90    0.80
   0   5  -3   -1.30    0.60
   0   5  -3   -2.90    0.90
   0  -5  -3   -0.40    0.70
  -1   5  -3 3964.40  119.69
   1  -5  -3 4089.49  121.59
  -1   5  -3 4308.37  118.79
   1   5   3 4095.69  120.09
   1   5   3 3978.40  121.89
  -1   5  -3 4069.39  121.69
  -1   5  -3 3899.51  122.09
   1   5   3 4089.39  122.19
  -1   5  -3 4287.47  121.19
  -1  -5   3 4254.47  123.79
   1   5  -3 4361.06  118.89
  -1   5   3 3983.50  122.69
   1   5  -3 4271.77  121.69
  -1  -5  -3 4441.96  120.69
   1  -5   3 4018.20  123.69
   1   5  -3 4045.70  122.39
   1   5  -3 4467.75  121.79
   1   5  -3 4055.49  119.99
  -1   5   3 4342.47  122.09
  -1   5   3 4209.28  120.39
  -2   5  -3  117.59    4.90
  -2   5  -3  125.39    4.90
  -2   5  -3  129.59    4.60
   2  -5  -3  114.39    5.50
   2   5   3  129.09    4.10
  -2   5  -3  120.29    5.10
   2   5   3  121.49    5.20
  -2  -5   3  120.39    5.40
   2   5   3  126.69    4.90
   2   5   3  117.59    4.80
   2   5  -3  120.59    5.40
  -2   5   3  113.09    5.30
  -2   5   3  122.89    5.30
   2  -5   3  124.49    5.50
  -2   5   3  118.79    5.70
   2   5  -3  125.99    5.40
   2   5  -3  125.09    5.30
   2   5  -3  123.59    5.40
   3   5   3   44.20    2.50
   3   5   3   47.10    2.50
   3  -5  -3   45.40    4.10
   3   5   3   50.29    3.00
  -3  -5   3   47.10    3.40
  -3   5  -3   46.70    2.60
  -3   5  -3   40.40    2.40
   3   5   3   43.80    2.40
   3   5  -3   42.60    3.20
  -3   5   3   49.30    3.50
  -3   5   3   57.69    3.80
   3   5  -3   44.50    3.10
   3  -5   3   50.19    3.40
   3   5  -3   55.49    3.60
  -4   5  -3   51.69    2.60
   4  -5  -3   50.29    4.10
   4   5   3   52.49    2.30
   4   5   3   57.19    3.60
  -4  -5   3   59.99    3.90
  -4   5  -3   58.19    2.70
   4   5   3   55.29    2.30
  -4   5   3   55.99    3.80
   4  -5   3   50.99    3.70
   4   5  -3   52.19    3.50
   4   5  -3   52.19    3.80
   4   5  -3   51.29    4.00
  -4   5   3   51.49    3.90
  -5  -5   3 1008.40   31.00
   5  -5  -3  940.71   31.70
  -5   5  -3  960.70   28.40
  -5   5  -3  950.80   27.80
   5   5  -3  944.71   29.60
  -5   5   3  932.21   30.80
   5   5  -3  929.41   30.90
  -5   5   3  922.81   30.60
   5   5  -3  884.91   30.40
   5  -5   3  991.50   30.90
   6  -5  -3    8.20    3.00
   6  -5   3   11.80    2.50
   6   5  -3   11.70    3.00
  -6   5   3    8.10    2.20
   6   5  -3   11.00    2.20
   6   5  -3   14.30    3.10
   7  -5  -3 1175.28   40.70
   7   5   3 1206.48   37.80
  -7   5   3 1208.08   38.40
   7   5  -3 1153.18   39.10
   7  -5   3 1239.48   38.90
   7   5  -3 1197.68   39.70
   8  -5  -3   11.30    4.20
   8   5   3   11.40    2.90
   8   5  -3   12.00    3.70
   8   5  -3   10.60    3.80
   9  -5  -3  215.08   12.90
   9   5   3  213.78   11.00
   9   5  -3  211.88   12.00
   9   5  -3  221.18   12.00
  10   5   3   32.90    5.40
  10   5   3   43.20    5.80
  10  -5  -3   37.10    6.70
  10   5  -3   25.80    5.40
  10   5  -3   47.70    6.70
  11  -5  -3  266.37   15.90
  11  -5  -3  259.07   14.90
  11   5   3  267.07   14.00
  11   5  -3  262.27   14.80
   0   5  -4   -0.60    1.10
   0   5   4    0.30    0.90
   0  -5  -4   -0.20    0.80
   0   5  -4    0.40    1.10
   0   5  -4   -0.20    0.60
   0   5   4    0.90    1.20
   0   5  -4   -0.20    0.90
   0   5   4    0.00    1.00
   0   5  -4   -0.20    1.10
   0  -5   4    0.90    1.00
   1  -5  -4 1646.04   49.30
   1   5   4 1702.23   48.30
   1   5   4 1607.04   49.50
  -1   5  -4 1601.54   49.50
  -1   5  -4 1645.14   48.10
   1   5   4 1618.64   49.70
  -1   5  -4 1578.14   48.60
  -1   5  -4 1752.02   47.70
  -1   5  -4 1556.84   49.50
  -1  -5   4 1648.94   50.39
   1   5  -4 1643.64   49.50
  -1   5   4 1635.74   50.29
   1   5  -4 1709.03   48.30
   1   5  -4 1703.83   48.30
  -1  -5  -4 1737.13   48.60
   1   5  -4 1613.74   49.90
   1   5  -4 1588.64   48.90
  -1   5   4 1629.54   49.60
   1  -5   4 1595.24   50.49
  -1   5   4 1657.43   48.60
   2   5   4   39.90    2.80
  -2  -5   4   47.40    3.30
   2   5   4   48.80    2.70
   2  -5  -4   53.69    3.60
   2   5   4   54.09    3.40
  -2   5  -4   47.90    2.90
  -2   5  -4   46.80    2.80
  -2   5  -4   55.49    3.10
   2   5  -4   46.40    3.40
  -2   5   4   44.10    3.40
   2   5  -4   47.60    3.40
   2   5  -4   45.80    3.40
  -2   5   4   45.20    3.10
   2   5  -4   48.30    3.30
  -2   5   4   49.80    3.70
   2  -5   4   48.30    3.30
   3   5   4  681.73   19.30
   3  -5  -4  629.34   21.70
  -3   5  -4  637.04   20.30
  -3  -5   4  631.74   21.20
   3   5   4  649.43   20.20
   3   5   4  622.34   21.10
  -3   5  -4  638.04   19.90
   3   5   4  629.44   20.10
   3   5  -4  631.44   21.40
  -3   5   4  651.03   21.80
   3   5  -4  638.94   21.00
  -3   5   4  647.44   21.40
   3  -5   4  643.04   21.70
   3   5  -4  666.63   21.10
   3  -5   4  669.53   19.30
   4   5   4   -0.10    1.40
   4   5   4    0.70    0.70
   4   5   4    0.70    1.30
  -4   5  -4    2.50    1.00
   4   5   4    1.20    0.70
  -4  -5   4    0.60    1.30
   4  -5  -4   -1.70    1.30
  -4   5  -4   -0.30    0.80
   4  -5   4    0.10    1.50
  -4   5   4    1.10    1.70
   4   5  -4   -0.50    1.30
   4   5  -4   -1.10    1.60
  -4   5   4   -1.70    1.60
   4   5  -4   -0.10    1.60
   5  -5  -4  412.86   15.90
   5   5   4  368.46   13.70
  -5  -5   4  404.36   14.30
  -5   5   4  371.86   14.60
   5   5  -4  384.56   14.00
   5  -5   4  398.76   14.90
  -5   5   4  375.46   14.70
   5   5  -4  395.66   15.10
   5   5  -4  375.96   14.60
   6   5   4   40.40    4.00
   6  -5  -4   32.70    4.80
   6   5  -4   39.30    4.00
  -6   5   4   40.50    4.30
   6   5  -4   40.80    4.80
   6   5  -4   35.90    4.50
   6  -5   4   43.30    4.50
   7   5   4  310.67   12.70
   7  -5  -4  308.27   14.50
   7   5   4  315.37   12.40
   7   5  -4  308.47   14.00
  -7   5   4  314.07   12.90
   7   5  -4  315.97   12.20
   7  -5   4  316.57   13.20
   7   5  -4  297.27   13.80
   8  -5  -4    8.70    3.80
   8   5   4    2.50    2.50
   8   5   4    5.80    2.50
   8   5  -4   11.50    3.70
   8   5  -4    7.30    3.40
   9  -5  -4  344.07   16.70
   9   5   4  314.97   14.20
   9   5  -4  302.47   15.30
   9   5  -4  311.37   15.30
  10  -5  -4    1.40    3.50
  10   5   4    3.90    3.10
  10   5  -4    2.10    3.70
  10   5  -4    4.10    3.50
  11  -5  -4   76.09    8.90
  11  -5  -4   81.59    9.60
  11  -5   4   91.29    9.80
  11   5  -4   98.99    9.90
  11   5  -4   95.39   10.00
   0   5  -5   -0.10    1.20
   0   5  -5   -0.30    0.50
   0   5   5    2.60    1.50
   0   5   5    0.10    0.90
   0   5  -5   -0.20    1.00
   0  -5   5    2.50    1.50
   0  -5   5    0.50    0.80
   0   5  -5    1.80    1.40
   0  -5  -5    1.80    1.00
   0   5  -5    1.50    1.20
   0   5   5    0.60    1.40
  -1   5  -5 2651.73   79.69
   1  -5  -5 2644.64   79.19
  -1   5  -5 2650.03   79.49
   1   5   5 2721.43   77.59
   1  -5  -5 2741.63   76.39
  -1   5  -5 2609.44   78.09
  -1   5  -5 2642.34   77.09
  -1  -5   5 2732.83   80.79
   1   5   5 2457.75   79.29
   1   5   5 2589.44   79.69
  -1   5  -5 2883.31   76.69
   1   5  -5 2651.33   79.59
   1   5  -5 2618.24   78.49
   1  -5   5 2896.01   77.99
  -1  -5  -5 2658.73   78.39
   1   5  -5 2758.22   77.59
  -1   5   5 2612.94   79.59
  -1   5   5 2677.93   77.99
   1   5  -5 2616.24   77.29
  -1   5   5 2617.24   80.29
   1  -5   5 2550.54   80.89
  -2   5  -5  294.67   11.10
  -2   5  -5  310.77   10.90
  -2   5  -5  297.97   10.90
  -2  -5   5  319.27   11.70
   2   5   5  300.37   11.10
   2  -5  -5  312.17   11.70
   2   5   5  310.37   11.50
   2   5   5  309.27   10.40
   2  -5   5  318.07   12.10
   2   5  -5  313.07   11.80
  -2   5   5  295.17   11.70
   2  -5   5  347.77    9.70
   2   5  -5  314.97   11.40
   2   5  -5  301.57   11.60
  -2   5   5  313.17   12.20
  -2   5   5  326.87   10.70
  -2  -5  -5  328.27   10.70
   3   5   5  665.03   20.40
  -3  -5   5  658.83   21.80
  -3   5  -5  638.24   20.40
   3   5   5  648.34   20.80
   3  -5  -5  651.03   22.30
   3   5   5  644.04   21.60
   3   5  -5  676.73   21.80
   3   5  -5  670.63   21.60
  -3   5   5  601.84   21.80
   3  -5   5  650.23   22.50
   3   5  -5  665.73   22.20
  -3   5   5  636.74   22.40
  -3   5   5  683.93   20.10
   4   5   5  336.67   11.10
  -4  -5   5  331.47   12.50
   4   5   5  342.17   11.70
   4   5   5  365.46   11.00
   4   5   5  322.97   12.60
   4  -5  -5  331.77   13.50
  -4   5  -5  328.97   11.10
   4   5  -5  321.77   12.80
  -4   5   5  331.37   12.90
   4  -5   5  328.87   13.30
  -4   5   5  341.27   13.40
   4   5  -5  335.97   13.30
   4   5  -5  320.87   12.60
  -5  -5   5 1634.94   49.40
   5   5   5 1539.25   49.20
   5  -5  -5 1547.45   50.39
   5   5   5 1608.74   47.80
   5   5  -5 1608.84   48.50
   5   5  -5 1536.55   49.90
  -5   5   5 1541.85   49.70
   5   5  -5 1540.05   48.80
  -5   5   5 1584.24   49.80
   5  -5   5 1603.64   50.39
   6   5   5    2.30    1.90
   6   5   5    1.20    1.80
   6  -5  -5    3.30    2.70
   6   5  -5    4.50    2.10
  -6   5   5    4.00    2.20
   6   5  -5    3.60    2.50
  -6   5   5    7.80    2.60
   6  -5   5    5.50    2.50
   6   5  -5    3.90    2.40
   7   5   5  812.42   27.50
   7   5   5  812.12   28.60
   7  -5  -5  807.22   30.30
   7   5  -5  847.42   27.70
  -7   5   5  851.01   28.70
   7  -5   5  832.82   29.10
   7   5  -5  798.92   29.20
   7   5  -5  839.92   29.80
   8   5   5  155.78    9.20
   8   5   5  162.18    8.70
   8  -5  -5  166.08   10.80
   8   5  -5  149.49   10.00
   8  -5   5  158.38    9.30
   8   5  -5  162.78   10.50
   9  -5  -5  192.28   12.40
   9   5   5  179.28   10.60
   9   5  -5  196.98   12.10
   9   5  -5  207.28   12.10
  10  -5  -5   40.70    7.10
  10  -5  -5   54.69    7.50
  10   5  -5   52.49    7.60
  10   5  -5   55.49    7.50
  11  -5  -5  286.87   16.80
  11  -5  -5  290.27   16.00
  11   5  -5  309.87   16.60
   0   5  -6    0.00    1.50
   0  -5  -6    0.70    1.20
   0   5   6   -0.20    0.90
   0   5  -6    1.10    1.50
   0  -5   6   -0.70    0.90
   0   5   6    0.60    1.60
   0   5  -6    2.30    1.30
   0  -5   6   -2.20    1.50
   0   5  -6   -0.40    0.50
   0   5   6   -0.30    1.70
   1  -5  -6  605.84   17.70
  -1   5  -6  585.74   18.60
   1   5   6  590.84   18.00
  -1   5  -6  580.44   19.80
  -1  -5   6  585.84   19.00
   1   5   6  548.75   19.50
  -1   5  -6  566.94   19.20
  -1  -5   6  571.74   20.00
   1  -5  -6  571.64   19.90
   1  -5  -6  570.04   19.30
   1   5   6  583.74   19.90
  -1  -5  -6  582.34   18.80
  -1   5   6  601.64   18.70
   1  -5   6  591.24   20.40
  -1   5   6  564.14   19.70
   1   5  -6  607.24   18.00
   1   5  -6  574.54   19.80
   1   5  -6  572.74   18.90
   1   5  -6  579.64   19.70
  -1   5   6  537.65   20.10
   1  -5   6  641.94   18.20
   2   5   6  234.18    9.40
  -2   5  -6  215.08    8.50
   2   5   6  232.18    7.90
   2  -5  -6  236.68    9.90
   2   5   6  219.98    8.90
  -2   5  -6  219.28    8.70
  -2  -5   6  209.18    9.20
   2  -5  -6  217.08    9.40
   2  -5  -6  229.68    8.40
  -2   5   6  224.28    9.40
   2  -5   6  231.28   10.00
   2   5  -6  222.78    9.00
   2   5  -6  211.28    9.40
  -2  -5  -6  235.58    8.50
  -2   5   6  225.48   10.00
   2   5  -6  221.58    9.50
  -2   5   6  229.68    8.40
   3  -5  -6 1228.08   39.70
   3   5   6 1228.78   39.00
  -3  -5   6 1266.67   39.40
  -3   5  -6 1236.88   37.60
   3   5   6 1287.67   37.20
   3   5   6 1265.67   38.30
   3   5  -6 1220.58   38.30
  -3   5   6 1278.77   37.80
  -3   5   6 1220.68   40.10
   3   5  -6 1219.88   38.90
   3  -5   6 1259.57   40.40
  -3   5   6 1216.28   39.40
   3   5  -6 1197.48   39.50
  -4  -5   6  330.87   12.60
   4   5   6  347.17   12.90
   4   5   6  348.07   11.50
  -4   5  -6  327.57   11.30
   4  -5  -6  324.27   13.70
   4   5   6  322.17   11.30
   4   5  -6  317.97   13.50
   4   5  -6  335.47   13.10
  -4   5   6  320.37   13.20
  -4   5   6  339.57   13.70
   4   5  -6  305.17   12.80
   4  -5   6  327.97   13.60
  -5  -5   6  257.47   10.20
   5   5   6  231.78   10.40
   5   5   6  261.17    9.50
   5  -5  -6  237.38   11.60
   5   5  -6  234.58   10.80
  -5   5   6  228.08   11.00
   5  -5   6  237.68   11.30
  -5   5   6  235.28   11.10
   5   5  -6  218.88   11.10
   5   5  -6  252.47   10.90
   6  -5  -6   17.30    4.20
   6   5   6   22.70    3.70
   6   5  -6   21.00    4.20
   6  -5   6   25.70    4.30
  -6   5   6   23.20    3.80
  -6   5   6   23.00    4.00
   6   5  -6   14.80    3.20
   6   5  -6   12.80    3.40
   7   5   6  124.49    7.80
   7  -5  -6  135.59    9.30
   7  -5   6  107.59    7.80
   7   5  -6  122.09    7.50
  -7   5   6  124.49    8.00
   7   5  -6  117.59    8.70
   7   5  -6  120.29    8.50
   8   5   6  168.68    9.70
   8  -5  -6  166.18   11.20
   8  -5  -6  180.88   10.60
   8   5  -6  166.68   10.80
   8   5  -6  158.08   10.20
   8  -5   6  177.08   10.10
   9  -5  -6  471.15   21.60
   9  -5  -6  466.65   20.40
   9   5  -6  446.76   20.50
   9   5  -6  482.25   21.00
  10  -5  -6   40.50    7.40
  10  -5  -6   45.50    7.00
  10   5  -6   42.30    7.10
  10   5  -6   40.90    7.00
   0  -5   7    0.70    2.00
   0   5   7   -1.00    1.00
   0  -5  -7    1.50    1.40
   0   5  -7    0.60    1.70
   0   5   7    1.50    1.80
   0   5  -7   -0.10    1.40
   0   5  -7   -1.10    1.10
   0  -5   7   -0.80    1.20
   0   5   7    2.30    1.90
   1  -5  -7  118.99    4.50
  -1   5  -7  115.69    6.40
   1  -5  -7  129.39    6.60
  -1   5  -7  110.09    5.40
   1   5   7  115.29    6.40
   1   5   7   99.79    6.00
   1  -5  -7  113.29    6.00
  -1  -5   7  102.29    6.20
  -1  -5   7  120.79    5.70
  -1   5  -7  109.69    5.90
   1   5  -7  116.79    6.50
  -1   5   7  124.39    6.30
   1   5  -7  114.19    6.40
   1   5  -7  109.49    5.60
   1  -5   7  113.29    6.40
   1   5  -7  117.39    4.50
   1  -5   7  126.69    5.00
  -1   5   7  101.89    6.40
  -1  -5  -7  109.99    5.40
  -2   5  -7   55.39    3.90
  -2  -5   7   60.29    4.50
  -2   5  -7   65.09    4.70
   2  -5  -7   69.79    3.70
  -2   5  -7   69.19    4.00
   2   5   7   64.79    4.30
   2   5   7   63.89    4.60
   2  -5  -7   70.79    5.20
   2  -5  -7   64.79    4.70
  -2  -5  -7   64.29    3.90
   2   5  -7   51.09    4.30
   2   5  -7   63.79    4.90
   2   5  -7   58.19    4.40
  -2   5   7   58.19    4.70
   2  -5   7   55.79    4.60
  -2   5   7   65.99    3.80
  -2   5   7   52.59    4.90
   3   5   7 3183.18   94.59
  -3   5  -7 3136.19   92.19
  -3  -5   7 3134.59   95.59
   3  -5  -7 3144.99   95.09
   3  -5  -7 3081.09   93.99
   3  -5  -7 3190.08   91.69
   3   5   7 3201.38   93.99
   3   5  -7 3108.39   93.69
   3  -5   7 3112.69   96.79
  -3   5   7 3129.79   95.99
  -3   5   7 3039.50   94.89
  -3   5   7 3307.67   94.69
   3   5  -7 3025.40   95.09
   3   5  -7 3233.38   92.59
   4   5   7   77.59    5.50
  -4   5  -7   69.59    4.10
  -4  -5   7   72.49    4.70
   4  -5  -7   68.29    5.00
   4  -5  -7   67.49    5.40
   4  -5   7   84.89    6.20
   4   5  -7   70.99    6.50
  -4   5   7   72.39    5.90
   4   5  -7   66.99    5.00
   4   5  -7   68.39    5.40
  -4   5   7   70.09    5.50
  -5  -5   7  211.18    9.20
   5  -5  -7  212.98    9.90
   5  -5  -7  184.08   10.50
   5   5   7  195.68    9.50
   5   5  -7  198.18   10.70
   5  -5   7  213.98   10.90
   5   5  -7  197.58   10.10
  -5   5   7  219.48   10.80
  -5   5   7  192.78   10.00
   5   5  -7  210.08   10.10
   6  -5  -7    3.20    3.10
   6   5   7    7.30    2.80
   6  -5  -7    7.50    2.80
   6  -5   7    4.20    3.20
  -6   5   7    6.50    3.00
   6   5  -7    6.90    3.20
   6   5  -7    6.60    2.60
  -6   5   7    9.70    3.20
   6   5  -7    1.80    2.40
   7  -5  -7   52.89    6.10
   7  -5  -7   55.39    7.20
   7   5   7   57.19    5.90
   7   5  -7   64.19    7.40
   7   5  -7   63.09    6.30
  -7   5   7   62.29    6.60
   7   5  -7   56.39    6.70
   7  -5   7   46.70    6.20
   8  -5  -7   61.69    7.80
   8  -5  -7   57.59    7.00
   8   5  -7   64.19    8.00
   8  -5   7   54.79    6.70
   8   5  -7   56.69    7.30
   9  -5  -7 1002.10   38.20
   9  -5  -7 1040.70   36.70
   9   5  -7 1010.30   37.10
   9   5  -7  990.40   37.40
  10  -5  -7   31.70    6.50
  10  -5  -7   36.40    7.10
  10   5  -7   23.60    6.00
  10   5  -7   26.90    6.10
   0   5   8    1.70    1.90
   0   5  -8    1.60    1.60
   0   5  -8    4.70    2.20
   0  -5   8    3.80    2.20
   0  -5   8    1.60    1.40
   0   5  -8    1.60    1.50
   0   5   8    0.80    2.00
   0  -5  -8   -1.20    1.50
   1   5   8  184.38    8.70
   1   5   8  177.08    8.80
  -1   5  -8  194.38    8.70
  -1  -5   8  193.38    8.20
  -1   5  -8  182.18    8.70
   1  -5  -8  183.88    9.20
   1  -5  -8  196.18    8.70
  -1  -5   8  184.38    9.00
  -1   5  -8  177.18    7.50
  -1   5   8  203.48    8.60
  -1   5   8  181.48    8.80
   1  -5   8  163.18    9.00
   1   5  -8  177.78    9.00
   1   5  -8  184.88    8.00
  -1   5   8  186.98    9.40
   1   5  -8  207.68    9.30
  -1  -5  -8  179.58    8.00
  -2   5  -8  516.55   18.20
   2   5   8  514.65   18.70
   2   5   8  523.75   18.80
   2  -5  -8  533.45   19.10
   2  -5  -8  546.25   19.70
  -2   5  -8  507.05   17.20
  -2  -5   8  530.55   19.10
  -2   5  -8  506.55   19.00
  -2   5   8  518.95   19.10
   2   5  -8  544.25   18.30
   2   5  -8  510.75   19.40
  -2  -5  -8  511.45   17.80
   2  -5   8  521.15   19.90
  -2   5   8  520.45   19.90
  -2   5   8  535.45   18.10
   2   5  -8  531.35   19.30
   3   5   8  481.95   17.60
   3  -5  -8  517.55   17.10
  -3   5  -8  516.45   17.40
   3   5   8  490.45   18.20
   3  -5  -8  505.15   19.00
  -3  -5   8  506.55   18.40
   3   5  -8  510.45   18.90
  -3   5   8  491.05   19.50
   3  -5   8  466.85   19.40
   3   5  -8  493.75   19.00
  -3   5   8  494.55   18.80
   3   5  -8  511.65   18.10
   4   5   8  205.18    9.80
   4  -5  -8  217.48    9.50
  -4  -5   8  209.68    9.50
   4  -5  -8  209.88   10.60
   4   5  -8  206.28   10.90
  -4   5   8  199.78   10.30
   4   5  -8  224.18   10.30
  -4   5   8  213.78   11.00
   4   5  -8  209.18   10.50
   4  -5   8  210.08   10.90
   5  -5  -8  305.97   14.70
   5   5   8  335.67   13.70
   5  -5  -8  341.17   13.70
   5  -5   8  327.47   15.20
   5   5  -8  316.37   14.00
   5   5  -8  311.07   14.80
  -5   5   8  325.67   14.80
  -5   5   8  318.67   14.40
   5   5  -8  324.17   14.20
   6  -5  -8    7.40    3.10
   6  -5  -8   13.00    4.10
   6   5   8    8.30    3.10
   6   5  -8   11.20    3.70
  -6   5   8   13.30    3.90
   6   5  -8   11.20    3.30
  -6   5   8   14.60    3.90
   6   5  -8   15.70    3.90
   6  -5   8   13.80    4.10
   7  -5  -8  161.08    9.80
   7  -5  -8  144.69   10.60
  -7   5   8  169.38   10.00
   7   5  -8  168.58   10.50
   7   5  -8  136.39   10.20
   7  -5   8  148.59   10.50
   7   5  -8  143.29    9.10
   8  -5  -8  177.18   12.20
   8  -5  -8  181.78   11.00
  -8   5   8  176.38   10.70
   8   5  -8  178.88   11.50
   8  -5   8  166.08   11.10
   8   5  -8  173.98   11.80
   9  -5  -8   78.49    8.60
   9  -5  -8   60.89    8.70
   9   5  -8   80.29    9.10
   9   5  -8   73.09    9.20
  10   5   8   54.09    7.90
  10  -5  -8   74.99    9.90
  10  -5  -8   61.49    8.00
  10   5  -8   61.59    9.00
  10   5  -8   65.29    9.10
   0  -5  -9   -0.80    1.50
   0   5   9   -0.30    2.00
   0   5  -9    0.70    1.40
   0  -5   9    2.60    2.30
   0   5   9    3.80    2.30
   0   5  -9   -0.50    1.80
   0   5  -9   -2.10    1.40
   0   5   9    2.60    1.90
   1  -5  -9 1030.30   33.80
  -1   5  -9  999.70   34.30
  -1   5  -9 1053.69   33.70
   1   5   9 1029.00   33.90
  -1  -5   9 1033.60   34.90
  -1   5  -9 1035.30   31.90
  -1  -5   9 1106.59   33.40
   1   5   9 1034.40   34.50
   1   5  -9 1061.19   34.30
  -1   5   9 1034.30   34.00
  -1   5   9 1029.80   34.20
  -1  -5  -9 1008.50   33.10
   1   5  -9 1046.80   32.40
   1  -5   9 1009.40   35.20
  -1   5   9 1006.50   35.00
   1   5  -9  980.40   34.30
   2  -5  -9  244.78   11.30
  -2   5  -9  251.97    9.60
   2   5   9  263.87   11.20
  -2   5  -9  244.68   11.30
  -2  -5   9  249.28   11.30
   2   5   9  238.38   11.00
  -2   5  -9  250.77   10.80
  -2   5   9  267.97   10.50
  -2   5   9  240.68   11.30
   2   5  -9  218.38   11.40
   2  -5   9  230.08   11.70
   2   5  -9  264.47   11.90
  -2   5   9  242.88   12.10
   2   5  -9  266.87   10.70
  -2  -5  -9  244.58   10.20
   3  -5  -9  134.19    8.30
   3   5   9  145.09    7.60
  -3   5  -9  144.99    7.40
   3   5   9  137.79    7.80
  -3  -5   9  146.99    7.90
  -3   5   9  150.48    9.20
   3   5  -9  152.58    8.10
  -3   5   9  148.19    8.50
   3   5  -9  136.89    8.50
   3   5  -9  137.19    8.70
   3  -5   9  142.69    9.00
   4  -5  -9   65.99    6.90
  -4  -5   9   64.59    5.20
   4   5   9   59.69    6.00
   4  -5  -9   71.09    5.10
   4   5  -9   73.99    6.50
  -4   5   9   64.29    6.40
   4  -5   9   69.09    7.40
   4   5  -9   59.79    6.80
   4   5  -9   73.89    6.90
  -4   5   9   62.59    6.80
   5   5   9  540.95   20.20
   5  -5  -9  531.55   21.80
   5  -5  -9  538.05   19.80
  -5   5   9  525.35   21.30
   5   5  -9  540.55   20.80
  -5   5   9  530.25   21.80
   5   5  -9  549.74   21.20
   5  -5   9  533.75   22.40
   5   5  -9  512.75   21.80
   6  -5  -9    3.60    2.90
   6  -5  -9   -1.30    3.10
   6   5  -9    3.00    3.60
  -6   5   9    0.30    3.00
  -6   5   9    2.10    2.90
   6   5  -9    6.70    3.10
   6  -5   9    8.40    3.90
   6   5  -9    6.20    3.30
   7  -5  -9  577.84   25.00
   7  -5  -9  610.24   23.40
  -7   5   9  592.34   24.20
   7   5  -9  605.94   23.50
   7  -5   9  583.24   24.90
   7   5  -9  598.04   25.20
   7   5  -9  602.84   24.10
   8  -5  -9  110.69   11.20
   8  -5   9  128.39   10.00
   8   5  -9  108.29   11.00
   8   5  -9  126.89    9.90
   9  -5  -9   59.89    8.70
   9  -5  -9   40.30    7.20
   9   5   9   67.29    8.70
   9  -5   9   51.99    8.00
   9   5  -9   55.79    8.10
   9   5  -9   55.29    8.00
   0   5 -10    1.70    1.60
   0   5 -10    3.10    2.30
   0   5  10    1.90    2.50
   0   5 -10   -2.80    2.10
   0  -5  10    0.90    2.40
   0   5  10    0.40    2.00
   0  -5 -10    2.30    1.90
   0   5  10   -1.00    2.10
   1   5  10  392.06   16.10
   1  -5 -10  372.66   15.30
  -1   5 -10  359.96   15.80
  -1  -5  10  406.06   16.30
   1   5  10  368.66   16.00
   1   5  10  383.76   15.50
  -1   5 -10  399.46   15.60
  -1  -5 -10  382.56   14.80
   1   5 -10  398.66   16.20
   1  -5  10  385.56   16.60
   1   5 -10  338.37   15.70
  -1   5  10  391.06   15.80
   1   5 -10  390.16   14.30
  -1   5  10  390.26   15.30
  -1   5  10  385.76   16.50
   2   5  10   53.49    6.30
   2   5  10   48.30    5.30
  -2   5 -10   42.10    4.70
  -2  -5  10   44.90    5.40
   2   5  10   39.60    4.90
   2  -5 -10   54.19    5.70
  -2   5  10   44.40    5.80
  -2  -5 -10   40.70    4.30
  -2   5  10   37.80    5.00
   2   5 -10   38.90    5.30
  -2   5  10   40.00    4.30
   2   5 -10   43.70    4.70
   2  -5  10   48.00    6.10
   2   5 -10   43.20    5.50
  -3   5 -10  268.87   11.00
   3  -5 -10  242.78   12.20
   3   5  10  244.68   11.50
  -3  -5  10  247.78   11.50
  -3   5  10  249.97   13.00
   3  -5  10  235.68   12.90
   3   5 -10  224.08   10.90
  -3   5  10  231.58   11.90
   3   5 -10  236.48   12.20
   3   5 -10  232.98   12.40
   4  -5 -10    0.00    2.80
   4   5  10    5.00    3.10
   4   5 -10    0.20    2.50
   4  -5  10    1.60    2.60
   4   5 -10    1.60    3.30
  -4   5  10   -0.60    2.80
  -4   5  10    2.70    3.00
   4   5 -10   -1.30    2.60
   5  -5 -10  236.48   13.60
   5   5 -10  256.07   12.90
   5   5 -10  288.67   14.70
   5  -5  10  270.97   14.70
   5   5 -10  288.57   13.90
  -5   5  10  280.57   14.30
  -5   5  10  249.28   13.30
   6  -5 -10    9.30    4.20
   6  -5  10   12.60    4.70
  -6   5  10   12.20    4.20
   6   5 -10    2.90    3.80
   6   5 -10   10.70    4.00
   6   5 -10   13.50    4.10
  -6   5  10   14.30    4.50
   7  -5 -10  281.57   15.90
   7   5  10  277.57   15.90
   7  -5  10  274.87   15.60
  -7   5  10  291.67   15.30
   7   5 -10  268.37   14.60
   7   5 -10  269.57   15.60
   8   5  10    6.20    4.40
   8  -5 -10    2.60    4.80
   8  -5  10   -1.70    3.50
   8   5 -10    5.50    4.20
   8   5 -10   -2.70    3.70
   0   5 -11    2.20    2.40
   0  -5  11    3.70    3.00
   0   5  11   -3.10    2.10
   0   5  11    0.80    2.60
   0  -5 -11    3.60    2.30
   0   5 -11    0.20    2.40
   0   5  11   -0.60    2.30
  -1  -5  11  433.46   18.50
   1   5  11  459.65   18.50
  -1   5 -11  463.45   18.10
  -1   5 -11  465.65   18.70
   1   5  11  440.56   17.80
   1  -5 -11  451.55   17.90
   1   5  11  448.16   18.70
   1   5 -11  475.55   18.90
   1  -5  11  442.96   19.20
  -1   5  11  468.65   18.00
   1   5 -11  427.46   18.50
  -1   5  11  435.06   18.00
  -1   5  11  430.96   19.00
  -1  -5 -11  443.06   17.20
  -2   5 -11   44.10    5.20
   2   5  11   36.10    4.80
   2   5  11   42.30    5.90
  -2  -5  11   48.20    5.70
   2  -5 -11   55.89    6.20
   2   5  11   45.40    5.40
  -2   5  11   43.40    6.20
   2   5 -11   47.10    6.10
  -2   5  11   37.60    5.40
   2   5 -11   45.70    5.10
  -2  -5 -11   41.90    4.70
   2  -5  11   47.30    6.50
   2   5 -11   43.30    6.00
   3   5  11  245.08   13.70
   3  -5 -11  237.08   12.80
   3   5  11  266.07   12.40
  -3  -5  11  277.37   12.80
   3   5 -11  258.97   12.10
   3   5 -11  282.87   13.80
   3   5 -11  258.57   13.80
   3  -5  11  245.68   13.90
  -3   5  11  281.17   14.40
  -3   5  11  265.77   13.10
   4   5  11    8.70    3.90
   4  -5 -11    9.70    4.00
  -4   5  11    7.50    3.60
   4   5 -11   15.60    4.30
   4   5 -11    9.20    4.00
  -4   5  11    9.30    3.90
   4  -5  11   11.60    4.60
   4   5 -11    3.00    3.10
   5   5  11  396.66   19.70
   5  -5 -11  418.56   19.30
  -5   5  11  462.15   19.90
   5   5 -11  416.06   19.60
  -5   5  11  411.56   18.60
   5   5 -11  389.96   17.50
   5   5 -11  411.06   18.80
   5  -5  11  389.56   19.70
   6   5  11   15.00    5.20
   6  -5 -11    6.70    4.30
   6   5 -11    5.00    3.80
  -6   5  11   10.10    4.30
   6  -5  11    6.80    4.70
   6   5 -11   16.00    5.10
   6   5 -11   10.70    4.30
   7   5  11  329.47   17.80
   7  -5 -11  330.57   17.60
   7   5 -11  297.27   16.10
   7  -5  11  328.17   17.80
   7   5 -11  309.07   17.30
   8  -5 -11   39.60    7.40
   8   5  11   35.30    7.30
   8   5 -11   39.00    7.50
   8  -5  11   34.60    7.10
   8   5 -11   44.40    7.30
   0   5  12    2.50    2.80
   0  -5  12   -2.80    2.40
   0   5 -12    2.00    3.00
   0   5  12   -1.90    2.50
   0   5  12   -1.70    2.40
   0  -5 -12   -0.40    2.60
   0   5 -12    3.10    3.00
  -1   5 -12  361.46   15.70
   1  -5 -12  331.87   15.10
  -1  -5  12  296.17   15.50
   1   5  12  350.36   16.10
  -1   5 -12  346.57   16.00
   1   5  12  354.46   16.10
   1   5  12  352.36   15.50
  -1   5  12  356.76   16.90
   1   5 -12  398.66   16.80
  -1   5  12  355.36   15.70
  -1  -5 -12  350.96   14.80
  -1   5  12  347.37   15.10
   1   5 -12  345.17   16.50
   1  -5  12  334.17   16.60
  -2   5 -12   19.10    4.10
   2   5  12   17.60    4.50
   2   5  12   19.40    4.20
  -2  -5  12   19.20    4.50
   2  -5 -12   23.30    4.40
   2   5 -12   28.20    5.00
  -2   5  12   25.90    5.30
  -2   5  12   26.10    4.90
   2   5 -12   32.20    5.70
   2  -5  12   22.70    5.30
   3   5  12   14.10    4.50
   3  -5 -12   16.30    4.70
  -3  -5  12   13.40    3.60
   3   5 -12   13.50    4.10
   3  -5  12   17.20    5.00
  -3   5  12   10.20    3.90
   3   5 -12    7.60    4.30
  -3   5  12   15.10    4.60
   4  -5 -12    0.80    3.50
   4   5  12   11.50    4.50
   4  -5  12   -0.40    3.60
   4   5 -12    7.30    4.30
  -4   5  12    9.40    3.80
  -4   5  12    3.90    3.70
   4   5 -12    5.40    4.20
   5   5  12  159.78   12.00
   5  -5 -12  158.38   11.50
   5  -5  12  192.08   13.10
   5   5 -12  196.38   12.80
  -5   5  12  182.18   11.50
   6  -5 -12    1.80    4.30
   6   5  12    7.80    4.50
   6   5 -12    4.40    4.60
   6  -5  12   -3.50    3.70
   7  -5 -12  127.39   12.40
   7   5  12  120.89   12.40
   7  -5  12  134.39   13.10
   7   5 -12  166.28   12.40
   7   5 -12  134.99   10.40
   0   5 -13    4.30    3.40
   0   5  13    2.70    3.10
   0  -5  13    3.80    3.50
   0   5  13   -2.60    2.80
   0  -5 -13   -2.70    2.50
   0   5  13   -0.70    2.70
   0   5 -13    1.00    3.20
   1   5  13  131.09    9.10
   1   5  13  103.59    8.50
  -1   5 -13   96.49    9.10
   1  -5 -13  111.49    8.20
  -1   5 -13  114.59    8.60
  -1  -5  13  123.09    9.10
   1   5 -13  112.29    9.20
  -1   5  13  117.99    9.30
  -1   5  13  140.09    9.10
  -1  -5 -13  102.49    7.60
   1   5 -13  130.19    9.50
   1  -5  13  113.89   10.60
   2  -5 -13  141.89   10.00
  -2  -5  13  169.38   10.30
   2   5  13  146.39   10.50
   2  -5  13  139.09   10.80
  -2   5  13  179.08   10.70
   2   5 -13  182.38   11.50
   2   5 -13  143.29   10.70
  -2   5  13  150.58   10.90
   3   5  13  403.26   19.50
   3  -5 -13  397.56   18.70
  -3   5  13  434.36   18.90
   3   5 -13  385.46   19.40
   3  -5  13  418.96   20.40
   4  -5 -13   87.79    9.60
   4   5  13   95.69   10.50
   4   5 -13  104.69   10.70
   4  -5  13  102.79   10.90
  -4   5  13   88.39    9.00
   5  -5 -13   81.99    9.70
   5   5  13   88.69   10.60
   5   5 -13   80.79    9.60
   5  -5  13   91.99   10.70
  -5   5  13   90.89    9.30
   6  -5 -13   26.40    6.60
   6   5  13   16.10    5.70
   6   5 -13   13.80    5.80
   6  -5  13   18.30    6.20
   0   5  14    3.10    3.60
   0  -5 -14   -1.50    2.40
   0   5 -14    2.60    3.20
   0  -5  14   -0.10    3.40
   1  -5 -14   55.99    6.90
  -1  -5  14   38.40    6.40
   1   5  14   69.09    8.20
   1   5 -14   52.39    7.60
   1  -5  14   35.20    6.70
  -1   5  14   48.00    6.40
   2   5  14   13.10    4.70
   2  -5 -14    8.90    4.30
   2   5 -14   12.60    5.00
   2  -5  14    9.20    4.70
  -2   5  14   19.40    4.80
   3   5  14  371.76   19.00
   3   5 -14  355.36   19.00
   3  -5  14  382.66   19.80
  -3   5  14  377.76   17.90
   4   5  14   -1.40    3.80
   4  -5 -14   -6.40    3.00
   4   5 -14    0.20    3.30
  -4   5  14    7.60    3.90
   4  -5  14   -0.30    4.00
   0   5 -15    2.20    3.80
   0  -5  15   -1.90    3.50
   1   5  15  226.48   13.50
  -1  -5  15  242.78   13.80
   1   5 -15  218.88   14.30
   1  -5  15  214.48   14.40
   2  -5 -15  206.18   12.70
   2   5  15  198.88   13.40
   2   5 -15  171.68   12.80
   0   6   0 2436.76   66.89
   0   6   0 2178.98   69.09
   0   6   0 2440.86   67.99
   0   6   0 2206.88   67.69
   0   6   0 2491.55   68.49
   0  -6   0 2265.27   69.99
   1   6   0    0.40    0.80
  -1  -6   0   -0.60    1.10
   1   6   0   -0.40    0.40
  -1   6   0   -1.30    0.70
  -1   6   0   -0.10    1.00
  -1   6   0    0.00    0.60
   1   6   0    1.50    1.00
   1   6   0    0.30    0.70
   1   6   0    1.10    0.90
  -1   6   0    2.40    1.10
  -1   6   0   -0.30    0.90
   1  -6   0   -0.20    0.80
   2   6   0 1748.82   51.29
  -2  -6   0 1813.82   54.29
  -2   6   0 1894.21   52.39
   2   6   0 1876.11   51.89
   2   6   0 1753.92   52.69
  -2   6   0 1701.23   52.99
  -2   6   0 1700.83   51.89
   2   6   0 1738.83   51.59
   2   6   0 1668.03   52.19
   2  -6   0 1803.42   52.99
  -2   6   0 1803.62   52.29
   3   6   0    0.50    0.80
   3   6   0    1.40    0.90
   3  -6   0   -0.40    0.70
  -3   6   0   -0.20    1.00
   3   6   0    0.40    0.80
  -3   6   0    0.40    1.00
   3   6   0   -1.10    0.90
  -3   6   0   -1.60    1.00
  -3   6   0   -0.90    0.80
   4  -6   0   21.40    1.70
   4   6   0   16.00    2.30
  -4   6   0   20.40    2.20
   4   6   0   24.10    1.80
  -4   6   0   20.20    2.10
   4   6   0   24.40    1.90
   4   6   0   17.80    2.30
   5   6   0   -0.80    0.80
   5  -6   0    0.90    0.90
  -5   6   0   -0.30    1.10
   5   6   0    0.30    1.20
  -5   6   0    0.60    1.10
   5   6   0   -0.60    1.40
   6   6   0  714.33   24.30
  -6   6   0  715.03   23.10
  -6   6   0  705.83   22.60
   6   6   0  781.92   24.70
   7   6   0    1.10    2.10
   7   6   0   -0.60    2.00
   8   6   0  190.28    9.60
   8   6   0  170.88    9.60
   9  -6   0   -4.40    2.60
   9   6   0    1.30    2.70
  10  -6   0  295.77   16.10
  10   6   0  319.07   15.10
  11   6   0   -2.20    2.80
  11  -6   0    5.70    4.50
   0   6  -1 8400.26  221.68
   0   6  -1 8275.17  218.88
   0  -6  -1 6632.64  224.68
   0   6   1 7714.23  221.68
   0   6   1 7210.68  223.48
   0  -6   1 7372.96  227.18
   0   6  -1 6712.33  223.98
   0   6  -1 6855.81  218.58
   0   6  -1 8124.79  223.28
   0   6   1 7918.71  215.88
   0   6   1 7927.01  223.98
   1  -6  -1 1016.10   32.30
  -1   6  -1 1100.29   31.20
   1   6   1 1057.79   32.10
  -1   6  -1 1024.50   31.50
   1   6   1 1084.29   30.80
  -1   6  -1 1026.90   32.20
   1   6   1 1033.30   31.60
  -1   6  -1 1054.89   31.30
   1   6   1 1102.39   32.10
  -1   6  -1 1070.39   31.50
  -1  -6   1 1105.59   33.00
   1   6   1 1041.80   31.50
   1  -6   1 1048.30   32.50
  -1   6   1 1069.09   31.70
   1   6  -1 1116.99   31.50
   1   6  -1 1058.19   31.20
   1   6  -1 1094.79   31.70
   1   6  -1 1052.49   32.20
  -1   6   1 1080.99   31.90
   1   6  -1 1034.60   31.50
  -1   6   1 1002.20   32.30
  -2  -6   1 2654.43   81.09
   2  -6  -1 2649.53   79.89
  -2   6  -1 2857.11   78.69
   2   6   1 2730.23   79.39
   2   6   1 2716.63   77.79
  -2   6  -1 2847.42   78.59
  -2   6  -1 2539.45   77.99
   2   6   1 2596.64   78.59
  -2   6  -1 2535.35   79.59
   2   6   1 2721.93   77.09
   2  -6   1 2702.03   80.39
  -2   6   1 2671.93   78.79
   2   6  -1 2642.44   77.99
   2   6  -1 2679.93   79.59
  -2   6   1 2605.14   79.89
   2   6  -1 2783.62   78.79
  -2   6   1 2789.42   79.39
   2   6  -1 2831.22   78.89
   2   6  -1 2670.33   77.59
   3   6   1    0.70    0.80
   3   6   1    1.70    0.80
  -3   6  -1    0.00    0.80
  -3   6  -1    1.20    1.00
   3   6   1    1.10    1.00
   3   6   1    0.00    0.90
   3  -6  -1    0.10    0.50
  -3   6  -1    0.50    1.00
  -3  -6   1    1.40    1.30
   3   6   1    1.00    0.70
   3   6  -1    0.90    1.10
   3   6  -1    1.90    1.00
   3  -6   1    1.70    1.00
  -3   6   1    1.40    1.10
   3   6  -1    1.40    1.00
  -3   6   1    1.40    1.20
   3   6  -1    0.40    0.80
  -3   6   1    1.20    1.20
   4   6   1 1782.32   51.89
   4   6   1 1782.62   52.99
  -4   6  -1 1748.72   52.39
   4   6   1 1853.71   52.89
  -4   6  -1 1758.52   53.49
   4   6   1 1811.82   53.49
   4   6  -1 1799.32   52.59
   4  -6   1 1811.52   54.09
   4   6  -1 1774.92   53.19
  -4   6   1 1714.83   54.09
   4   6  -1 1823.72   53.99
  -4   6   1 1816.72   54.09
   4   6  -1 1803.02   53.59
  -5   6  -1  310.97   10.40
   5   6   1  319.07    9.80
  -5   6  -1  307.47   10.50
   5   6   1  292.77   11.40
   5   6   1  318.07   11.50
   5   6  -1  296.67   10.50
   5   6  -1  317.87   11.80
   5   6  -1  306.17   11.90
  -5   6   1  303.57   11.30
   5  -6   1  312.87   10.90
   6   6   1 2446.66   72.19
   6   6   1 2389.96   70.89
   6   6  -1 2342.47   71.39
  -6   6   1 2371.16   71.69
   6   6  -1 2397.86   72.49
   6   6  -1 2354.76   69.59
   7   6   1  333.97   13.00
   7  -6  -1  296.87   14.20
   7   6   1  317.07   13.10
   7   6  -1  304.77   13.10
   7   6  -1  320.97   13.50
   8  -6  -1  852.01   32.60
   8   6   1  950.70   31.00
   8   6   1  871.21   30.50
   8   6  -1  964.90   31.50
   8   6  -1  877.21   31.10
   9  -6  -1   32.00    5.70
   9   6   1   31.00    4.90
   9   6  -1   37.70    5.50
   9   6  -1   31.80    5.00
  10   6   1  321.17   15.20
  10  -6  -1  336.27   17.10
  10  -6   1  334.77   16.90
  10   6  -1  308.57   15.50
  11   6   1  101.69    9.70
  11  -6  -1  104.79   10.80
  11   6   1   87.49    8.80
  11   6  -1   90.99    9.10
  11  -6   1   87.29    9.90
   0  -6   2  118.69    5.10
   0   6  -2  120.39    4.50
   0   6   2  112.49    5.10
   0   6  -2  120.39    4.80
   0   6   2  118.89    4.90
   0  -6  -2  122.49    4.30
   0   6  -2  122.49    4.90
   0   6  -2  117.99    5.00
   0   6  -2  119.19    4.70
   0   6   2  120.99    4.80
   0   6   2  124.39    4.20
  -1  -6   2  788.22   24.00
   1   6   2  724.63   23.30
   1   6   2  742.43   22.80
   1  -6  -2  736.43   23.20
  -1   6  -2  753.12   22.90
  -1   6  -2  782.92   22.70
   1   6   2  784.02   21.90
  -1   6  -2  766.52   22.80
   1   6   2  726.23   23.30
  -1   6  -2  748.33   23.40
  -1   6   2  757.22   23.30
   1   6  -2  759.62   22.80
   1   6  -2  745.43   23.50
  -1   6   2  745.93   23.00
  -1   6   2  721.63   23.70
   1  -6   2  743.13   23.70
   1   6  -2  762.12   23.10
   1   6  -2  760.22   23.00
   1   6  -2  745.93   22.80
  -2   6  -2    8.80    1.40
  -2   6  -2    9.50    1.40
   2   6   2    8.90    1.40
  -2  -6   2    9.60    1.80
  -2   6  -2   11.80    1.50
   2   6   2    9.30    1.40
  -2   6  -2   11.10    1.50
   2  -6  -2   21.00    2.40
   2   6   2   10.20    1.50
   2   6   2   13.00    1.30
   2   6  -2   10.00    1.60
   2   6  -2   10.00    1.60
   2  -6   2   12.20    1.70
  -2   6   2    9.70    1.70
  -2   6   2    9.80    1.90
   2   6  -2   16.10    1.70
   2   6  -2   10.70    1.70
  -2   6   2   10.10    1.60
  -3   6  -2   47.30    2.80
   3  -6  -2   48.40    3.50
   3   6   2   50.99    2.70
   3   6   2   47.00    3.10
   3   6   2   50.29    2.50
   3   6   2   50.69    2.60
  -3  -6   2   52.99    3.60
  -3   6  -2   53.49    2.80
   3   6  -2   52.99    3.30
   3   6  -2   47.40    3.30
   3   6  -2   54.59    3.20
  -3   6   2   53.29    3.50
   3   6  -2   55.39    3.20
  -3   6   2   50.99    3.30
   3  -6   2   51.29    3.10
  -3   6   2   50.39    3.60
  -4  -6   2    1.70    1.60
   4   6   2    3.60    1.40
   4   6   2    2.80    0.80
  -4   6  -2   10.10    1.40
   4   6   2    2.20    0.80
   4  -6  -2    4.20    2.00
  -4   6  -2    3.10    1.00
   4   6  -2    0.70    1.60
  -4   6   2    1.50    1.40
   4  -6   2    1.20    1.30
   4   6  -2    3.70    1.30
  -4   6   2    1.10    1.60
   4   6  -2    4.50    1.70
   4   6  -2    1.90    1.20
   5  -6  -2    0.50    1.90
  -5   6  -2    3.10    1.00
  -5   6  -2    1.70    0.90
   5   6   2    0.70    1.40
   5   6  -2    1.40    1.20
   5   6  -2    1.00    1.80
   5   6  -2    2.90    1.80
   5  -6   2    1.20    1.30
  -5   6   2    4.40    1.70
  -5   6   2    0.00    1.60
   6   6   2  216.28    9.20
   6   6   2  219.18    9.40
   6  -6  -2  205.88   10.50
   6  -6   2  230.98    9.10
   6   6  -2  229.78    8.60
   6   6  -2  219.88   10.20
  -6   6   2  225.58    9.30
   6   6  -2  207.98    9.80
   7  -6  -2   83.79    6.70
   7   6   2   89.89    6.10
   7   6   2  101.09    6.00
   7   6  -2   86.79    6.20
   7   6  -2   82.39    6.40
   8   6   2    5.80    2.70
   8  -6  -2   18.00    4.60
   8   6  -2    6.70    3.10
   8   6  -2    7.40    3.10
   9   6   2   15.20    3.60
   9  -6  -2   12.40    4.20
   9   6  -2    9.00    3.70
   9   6  -2   12.30    3.60
  10  -6  -2    4.90    4.00
  10   6   2    1.30    3.10
  10  -6   2    8.20    4.10
  10   6  -2    1.20    3.30
  11  -6  -2    8.90    4.80
  11   6   2    2.90    3.60
  11   6  -2    2.50    3.80
  11  -6   2    4.10    3.80
   0  -6  -3  126.89    4.60
   0  -6   3  118.19    5.40
   0   6  -3  124.19    5.10
   0   6  -3  125.69    5.10
   0   6  -3  120.59    5.30
   0   6  -3  122.69    5.20
   0   6  -3  120.39    4.60
   0   6   3  115.99    5.10
   0   6   3  127.79    5.50
   0   6   3  125.49    5.00
   1   6   3    3.80    1.30
  -1  -6   3    5.60    1.30
  -1   6  -3    3.30    1.30
  -1   6  -3    2.00    1.00
  -1   6  -3    2.50    1.20
   1   6   3    4.80    1.10
  -1   6  -3    5.80    1.00
   1   6   3    3.10    1.30
  -1   6  -3    3.90    1.30
   1  -6  -3    3.40    1.10
   1   6  -3    2.70    0.90
  -1  -6  -3    5.30    0.70
   1   6  -3    4.00    1.20
  -1   6   3    1.60    1.10
   1   6  -3    3.50    1.20
   1   6  -3    3.10    1.10
   1  -6   3    1.70    1.00
  -1   6   3    3.20    1.40
  -1   6   3    6.60    1.50
   1   6  -3    2.40    1.20
   2  -6  -3 3209.28  101.89
   2   6   3 3452.35  101.79
  -2   6  -3 3380.46  101.79
  -2   6  -3 3643.24  100.09
   2   6   3 3755.72   99.29
  -2  -6   3 3470.05  103.49
  -2   6  -3 3381.06   99.79
   2   6   3 3459.55  100.39
  -2   6  -3 3518.55   99.39
   2   6   3 3276.17  101.89
   2   6  -3 3389.36  102.39
   2  -6   3 3364.56  103.39
  -2   6   3 3582.34  102.09
   2   6  -3 3333.67  100.29
   2   6  -3 3486.15   99.49
   2   6  -3 3615.44  101.69
  -2   6   3 3376.16  102.69
  -2   6   3 3523.15  100.89
   3   6   3    7.40    1.30
   3   6   3    5.50    1.40
  -3   6  -3    4.00    1.20
   3   6   3    6.20    1.10
  -3   6  -3    4.70    1.20
  -3  -6   3    5.80    1.80
   3  -6  -3    3.50    1.80
   3   6   3    5.90    1.20
   3  -6   3    5.60    1.70
  -3   6   3    3.90    1.70
   3   6  -3    6.90    1.70
   3   6  -3    3.10    1.60
   3   6  -3    5.20    1.60
  -3   6   3    3.90    1.80
   3   6  -3    4.70    1.60
   4   6   3 3043.50   89.59
   4   6   3 3051.49   89.29
  -4  -6   3 3018.40   92.19
  -4   6  -3 2999.90   89.79
   4  -6  -3 2937.81   91.59
   4   6   3 3095.19   87.49
   4   6   3 3134.59   87.79
  -4   6  -3 3050.19   87.99
   4   6  -3 3062.99   90.89
   4   6  -3 2995.20   89.09
  -4   6   3 3078.39   90.99
  -4   6   3 2986.10   91.39
   4   6  -3 3106.39   89.19
   4  -6   3 3100.29   91.99
   5   6   3    2.60    1.40
   5   6   3    2.80    1.60
  -5   6  -3    3.30    0.90
   5  -6  -3    3.10    2.30
  -5  -6   3    5.30    1.80
  -5   6  -3    1.70    0.80
  -5   6   3    2.10    1.70
   5   6  -3    4.60    2.10
   5   6  -3    0.90    1.40
   5  -6   3    3.30    1.80
   5   6  -3    3.20    1.60
  -5   6   3    2.10    1.70
   6  -6  -3  374.26   15.70
   6   6   3  372.66   13.50
   6   6  -3  367.86   13.30
   6   6  -3  361.86   14.70
  -6   6   3  366.86   14.10
   6  -6   3  388.26   14.20
   6   6  -3  352.26   14.60
   7   6   3   37.00    4.20
   7  -6  -3   34.70    5.10
   7   6  -3   41.00    4.90
   7  -6   3   39.40    4.40
   7   6  -3   34.80    4.70
  -7   6   3   40.90    4.40
   8  -6  -3  746.13   28.60
   8   6   3  742.43   25.70
   8   6  -3  740.73   27.20
   8   6  -3  757.22   27.30
   9   6   3    2.50    2.80
   9   6   3   -2.50    2.20
   9  -6  -3    1.50    3.20
   9   6  -3    4.10    3.20
   9   6  -3    3.80    3.00
  10  -6  -3  880.41   33.90
  10   6   3  858.41   31.30
  10   6  -3  850.91   32.20
  11   6   3    0.30    2.90
  11  -6  -3    4.30    4.30
  11  -6   3    0.60    3.40
  11   6  -3   -6.20    3.10
   0   6  -4  101.09    4.80
   0   6  -4   96.39    4.60
   0   6   4   96.99    4.20
   0   6  -4   94.49    4.40
   0   6  -4   94.59    3.70
   0   6   4   83.49    4.60
   0   6  -4   84.89    4.50
   0  -6   4   92.19    4.90
   0  -6  -4   95.99    4.00
   0   6   4   87.99    4.80
   1   6   4   44.10    3.10
  -1   6  -4   44.00    3.00
  -1  -6   4   41.30    3.00
   1   6   4   42.70    2.60
   1   6   4   33.10    3.10
  -1   6  -4   40.20    3.00
  -1   6  -4   47.90    2.20
  -1   6  -4   37.90    2.80
  -1   6  -4   47.30    2.90
   1  -6  -4   48.20    2.90
   1   6  -4   47.50    3.10
  -1   6   4   45.50    2.80
   1   6  -4   45.30    3.10
  -1  -6  -4   39.30    2.10
   1  -6   4   39.80    3.00
  -1   6   4   36.30    3.30
   1   6  -4   37.90    2.90
   1   6  -4   48.90    2.60
  -1   6   4   34.70    3.40
   1   6  -4   41.10    3.10
   2  -6  -4  140.89    6.30
  -2   6  -4  139.19    5.70
  -2   6  -4  123.89    5.70
  -2   6  -4  144.79    5.00
  -2  -6   4  130.39    6.10
   2   6   4  133.29    6.10
   2   6   4  129.59    5.60
   2   6   4  133.49    5.40
  -2   6  -4  140.49    5.80
   2  -6   4  150.68    6.40
  -2   6   4  134.59    6.20
  -2   6   4  134.39    5.90
   2   6  -4  130.89    6.20
   2   6  -4  131.19    6.10
   2   6  -4  140.99    6.20
   2   6  -4  136.49    5.90
  -2   6   4  125.99    6.50
  -3   6  -4   31.80    2.50
   3   6   4   27.40    3.10
  -3  -6   4   28.80    3.10
   3   6   4   33.90    2.50
  -3   6  -4   30.10    2.40
   3   6   4   28.30    2.30
   3  -6  -4   31.60    3.60
   3   6   4   32.40    1.80
   3   6  -4   35.20    3.50
   3   6  -4   25.60    2.90
  -3   6   4   25.80    3.30
   3   6  -4   30.70    3.30
   3  -6   4   30.40    3.40
  -3   6   4   30.60    3.20
   4  -6  -4   98.59    6.10
  -4  -6   4   85.59    4.90
   4   6   4   86.49    5.20
   4   6   4   85.69    3.60
  -4   6  -4   77.59    3.90
   4   6   4   88.89    3.70
   4   6   4   82.99    4.50
   4   6   4   93.29    4.00
  -4   6  -4   85.19    3.90
   4   6  -4   87.99    5.10
   4   6  -4   82.49    5.30
   4   6  -4   85.49    5.40
   4  -6   4   85.19    5.30
  -4   6   4   83.89    5.40
  -4   6   4   93.99    5.50
   5  -6  -4   11.30    3.10
   5   6   4   13.50    2.40
  -5   6  -4   13.10    1.60
   5   6   4   14.60    2.10
  -5  -6   4   14.00    2.60
   5   6  -4   10.90    2.70
   5  -6   4   13.70    2.70
   5   6  -4   13.50    2.90
   5   6  -4   15.00    2.60
  -5   6   4   14.70    2.70
  -5   6   4   16.90    2.90
   6  -6  -4   34.70    4.90
   6   6   4   33.40    3.70
   6   6   4   29.70    3.30
   6   6  -4   37.60    4.70
   6  -6   4   31.20    4.00
   6   6  -4   25.20    4.00
   6   6  -4   30.60    3.60
  -6   6   4   32.00    4.00
   7   6   4   41.20    4.60
   7   6   4   45.80    4.40
   7  -6  -4   40.70    5.70
   7  -6   4   44.70    5.00
   7   6  -4   34.10    4.90
   7   6  -4   38.80    4.00
   7   6  -4   39.80    5.20
  -7   6   4   46.10    4.80
   8   6   4   11.20    3.10
   8  -6  -4    7.20    3.70
   8   6  -4    8.80    3.70
   8   6  -4    9.10    3.60
   9  -6  -4   -0.10    3.50
   9   6   4   -0.30    2.40
   9   6  -4    0.50    3.30
   9   6  -4    1.20    3.00
  10   6   4   21.80    4.30
  10  -6  -4   27.90    6.10
  10   6  -4   18.10    5.00
  10   6  -4   31.10    5.90
  11  -6  -4   11.00    5.10
  11  -6  -4   16.60    5.00
  11  -6   4   11.70    4.50
  11   6  -4    9.80    4.90
   0  -6  -5 2342.17   68.39
   0   6  -5 2299.97   69.19
   0   6   5 2286.77   69.79
   0   6  -5 2333.37   67.29
   0   6   5 2275.57   69.29
   0   6  -5 2380.76   66.99
   0   6  -5 2266.77   69.59
   0   6  -5 2230.88   68.19
   0   6   5 2360.06   67.69
   0  -6   5 2315.97   70.49
  -1   6  -5  605.34   20.40
   1   6   5  638.64   19.30
   1   6   5  600.64   20.40
  -1   6  -5  628.44   19.60
  -1   6  -5  606.84   20.00
  -1  -6   5  603.74   20.80
  -1   6  -5  603.74   20.40
   1   6   5  619.64   20.60
   1  -6  -5  630.54   20.10
  -1   6  -5  646.14   18.50
   1   6  -5  618.24   19.80
   1   6  -5  613.04   20.40
   1   6  -5  619.14   20.80
  -1   6   5  602.44   21.00
  -1   6   5  620.64   19.70
  -1   6   5  603.64   20.50
   1   6  -5  644.14   19.20
  -1  -6  -5  641.74   19.40
   1   6  -5  615.64   20.50
   1  -6   5  606.14   21.00
   2   6   5 3395.96   97.79
  -2  -6   5 3418.76  101.39
   2  -6  -5 3325.77   99.79
  -2   6  -5 3211.08   97.69
   2   6   5 3409.96   99.79
  -2   6  -5 3278.07   99.79
   2   6   5 3335.37   99.89
  -2   6  -5 3475.25   97.09
   2   6  -5 3433.56   97.49
   2   6  -5 3414.76   98.69
   2  -6   5 3305.27  101.69
  -2   6   5 3265.87  100.89
  -2   6   5 3289.57   99.99
   2   6  -5 3435.36   99.99
  -2   6   5 3450.55   98.59
  -3   6  -5    3.50    1.40
  -3  -6   5    1.80    1.50
   3   6   5    1.70    1.30
   3   6   5    1.30    1.60
  -3   6  -5    0.90    1.10
   3  -6  -5    2.60    1.90
   3   6   5    1.50    1.30
   3   6  -5    3.10    1.80
   3   6  -5    2.70    1.80
  -3   6   5    2.60    2.00
  -3   6   5    0.70    0.70
  -3   6   5    2.80    1.70
   3  -6   5    3.00    1.70
   3   6  -5    1.40    1.80
   4  -6  -5 1828.02   58.69
  -4   6  -5 1887.11   56.59
   4   6   5 1901.41   55.19
   4   6   5 1914.41   56.29
   4   6   5 1969.90   56.39
   4   6   5 1858.71   57.89
  -4  -6   5 1880.21   58.39
  -4   6  -5 1899.81   55.49
  -4   6   5 1902.01   58.39
   4  -6   5 1919.01   59.29
  -4   6   5 1882.41   58.79
   4   6  -5 1884.71   58.39
   4   6  -5 1858.51   56.99
   4   6  -5 1843.42   57.09
   5  -6  -5  288.57   13.00
  -5  -6   5  278.67   11.50
   5   6   5  288.77   11.00
   5   6   5  275.87   11.80
   5   6  -5  280.07   11.60
   5  -6   5  307.37   12.60
  -5   6   5  310.87   12.50
  -5   6   5  288.37   12.30
   5   6  -5  311.27   12.60
   5   6  -5  279.77   12.40
   6  -6  -5  880.61   31.10
   6   6   5  863.01   29.70
  -6  -6   5  917.51   29.50
   6   6   5  919.01   28.70
   6   6  -5  910.51   30.70
  -6   6   5  813.02   29.80
  -6   6   5  869.21   30.00
   6   6  -5  901.01   29.10
   6   6  -5  838.72   29.90
   6  -6   5  875.81   30.30
   7  -6  -5  148.99    9.60
   7   6   5  140.49    7.40
   7   6   5  137.59    8.10
   7  -6   5  133.89    8.30
   7   6  -5  136.49    8.80
  -7   6   5  125.89    7.70
   7   6  -5  125.69    8.60
   7   6  -5  140.29    7.40
   8   6   5  906.81   32.70
   8   6   5  954.10   31.80
   8  -6  -5  978.10   35.10
   8   6  -5  917.31   33.40
   8   6  -5  957.90   33.90
   9  -6  -5   19.50    5.30
   9   6   5   23.10    4.40
   9   6  -5   25.40    5.30
   9   6  -5   34.30    5.90
  10  -6  -5  610.34   25.70
  10  -6  -5  573.44   24.00
  10   6   5  538.05   22.70
  10   6  -5  619.44   24.50
  10   6  -5  515.35   23.60
  11  -6  -5   97.39   10.10
  11   6  -5  111.29   11.10
   0   6   6  100.89    5.70
   0  -6   6   96.59    5.70
   0   6   6   98.09    4.40
   0   6  -6   90.79    4.80
   0   6  -6   87.19    5.30
   0  -6  -6   88.09    4.60
   0   6  -6   94.09    5.10
   0   6  -6   98.89    3.60
   0   6   6   88.29    5.40
   1   6   6  499.15   17.60
  -1   6  -6  502.05   17.20
   1   6   6  523.45   16.20
  -1  -6   6  509.95   18.00
  -1   6  -6  518.35   16.70
   1   6   6  501.85   17.70
  -1   6  -6  491.25   17.60
   1  -6  -6  540.75   15.60
   1  -6  -6  511.95   17.20
  -1  -6  -6  494.25   16.40
  -1   6   6  509.65   16.60
   1   6  -6  490.35   17.60
   1   6  -6  511.05   17.00
   1  -6   6  496.65   18.20
   1   6  -6  517.75   16.00
   1   6  -6  506.35   17.60
  -1   6   6  508.65   17.70
  -1   6   6  490.75   18.20
   2   6   6    5.80    2.20
   2  -6  -6    7.50    1.60
  -2   6  -6    3.00    1.50
   2   6   6    9.40    2.00
   2  -6  -6    9.30    2.30
  -2   6  -6    6.90    1.80
   2   6   6    4.90    1.50
  -2  -6   6    6.30    2.00
   2  -6   6    6.60    2.40
  -2   6   6    7.00    1.50
   2   6  -6    6.90    2.00
   2   6  -6    5.70    1.50
  -2   6   6    8.30    2.40
  -2  -6  -6   12.60    1.80
   2   6  -6    7.90    2.00
   2   6  -6    9.00    2.20
  -2   6   6    5.90    2.30
   3   6   6    6.40    2.10
   3  -6  -6    1.30    1.90
  -3   6  -6    4.70    1.50
   3   6   6    5.40    1.50
   3   6   6    5.30    1.60
  -3  -6   6    4.30    1.70
   3   6  -6    3.10    1.80
   3  -6   6    2.50    2.10
  -3   6   6    0.70    1.90
   3   6  -6    3.70    2.00
  -3   6   6    1.70    2.00
  -3   6   6    3.00    1.00
   3   6  -6    3.90    2.00
  -4   6  -6    2.80    1.30
  -4  -6   6    1.10    1.60
   4  -6  -6    7.60    2.40
   4   6   6    3.60    1.20
   4   6   6   -0.60    1.60
   4   6   6    0.10    1.40
   4  -6   6    3.70    2.30
   4   6  -6    2.10    2.00
   4   6  -6   -0.20    2.00
   4   6  -6    0.40    1.80
  -4   6   6   -0.90    1.90
  -4   6   6    3.60    2.20
  -5  -6   6  105.99    5.90
   5   6   6  101.49    5.30
   5   6   6   93.09    6.10
   5  -6  -6  109.79    7.30
   5  -6   6  107.39    7.00
   5   6  -6   98.19    6.20
   5   6  -6   89.59    6.40
  -5   6   6   86.59    6.40
   5   6  -6   87.79    6.60
  -5   6   6   89.59    6.40
   6   6   6   10.80    3.00
   6  -6  -6    6.70    3.20
   6   6  -6    4.80    2.80
   6   6  -6    3.80    3.00
   6   6  -6    8.20    2.60
  -6   6   6    7.00    2.70
  -6   6   6    8.50    3.00
   6  -6   6    9.70    3.10
   7   6   6   29.60    4.60
   7  -6  -6   19.20    4.50
   7   6  -6   22.50    4.80
   7  -6   6   16.40    4.00
   7   6  -6   24.50    3.90
  -7   6   6   33.10    4.60
   7   6  -6   19.70    4.40
   8   6   6    7.20    3.20
   8  -6  -6    5.80    3.90
   8   6  -6   10.40    4.10
   8  -6   6   11.00    3.50
   8   6  -6    7.50    3.80
   9  -6  -6   -5.10    3.00
   9  -6  -6    3.10    3.20
   9   6   6    5.00    3.40
   9   6  -6   -3.10    3.20
   9   6  -6    1.40    3.80
  10  -6  -6    0.30    4.00
  10  -6  -6    6.20    4.10
  10   6  -6   -0.50    3.90
  10   6  -6    2.70    4.10
   0  -6   7 4531.05  138.49
   0   6   7 4574.54  136.29
   0  -6  -7 4641.64  135.19
   0   6  -7 4597.84  134.29
   0   6   7 4514.65  137.19
   0   6  -7 4502.65  132.19
   0   6   7 4805.02  133.29
   0   6  -7 4606.24  136.29
   1  -6  -7   24.70    3.10
  -1  -6   7   26.50    3.50
  -1   6  -7   28.80    3.40
  -1   6  -7   35.10    3.60
   1   6   7   28.10    3.50
   1   6   7   31.10    2.30
  -1   6  -7   25.80    2.90
   1   6   7   22.90    3.40
   1   6  -7   25.20    3.40
  -1   6   7   28.40    3.80
   1   6  -7   24.20    3.00
   1   6  -7   27.00    3.60
  -1   6   7   29.10    3.70
   1   6  -7   29.00    2.00
  -1  -6  -7   24.30    2.70
   1  -6   7   34.10    4.00
   2  -6  -7  423.76   13.50
  -2   6  -7  397.36   14.40
  -2  -6   7  395.26   15.20
   2   6   7  394.96   14.90
  -2   6  -7  381.76   13.80
   2   6   7  404.96   14.80
   2  -6  -7  408.56   15.10
   2   6  -7  394.16   15.20
   2  -6   7  406.66   15.90
   2   6  -7  389.56   15.40
  -2   6   7  408.06   14.10
  -2   6   7  398.86   15.90
  -2   6   7  397.26   15.20
   2   6  -7  422.86   13.60
  -2  -6  -7  416.16   13.90
   2   6  -7  402.36   14.60
   3   6   7    1.70    2.00
  -3  -6   7    4.00    1.90
  -3   6  -7    1.90    1.50
   3  -6  -7    1.30    1.40
   3  -6  -7    3.20    2.20
   3   6   7    2.50    1.50
   3   6  -7    2.60    2.20
   3   6  -7    2.50    2.00
   3   6  -7   -1.10    1.50
  -3   6   7    2.00    2.20
  -3   6   7   -0.50    1.90
   3  -6   7    4.40    2.50
   4  -6  -7  261.07   12.00
  -4  -6   7  247.08   10.70
   4   6   7  266.57   11.20
  -4   6  -7  252.07    9.70
   4  -6  -7  267.67   10.80
  -4   6   7  234.28   11.30
   4   6  -7  248.38   11.80
   4  -6   7  244.18   12.00
   4   6  -7  266.17   11.40
  -4   6   7  258.67   12.00
   4   6  -7  267.47   11.60
   5  -6  -7   48.80    5.10
   5   6   7   45.20    5.00
  -5  -6   7   46.20    4.60
   5  -6  -7   44.80    5.70
   5   6  -7   47.90    5.40
   5  -6   7   44.90    5.30
   5   6  -7   54.49    5.50
  -5   6   7   50.89    5.70
  -5   6   7   33.70    4.60
   5   6  -7   38.20    5.30
   6   6   7 2267.67   70.79
   6  -6  -7 2300.97   69.89
   6  -6  -7 2187.88   72.29
   6  -6   7 2391.26   73.29
   6   6  -7 2208.88   70.29
   6   6  -7 2307.17   72.29
   6   6  -7 2286.67   70.09
  -6   6   7 2359.66   72.19
  -6   6   7 2191.78   71.49
   7  -6  -7   54.39    6.30
   7  -6  -7   51.09    7.00
   7   6   7   51.19    5.80
   7  -6   7   55.89    6.70
   7   6  -7   59.09    6.90
  -7   6   7   46.60    5.60
   7   6  -7   55.69    5.70
   7   6  -7   46.10    6.40
   8  -6  -7  286.07   15.60
   8  -6  -7  305.77   14.70
   8   6  -7  294.17   15.10
   8  -6   7  278.77   14.30
   8   6  -7  289.37   15.20
   9  -6  -7    1.90    3.20
   9  -6  -7    1.70    3.70
   9   6  -7    4.70    4.00
   9   6  -7    7.70    4.20
  10  -6  -7   50.49    8.10
  10  -6  -7   53.49    7.40
  10   6  -7   45.70    7.50
  10   6  -7   64.39    8.60
   0  -6  -8   -0.50    1.40
   0   6  -8   -0.30    1.60
   0   6   8   -1.60    1.70
   0   6   8   -1.70    1.80
   0   6  -8    0.90    1.90
   0   6  -8   -1.30    1.40
   0  -6   8   -0.40    2.00
  -1  -6   8  230.28   10.40
  -1   6  -8  219.28    9.80
   1  -6  -8  225.48    9.70
   1   6   8  242.68   10.30
  -1   6  -8  220.58    8.90
   1   6   8  221.18   10.00
  -1   6  -8  228.58   10.30
   1  -6   8  212.18   10.30
  -1   6   8  219.18   10.70
   1   6  -8  225.18   10.30
  -1  -6  -8  219.48    9.00
   1   6  -8  231.18    9.50
  -1   6   8  202.08    9.90
   1   6  -8  234.48   10.40
  -1   6   8  231.08    9.60
   2   6   8   26.20    3.70
  -2  -6   8   24.90    3.70
   2  -6  -8   21.00    3.50
  -2   6  -8   27.70    3.40
   2   6   8   23.00    3.20
  -2   6  -8   22.20    2.80
   2   6  -8   30.90    3.60
  -2   6   8   24.00    3.80
   2   6  -8   20.40    3.40
  -2   6   8   25.30    2.90
   2   6  -8   22.40    3.80
  -2   6   8   15.80    3.60
   2  -6   8   17.40    3.70
  -2  -6  -8   24.30    2.80
  -3   6  -8    7.40    2.00
  -3  -6   8    4.30    2.10
   3  -6  -8    4.80    2.50
   3   6   8    5.50    2.70
   3   6   8    5.70    2.00
   3  -6  -8    9.20    2.20
   3  -6   8    8.40    3.10
   3   6  -8    6.30    2.80
  -3   6   8    7.70    2.70
   3   6  -8    2.70    2.40
   3   6  -8    5.70    2.50
  -3   6   8    5.10    2.70
   3   6  -8    7.10    1.90
   4  -6  -8    7.00    2.90
  -4  -6   8    6.30    2.20
   4   6   8    0.50    2.10
   4  -6  -8    4.80    2.10
  -4   6   8    3.30    2.60
   4   6  -8    3.60    2.50
   4   6  -8    6.10    2.60
   4   6  -8    2.10    2.30
   4  -6   8    2.60    2.80
  -4   6   8    3.10    2.10
   5  -6  -8  238.48   12.50
   5  -6  -8  277.67   11.80
   5   6   8  262.47   11.90
   5   6  -8  259.27   12.90
   5  -6   8  239.58   12.80
   5   6  -8  245.18   11.90
  -5   6   8  240.38   12.20
  -5   6   8  247.68   12.50
   5   6  -8  255.77   12.20
   6   6   8   20.30    4.00
   6  -6  -8   18.60    3.80
   6  -6  -8   19.90    4.80
  -6   6   8   20.60    4.40
   6   6  -8   28.00    5.20
  -6   6   8   25.10    4.40
   6  -6   8   20.30    4.60
   6   6  -8   19.00    4.20
   6   6  -8   18.20    3.90
   7  -6  -8  165.48   11.10
   7   6   8  141.89    9.20
   7  -6  -8  149.39    9.50
   7  -6   8  167.38   10.70
   7   6  -8  130.29   10.00
   7   6  -8  158.08    9.40
   7   6  -8  164.98   10.80
  -7   6   8  171.98   10.20
   8  -6  -8    4.30    4.10
   8  -6  -8    5.80    3.50
   8  -6   8    2.40    3.50
   8   6  -8    6.70    4.10
  -8   6   8    1.60    2.90
   8   6  -8   -0.20    3.40
   9  -6  -8   -1.80    3.70
   9  -6  -8    3.80    3.80
   9   6  -8   -3.80    3.40
   9   6  -8    3.00    4.00
   0  -6   9  321.87   14.20
   0   6   9  326.87   14.20
   0   6  -9  343.27   12.50
   0   6  -9  355.26   14.00
   0   6   9  323.57   13.70
   0   6  -9  336.27   14.20
   0  -6  -9  320.17   12.80
   0   6   9  338.67   13.80
  -1   6  -9  205.98    9.60
   1   6   9  189.88    9.40
  -1  -6   9  189.38    9.70
  -1   6  -9  198.18    8.30
  -1   6  -9  177.58    9.50
   1  -6  -9  193.48    9.10
   1   6   9  198.28    9.70
  -1   6   9  182.38    9.50
   1  -6   9  179.68    9.90
  -1  -6  -9  188.38    8.50
  -1   6   9  195.88    9.00
   1   6  -9  193.28    8.60
   1   6  -9  183.58    9.70
  -1   6   9  199.38   10.30
   1   6  -9  205.38   10.00
  -2   6  -9 1274.17   39.30
   2  -6  -9 1213.28   40.10
   2   6   9 1298.67   40.30
   2   6   9 1259.57   40.20
  -2  -6   9 1212.18   40.80
  -2   6  -9 1233.58   37.80
  -2   6   9 1209.48   41.40
   2   6  -9 1186.38   40.80
   2   6  -9 1269.47   39.00
  -2  -6  -9 1209.58   38.70
  -2   6   9 1209.08   40.40
  -2   6   9 1266.17   39.50
   2  -6   9 1160.68   41.50
   2   6  -9 1260.97   40.50
   3   6   9    4.10    2.50
   3  -6  -9    1.80    2.50
  -3  -6   9    2.30    2.10
  -3   6  -9    0.10    1.80
   3   6   9    3.10    2.00
   3  -6   9    2.20    2.90
   3   6  -9    3.60    2.20
  -3   6   9    3.00    2.80
   3   6  -9    1.20    2.20
  -3   6   9    2.80    2.70
   3   6  -9    1.20    2.70
  -4  -6   9 1357.26   44.00
   4  -6  -9 1308.77   44.80
   4  -6   9 1355.76   46.20
   4   6  -9 1329.37   43.20
  -4   6   9 1329.77   44.50
   4   6  -9 1361.66   44.40
  -4   6   9 1426.16   45.90
   4   6  -9 1318.47   45.10
   5   6   9  207.78   10.70
   5  -6  -9  206.38   10.00
   5  -6  -9  223.38   12.00
   5   6  -9  209.58   11.10
   5  -6   9  210.18   12.10
   5   6  -9  209.18   11.30
   5   6  -9  206.58   11.90
  -5   6   9  190.38   11.10
  -5   6   9  204.68   11.60
   6  -6  -9  171.08   11.20
   6  -6  -9  187.38   10.20
   6   6   9  204.78   10.40
   6  -6   9  170.48   11.30
   6   6  -9  191.48   11.70
  -6   6   9  161.78   10.50
  -6   6   9  193.78   11.20
   6   6  -9  184.28   10.50
   6   6  -9  155.98   10.30
   7  -6  -9   23.70    4.60
   7  -6  -9   15.60    4.90
   7  -6   9   23.40    5.60
   7   6  -9   27.30    5.10
  -7   6   9   29.40    5.50
   7   6  -9   17.90    5.00
   7   6  -9   10.40    4.60
   8  -6  -9  483.85   22.80
   8  -6  -9  527.75   21.40
   8   6  -9  489.75   22.60
   8  -6   9  478.95   22.10
   8   6  -9  474.75   21.70
  -8   6   9  532.45   21.80
   9  -6  -9    5.70    4.40
   9   6   9    7.60    4.50
   9  -6  -9   -1.50    3.10
   9   6  -9   -1.30    4.20
   9   6  -9   -2.00    3.80
   0  -6  10   13.90    3.70
   0  -6 -10   28.50    3.80
   0   6  10   19.20    3.90
   0   6  10   20.00    3.60
   0   6 -10   27.70    3.40
   0   6 -10   16.80    3.60
   0   6  10   27.40    4.30
   0   6 -10   22.30    4.00
   1   6  10   17.10    3.70
  -1   6 -10   26.90    4.30
   1   6  10   25.30    4.30
  -1   6 -10   26.60    3.20
   1   6  10   15.20    3.60
  -1   6 -10   23.90    4.00
   1  -6 -10   22.60    3.70
  -1  -6  10   27.30    4.40
   1   6 -10   24.30    4.30
  -1   6  10   27.90    4.70
   1   6 -10   21.90    3.30
  -1   6  10   27.50    3.90
   1  -6  10   25.70    4.60
   1   6 -10   24.90    4.30
  -1  -6 -10   25.80    3.50
  -1   6  10   31.00    4.60
   2  -6 -10   37.80    4.90
  -2  -6  10   41.40    5.20
   2   6  10   38.50    4.90
  -2   6 -10   40.80    4.70
   2   6  10   41.20    5.00
   2   6 -10   36.90    5.20
  -2   6  10   42.80    5.30
   2   6 -10   34.60    4.30
   2  -6  10   28.20    5.10
   2   6 -10   38.90    5.60
  -2  -6 -10   38.80    4.10
  -2   6  10   33.10    5.20
  -3   6 -10    6.10    2.60
   3  -6 -10    4.80    3.00
   3   6  10    6.80    3.00
  -3  -6  10    4.10    2.60
   3   6 -10    7.00    3.30
   3  -6  10   12.80    4.00
   3   6 -10    6.40    2.70
   3   6 -10    7.90    3.10
  -3   6  10    0.30    2.70
  -3   6  10   11.20    3.70
   4  -6 -10    2.90    3.00
   4   6  10   -0.30    2.60
  -4  -6  10    4.50    2.50
   4  -6  10    1.80    2.70
   4   6 -10    3.30    3.00
   4   6 -10   -0.10    2.60
  -4   6  10    9.00    3.50
  -4   6  10   -1.50    2.60
   4   6 -10   -0.10    3.00
   5   6  10   77.99    7.40
   5  -6 -10   86.99    8.80
  -5   6  10   79.59    8.00
   5  -6  10   76.79    8.90
   5   6 -10   75.19    8.30
   5   6 -10   90.09    8.60
   5   6 -10   72.99    7.30
  -5   6  10   94.69    8.90
   6  -6 -10   14.80    5.00
  -6   6  10   13.70    4.30
   6   6 -10   14.50    4.20
  -6   6  10   15.80    4.40
   6   6 -10    5.20    3.70
   6  -6  10    9.30    4.60
   6   6 -10    4.00    4.10
   7  -6 -10   44.80    7.20
   7   6 -10   43.80    7.30
   7   6 -10   44.90    6.20
  -7   6  10   49.50    6.80
   7   6 -10   50.59    7.20
   7  -6  10   48.30    7.60
   8  -6 -10   11.90    5.40
   8   6  10    7.00    4.70
   8   6 -10   12.10    5.60
   8   6 -10   13.70    5.10
   8  -6  10   12.10    4.90
   0   6 -11  413.06   16.90
   0   6 -11  382.76   17.00
   0   6  11  379.56   16.30
   0  -6 -11  392.06   15.50
   0   6  11  384.96   17.00
   0   6  11  396.96   16.50
   0  -6  11  370.86   17.00
  -1   6 -11   23.70    4.10
  -1  -6  11   21.30    4.40
   1   6  11   28.10    4.60
   1   6  11   20.20    4.60
   1   6  11   26.60    4.50
   1  -6 -11   20.50    3.80
  -1   6 -11   15.10    4.00
   1   6 -11   22.80    4.50
  -1   6  11   22.60    3.80
   1  -6  11   27.80    5.30
  -1   6  11   23.30    4.60
   1   6 -11   22.60    4.60
  -1   6  11   23.40    4.40
  -1  -6 -11   22.40    3.70
   2   6  11  847.12   29.50
  -2  -6  11  872.41   30.20
   2  -6 -11  823.82   29.50
   2   6  11  812.12   29.00
  -2   6 -11  847.72   28.90
   2   6  11  798.42   30.50
   2   6 -11  806.62   27.80
  -2  -6 -11  820.02   27.90
  -2   6  11  811.92   30.80
  -2   6  11  828.72   29.70
   2  -6  11  795.42   30.90
   2   6 -11  862.61   30.30
   2   6 -11  787.52   30.20
   3  -6 -11    3.40    3.10
   3   6  11    1.90    3.20
  -3  -6  11    0.80    2.70
   3   6  11    8.30    3.30
   3   6 -11    3.50    3.10
   3  -6  11    5.40    3.60
   3   6 -11    0.30    2.50
   3   6 -11    2.80    3.40
  -3   6  11    5.60    3.30
  -3   6  11    2.20    3.00
   4   6  11  666.53   27.90
   4  -6 -11  690.73   27.10
   4   6 -11  707.43   25.70
   4   6 -11  701.33   27.00
   4   6 -11  694.53   27.60
   4  -6  11  719.03   28.60
  -4   6  11  698.03   26.70
   5  -6 -11   65.09    8.00
   5   6  11   53.79    7.70
   5   6 -11   54.29    7.80
   5   6 -11   67.19    7.40
  -5   6  11   66.49    7.60
   5  -6  11   59.79    8.20
   5   6 -11   72.29    8.10
  -5   6  11   65.99    8.00
   6  -6 -11  193.68   13.00
   6   6  11  194.48   13.20
   6   6 -11  191.38   12.90
   6  -6  11  208.58   13.70
   6   6 -11  194.48   12.00
  -6   6  11  192.68   12.30
   7   6  11   11.00    4.90
   7  -6 -11    5.10    4.70
   7   6 -11   16.40    5.60
   7  -6  11   21.10    6.10
   7   6 -11    6.30    4.30
   8   6  11  303.17   18.40
   8  -6 -11  386.36   19.80
   8   6 -11  365.06   19.20
   8  -6  11  349.47   18.90
   8   6 -11  363.26   18.10
   0   6  12   41.00    5.80
   0   6  12   44.70    5.70
   0  -6  12   36.10    5.90
   0   6  12   37.10    5.80
   0  -6 -12   42.90    5.40
   0   6 -12   49.90    6.50
   0   6 -12   51.19    6.30
   1  -6 -12    2.80    2.60
   1   6  12   -2.40    2.80
  -1  -6  12    0.80    2.80
  -1   6 -12   -0.90    2.50
   1   6  12    1.80    2.80
   1   6  12   -3.00    2.50
  -1   6 -12   -1.40    2.30
  -1  -6 -12   -2.50    1.80
   1   6 -12   -1.70    2.50
   1   6 -12    3.40    3.40
  -1   6  12    0.10    3.10
  -1   6  12    2.50    2.40
   1  -6  12   -0.50    3.00
  -1   6  12    1.70    2.90
  -2  -6  12   14.60    4.10
   2   6  12   15.90    4.60
  -2   6 -12   21.70    4.20
   2  -6 -12   24.90    4.70
   2   6  12   17.60    4.40
   2   6 -12   17.30    4.60
  -2   6  12   20.00    4.60
   2   6 -12   23.60    4.90
  -2   6  12   20.70    4.90
   2  -6  12   15.10    5.00
  -3  -6  12    0.50    2.40
   3   6  12    5.30    3.60
   3  -6 -12    2.80    3.10
  -3   6  12    0.50    3.00
   3   6 -12   -2.20    2.80
  -3   6  12    2.60    3.20
   3   6 -12    2.30    3.10
   3  -6  12    0.50    3.50
   4  -6 -12    1.50    3.40
   4   6  12    1.40    3.70
   4   6 -12    0.00    3.70
   4   6 -12   -0.30    3.00
  -4   6  12    4.20    3.70
  -4   6  12    3.70    3.60
   4  -6  12    0.60    3.60
   5  -6 -12   31.00    6.30
   5   6  12   16.60    5.40
   5  -6  12   22.30    6.20
  -5   6  12   32.40    5.70
   5   6 -12   26.10    5.50
   5   6 -12   34.30    6.80
   6  -6 -12    6.10    4.40
   6   6  12    2.30    4.10
   6   6 -12    9.50    5.10
   6  -6  12   13.50    5.60
   6   6 -12    4.50    3.70
   7   6  12   40.20    7.60
   7  -6 -12   40.50    7.50
   7   6 -12   47.10    7.90
   7   6 -12   48.20    7.60
   0  -6 -13  669.43   25.10
   0  -6  13  668.43   27.30
   0   6  13  696.33   26.40
   0   6 -13  666.43   27.00
   1  -6 -13   99.09    7.50
  -1  -6  13   91.89    9.00
   1   6  13   84.29    7.90
  -1   6 -13   93.99    8.70
   1   6  13   89.39    8.90
   1   6  13   88.99    8.80
  -1   6 -13   89.19    8.90
   1   6 -13   91.89    9.50
  -1   6  13  113.09    9.00
   1   6 -13   91.49    8.90
   1  -6  13   90.99    9.40
  -1   6  13   92.69    8.90
  -2  -6  13  205.78   11.90
   2   6  13  189.48   12.30
   2  -6 -13  195.48   11.40
   2   6 -13  206.88   12.50
  -2   6  13  211.08   11.90
  -2   6  13  215.78   13.10
   2  -6  13  201.38   13.00
   2   6 -13  196.88   12.70
   3  -6 -13    3.90    3.80
   3   6  13    3.10    3.80
   3   6 -13   -2.70    3.70
  -3   6  13   11.00    4.20
   3  -6  13    5.30    4.30
   4  -6 -13  108.29   10.40
   4   6  13   97.19   10.30
   4   6 -13  127.39   11.80
   4  -6  13  100.39   11.20
  -4   6  13  121.59    9.40
   5  -6 -13   62.69    8.60
   5   6  13   60.69    9.10
   5  -6  13   60.99    9.10
   5   6 -13   59.99    8.60
  -5   6  13   65.69    8.20
   6   6  13  498.95   24.30
   6  -6 -13  510.35   23.60
   6   6 -13  525.25   24.50
   0   6 -14  124.29   10.00
   0  -6  14  134.39   10.70
  -1  -6  14    2.10    3.40
   1   6  14    1.60    3.20
   1  -6 -14    2.90    3.30
   1  -6  14   -1.00    3.40
   1   6 -14    0.30    3.50
  -1   6  14    0.90    3.10
   2   6  14    1.10    3.50
   2  -6 -14   -4.20    2.90
  -2   6  14    3.00    3.20
   2  -6  14   -0.10    3.80
   2   6 -14    6.40    4.30
   3  -6 -14    4.40    3.70
   3   6  14   -2.10    3.90
   3   6 -14   -2.00    4.00
  -3   6  14   -4.00    2.90
   3  -6  14    4.10    4.80
   4   6  14   75.89    9.30
   4  -6 -14   70.39    9.00
   4  -6  14   85.69   10.50
   4   6 -14   81.19   10.10
  -4   6  14   68.69    8.30
   0  -6  15  221.98   14.30
   0   6 -15  258.37   14.80
  -1  -6  15  116.09   11.10
   1   6  15  103.49   10.40
   1  -6  15  102.99   11.20
   1   6 -15  119.19   11.80
   0   7   0    0.30    0.80
   0   7   0   -0.60    0.70
   0   7   0    1.40    1.00
   0   7   0    2.30    0.90
   0   7   0    1.40    1.00
   0  -7   0   -1.30    0.90
   1  -7   0 2058.99   64.59
   1   7   0 2145.69   63.09
  -1  -7   0 2046.50   65.19
   1   7   0 2175.78   61.99
  -1   7   0 2289.67   63.39
  -1   7   0 2229.58   63.19
   1   7   0 2142.99   62.79
  -1   7   0 2094.09   64.19
   1   7   0 2193.68   64.09
  -1   7   0 2030.80   62.89
  -1   7   0 2213.88   62.19
   1   7   0 2244.98   63.29
  -2  -7   0    1.30    1.50
  -2   7   0   -0.90    0.90
   2   7   0    0.70    0.90
   2  -7   0    0.30    0.80
   2   7   0    3.10    1.10
   2   7   0    1.10    0.60
   2   7   0    0.50    1.10
  -2   7   0    0.40    1.00
   2   7   0    7.90    1.40
  -2   7   0   -0.30    1.00
  -2   7   0   -0.10    0.80
   3   7   0  243.18    8.20
  -3   7   0  253.97    8.90
   3   7   0  244.48    8.40
   3   7   0  235.18    8.70
  -3   7   0  245.98    8.50
   3  -7   0  248.18    8.40
  -3   7   0  238.98    8.90
  -3   7   0  238.48    8.90
   3   7   0  250.57    8.50
   3   7   0  232.78    9.00
   4   7   0   -0.30    0.90
  -4   7   0    0.40    1.20
   4   7   0    0.70    0.90
  -4   7   0    1.00    1.10
   4   7   0   -0.50    1.20
   4   7   0    0.10    1.10
  -4   7   0    2.60    1.30
   4  -7   0    0.90    0.90
   5   7   0 1821.12   54.29
  -5   7   0 1748.53   54.19
   5   7   0 1765.52   53.69
   5   7   0 1868.11   52.59
  -5   7   0 1747.83   53.09
   5   7   0 1800.62   53.49
   6   7   0    1.70    1.80
  -6   7   0    0.10    1.10
  -6   7   0    0.70    1.20
   6   7   0   -0.60    1.70
   7   7   0 1365.96   43.00
   7   7   0 1330.27   42.70
   8   7   0    0.00    2.40
   8   7   0    1.50    1.90
   9   7   0   23.90    4.50
   9  -7   0   33.90    5.90
  10   7   0   -0.50    2.70
  10  -7   0   -0.80    3.20
  11  -7   0  242.68   15.00
  11   7   0  237.88   13.40
   0   7  -1    0.00    0.60
   0  -7   1    7.40    1.50
   0   7   1   -0.20    0.90
   0   7   1    1.30    0.90
   0   7   1    0.50    0.70
   0   7  -1    0.30    1.00
   0   7   1   -0.70    0.90
   0  -7  -1    0.30    1.10
   0   7  -1    0.60    1.00
   0   7  -1   -0.40    0.70
   0   7   1   -0.10    1.00
   1   7   1   21.30    2.10
   1   7   1   22.90    2.20
  -1   7  -1   24.70    1.40
  -1   7  -1   24.80    2.00
   1   7   1   23.00    2.10
   1  -7  -1   24.90    2.10
  -1   7  -1   20.30    2.10
   1   7   1   24.60    1.60
  -1   7  -1   23.40    1.90
  -1  -7   1   19.30    2.40
  -1   7  -1   19.50    2.00
   1   7   1   25.50    2.10
   1  -7   1   26.10    2.10
  -1   7   1   23.60    1.80
  -1   7   1   27.40    2.50
   1   7  -1   23.10    2.10
  -1   7   1   23.70    1.90
   1   7  -1   23.40    1.80
   1   7  -1   23.90    2.20
  -1   7   1   21.70    2.20
   1   7  -1   23.60    1.60
  -1  -7  -1   26.50    2.90
   1   7  -1   22.40    2.10
   2   7   1    8.10    1.50
   2   7   1    5.50    1.10
  -2   7  -1    6.40    0.90
  -2   7  -1    5.10    1.30
   2   7   1    4.60    1.10
  -2   7  -1    3.40    1.20
  -2  -7   1    7.20    1.80
   2  -7  -1    8.50    1.20
  -2   7  -1    6.40    1.30
   2   7   1    5.90    1.20
  -2   7  -1    7.80    1.50
   2   7  -1    3.10    1.30
   2   7  -1    6.10    1.10
  -2   7   1    6.60    1.50
   2  -7   1    2.60    1.10
   2   7  -1    4.60    1.30
  -2   7   1    6.60    1.30
  -2   7   1    5.60    1.30
   2   7  -1    5.10    1.20
   2   7  -1    4.80    1.30
   3   7   1   25.40    2.30
   3   7   1   21.60    1.90
  -3  -7   1   19.60    2.80
  -3   7  -1   21.20    2.10
   3  -7  -1   22.80    1.50
  -3   7  -1   20.40    2.20
   3   7   1   21.00    1.60
  -3   7  -1   25.50    2.50
   3   7   1   21.90    1.90
  -3   7  -1   28.60    1.90
   3   7   1   18.50    2.30
   3  -7   1   22.10    2.20
   3   7  -1   22.10    2.10
   3   7  -1   16.40    2.20
  -3   7   1   18.60    2.40
  -3   7   1   23.80    2.60
  -3   7   1   22.00    2.30
   3   7  -1   17.40    1.90
   3   7  -1   19.90    2.10
  -4   7  -1  121.19    5.20
   4  -7  -1  137.29    4.40
   4   7   1  120.19    4.70
   4   7   1  124.19    5.20
   4   7   1  120.19    4.80
   4   7   1  113.59    5.50
  -4   7  -1  116.99    5.30
  -4   7   1  123.49    5.70
   4   7  -1  121.89    5.30
   4   7  -1  119.79    5.50
   4   7  -1  119.39    5.20
  -4   7   1  110.79    5.70
   4  -7   1  121.19    5.20
   4   7  -1  114.79    5.80
   5   7   1   39.20    2.20
  -5   7  -1   37.50    2.70
  -5   7  -1   39.70    2.70
   5   7   1   35.90    3.30
   5   7   1   34.50    3.50
   5   7   1   33.40    2.20
   5  -7   1   37.30    2.80
   5   7  -1   35.70    3.80
   5   7  -1   42.90    3.90
  -5   7   1   35.50    3.40
   5   7  -1   43.90    2.90
   6   7   1   92.29    5.30
   6   7   1   88.19    5.60
   6   7  -1   78.09    5.60
  -6   7   1   91.99    5.00
   6   7  -1   83.39    5.40
   6   7  -1   81.79    4.20
   7   7   1   19.20    3.30
   7   7   1   18.50    3.20
   7  -7  -1   14.40    3.80
   7   7  -1   14.20    3.00
   7   7  -1   13.10    3.20
   8   7   1   47.20    5.40
   8  -7  -1   54.09    6.80
   8   7  -1   48.20    5.70
   8   7  -1   50.09    5.50
   9  -7  -1   38.60    6.30
   9   7   1   49.30    5.70
   9   7  -1   36.60    5.50
  10  -7  -1   14.50    5.00
  10   7   1    6.40    3.40
  10  -7   1   16.40    5.00
  10   7  -1   20.40    4.70
  11  -7  -1    6.00    4.30
  11   7   1    9.90    3.80
  11   7   1    4.50    3.80
  11   7  -1   -1.30    3.40
  11  -7   1    5.30    4.30
   0   7  -2    3.10    1.20
   0   7   2    0.40    1.10
   0  -7   2    4.90    1.40
   0   7   2   -0.90    1.10
   0   7   2    1.20    1.20
   0   7   2   -0.70    0.70
   0  -7  -2   -1.80    0.60
   1   7   2 1730.63   52.89
   1   7   2 1874.71   51.49
  -1   7  -2 1824.22   52.39
   1   7   2 1766.02   53.69
   1   7   2 1817.32   53.89
  -1   7  -2 1744.23   52.79
  -1   7  -2 1718.33   53.89
  -1   7  -2 1860.11   52.79
   1  -7  -2 1740.53   53.39
  -1  -7   2 1842.12   54.89
   1   7  -2 1901.71   52.99
  -1   7   2 1729.43   54.19
   1   7  -2 1802.42   52.39
   1  -7   2 1811.02   54.59
   1   7  -2 1853.81   53.29
   1   7  -2 1741.13   52.89
  -1   7   2 1854.71   53.69
   1   7  -2 1740.33   53.99
  -1   7   2 1834.62   53.19
   2   7   2 1537.75   43.40
   2   7   2 1484.35   44.70
  -2   7  -2 1522.95   44.30
   2   7   2 1467.75   45.50
  -2   7  -2 1455.25   44.40
  -2  -7   2 1538.15   46.50
  -2   7  -2 1563.54   44.60
   2   7   2 1511.15   44.30
  -2   7  -2 1476.95   45.30
   2   7   2 1507.45   45.20
   2   7  -2 1551.74   44.90
   2   7  -2 1474.95   44.60
   2  -7   2 1493.25   45.90
   2   7  -2 1497.85   44.80
  -2   7   2 1473.45   45.90
  -2   7   2 1505.75   45.00
   2   7  -2 1486.25   45.50
   2   7  -2 1450.55   44.30
  -2   7   2 1557.34   45.40
  -3   7  -2 1550.34   47.70
  -3   7  -2 1637.94   47.30
  -3   7  -2 1575.94   46.80
  -3  -7   2 1619.94   49.30
   3   7   2 1608.34   47.40
   3   7   2 1495.55   47.40
   3   7   2 1609.54   46.20
   3   7   2 1585.44   46.40
   3   7   2 1651.93   46.70
   3  -7   2 1600.84   48.50
  -3   7   2 1581.04   47.80
   3   7  -2 1580.64   48.00
   3   7  -2 1545.35   47.10
  -3   7   2 1491.15   48.40
   3   7  -2 1617.64   47.70
   3   7  -2 1587.44   47.10
  -3   7   2 1589.34   48.00
  -4  -7   2  331.77   12.50
  -4   7  -2  318.77   10.90
   4   7   2  312.27   10.40
  -4   7  -2  307.97   10.60
   4   7   2  324.67   10.20
   4   7   2  317.27   11.00
   4   7   2  329.27   10.80
   4   7   2  309.07   11.60
   4   7  -2  316.97   11.30
   4   7  -2  309.77   11.80
  -4   7   2  311.27   12.00
   4   7  -2  328.07   11.60
  -4   7   2  309.07   11.60
   4   7  -2  308.57   11.10
   4  -7   2  321.47   11.50
   5  -7  -2  698.63   24.80
   5   7   2  701.93   22.60
  -5   7  -2  690.53   21.60
   5   7   2  731.03   22.80
  -5   7  -2  703.23   22.10
   5   7   2  725.83   21.40
   5   7   2  722.63   21.00
   5   7   2  692.03   23.40
   5   7  -2  687.83   23.50
   5   7  -2  720.53   23.60
   5   7  -2  710.83   22.40
  -5   7   2  685.03   23.50
  -5   7   2  690.03   23.50
   5  -7   2  728.23   23.20
   6  -7  -2  108.59    7.10
   6   7   2  110.89    6.10
   6   7   2  122.09    6.00
   6   7  -2  113.49    5.50
   6  -7   2  121.09    5.90
  -6   7   2  108.69    6.00
   6   7  -2  111.19    6.50
   6   7  -2  105.19    6.50
   7   7   2  428.46   16.20
   7  -7  -2  445.06   18.50
   7   7  -2  452.45   17.10
   7   7  -2  416.96   17.00
   8   7   2  103.79    7.10
   8  -7  -2   90.09    8.80
   8   7  -2  101.49    7.30
   8   7  -2  116.19    7.90
   9   7   2  418.66   17.60
   9   7   2  427.66   17.10
   9  -7  -2  405.86   19.20
   9   7  -2  390.06   17.70
   9   7  -2  422.96   17.70
  10  -7  -2   56.09    7.80
  10   7   2   39.40    5.90
  10   7   2   44.00    5.80
  10   7  -2   43.80    6.50
  10  -7   2   40.80    6.80
  11   7   2  166.08   10.90
  11  -7  -2  159.88   12.20
  11  -7   2  171.48   12.20
  11   7  -2  176.18   11.70
   0  -7   3   -0.40    0.80
   0   7  -3    3.70    1.30
   0   7  -3    0.90    0.90
   0   7  -3    1.10    0.80
   0  -7  -3   -0.50    0.60
   0   7   3    1.20    1.00
   0   7  -3    0.50    0.80
   0   7   3    1.70    1.10
   0   7   3   11.90    1.90
   0   7  -3    0.60    1.10
   1  -7  -3   44.50    2.80
  -1  -7   3   42.70    3.00
  -1   7  -3   40.40    2.80
   1   7   3   43.70    3.00
   1   7   3   43.70    3.10
  -1   7  -3   43.30    2.90
   1   7   3   44.20    2.80
   1   7   3   41.70    1.80
  -1   7  -3   45.80    2.40
  -1   7  -3   43.40    2.90
   1   7  -3   39.20    2.80
  -1   7   3   46.50    3.10
  -1   7   3   50.69    3.00
   1   7  -3   41.70    2.60
  -1   7   3   45.70    3.20
  -1  -7  -3   52.29    1.90
   1   7  -3   53.09    3.30
   1   7  -3   42.50    2.90
   1  -7   3   44.70    3.00
   1   7  -3   49.00    3.20
  -2   7  -3  300.07   10.50
   2   7   3  298.97   10.50
   2   7   3  297.37   11.00
  -2   7  -3  315.17   10.20
   2   7   3  322.37    9.40
  -2   7  -3  294.97   10.60
   2   7   3  303.77   10.60
   2  -7  -3  311.17   11.20
  -2  -7   3  304.17   11.30
  -2   7  -3  315.07   10.70
  -2   7   3  295.27   11.40
   2   7  -3  306.67   11.10
   2   7  -3  310.57   10.80
   2   7  -3  299.77   10.80
  -2   7   3  303.57   10.80
   2   7  -3  304.27   10.60
  -2   7   3  307.67   11.00
   2   7  -3  305.67   10.80
   2  -7   3  296.17   11.10
   3   7   3  573.64   17.90
  -3   7  -3  574.44   18.10
  -3   7  -3  567.84   18.40
   3   7   3  575.14   18.30
  -3  -7   3  597.74   19.70
   3   7   3  591.04   19.40
   3  -7  -3  564.94   19.60
   3   7   3  613.94   17.50
   3   7   3  573.04   18.50
  -3   7  -3  596.74   18.30
   3   7  -3  555.94   18.80
   3   7  -3  568.94   18.70
   3   7  -3  566.14   19.10
  -3   7   3  550.74   19.00
   3  -7   3  583.64   19.40
   3   7  -3  570.24   18.90
  -3   7   3  581.54   19.20
  -3   7   3  548.75   19.50
  -4   7  -3   77.39    3.90
  -4   7  -3   86.39    4.10
   4   7   3   84.79    4.80
  -4  -7   3   87.69    5.10
   4   7   3   81.79    3.50
   4   7   3   85.69    4.10
   4   7   3   86.79    3.70
   4  -7  -3   85.29    5.40
   4   7  -3   81.89    4.70
   4   7  -3   83.69    4.90
  -4   7   3   79.19    4.90
   4  -7   3   88.19    4.90
   4   7  -3   83.09    4.70
  -4   7   3   87.69    5.40
   4   7  -3   83.59    5.20
   5   7   3   53.39    4.20
  -5  -7   3   63.29    4.60
  -5   7  -3   56.59    3.00
   5  -7  -3   54.39    5.50
  -5   7  -3   53.89    3.00
   5   7   3   57.79    3.70
   5   7  -3   62.89    4.70
  -5   7   3   55.69    4.30
   5   7  -3   59.09    3.90
   5  -7   3   52.09    4.00
   5   7  -3   53.19    4.30
  -5   7   3   49.00    4.60
   6   7   3    4.50    1.90
   6  -7  -3   10.00    3.30
   6   7   3    5.60    2.20
  -6   7   3    2.60    2.10
   6  -7   3    5.90    2.10
   6   7  -3    6.20    2.40
   6   7  -3    4.10    1.80
   6   7  -3    5.70    2.20
   7   7   3   36.80    4.10
   7  -7  -3   35.90    5.10
   7   7   3   39.90    4.60
   7   7  -3   35.40    4.50
   7   7  -3   30.90    4.60
  -7   7   3   39.30    4.20
   8   7   3  105.39    6.80
   8   7   3  110.89    7.40
   8  -7  -3  118.89    9.00
   8   7  -3  114.99    8.10
   8   7  -3  113.19    8.20
   9  -7  -3  277.87   14.80
   9   7   3  257.37   12.70
   9   7   3  241.28   11.80
   9   7  -3  254.77   13.40
   9   7  -3  234.18   12.60
  10   7   3   55.09    6.80
  10  -7  -3   49.30    7.80
  10   7  -3   41.60    6.70
  11   7   3    8.60    4.10
  11  -7  -3    9.00    4.60
  11   7  -3    1.80    3.70
  11  -7   3    4.80    4.30
   0   7   4    1.00    1.10
   0   7  -4    0.50    1.20
   0  -7  -4    2.30    0.90
   0   7   4   -1.40    1.10
   0   7  -4    0.40    0.90
   0   7   4    2.00    1.30
   0   7  -4    1.10    1.30
   0   7  -4    0.70    0.80
   0   7  -4   -0.30    1.10
   0  -7   4    2.40    1.50
  -1   7  -4  319.27   10.20
  -1   7  -4  319.77   11.20
  -1   7  -4  324.47   11.00
   1   7   4  323.37   10.80
  -1   7  -4  321.07   11.40
   1  -7  -4  318.27   11.00
   1   7   4  313.07   11.50
  -1  -7   4  310.37   11.70
   1   7   4  319.07   11.50
  -1   7  -4  310.97   11.30
   1  -7   4  288.67   11.70
  -1   7   4  316.97   11.00
   1   7  -4  320.47   10.60
   1   7  -4  330.07   11.70
  -1   7   4  323.07   11.60
   1   7  -4  310.97   11.30
   1   7  -4  316.87   11.40
  -1   7   4  312.97   11.90
   1   7  -4  318.17   11.10
  -1  -7  -4  334.87   10.20
   2   7   4  214.98    8.20
  -2   7  -4  212.68    8.20
  -2   7  -4  213.08    8.10
  -2   7  -4  218.58    8.30
   2   7   4  222.38    7.90
   2  -7  -4  206.88    8.60
  -2  -7   4  215.58    8.90
  -2   7  -4  214.88    7.40
   2   7   4  214.28    8.60
   2   7  -4  217.88    8.60
   2  -7   4  208.18    8.80
   2   7  -4  227.18    8.70
  -2   7   4  211.28    9.10
  -2   7   4  224.48    8.70
  -2   7   4  214.88    8.40
   2   7  -4  200.68    8.60
   2   7  -4  216.98    8.10
   2   7  -4  202.48    8.30
   3   7   4 2884.61   84.09
   3   7   4 2805.92   84.99
  -3   7  -4 2758.62   84.29
   3   7   4 2894.91   83.29
   3   7   4 3019.30   80.89
  -3  -7   4 2792.52   86.09
  -3   7  -4 2746.83   82.59
   3  -7  -4 2732.33   85.19
  -3   7   4 2857.51   84.99
  -3   7   4 2768.42   85.69
   3   7  -4 2805.72   83.59
   3   7  -4 2814.72   82.99
  -3   7   4 3068.39   83.69
   3   7  -4 2791.52   84.69
   3  -7   4 2829.82   86.19
   3   7  -4 2828.62   85.19
   4   7   4  139.79    5.40
   4   7   4  141.19    5.40
  -4   7  -4  129.39    5.60
   4  -7  -4  139.59    7.30
   4   7   4  129.99    5.20
   4   7   4  136.59    6.90
  -4   7  -4  135.79    5.60
  -4  -7   4  129.29    6.70
   4   7   4  141.39    6.30
  -4   7   4  130.49    6.80
   4   7  -4  149.49    6.90
   4   7  -4  136.99    6.90
   4   7  -4  134.39    7.00
   4  -7   4  137.69    6.90
  -4   7   4  136.89    7.20
  -5   7  -4  142.19    5.50
  -5   7  -4  146.09    5.70
   5   7   4  139.79    6.10
  -5  -7   4  146.09    7.20
   5   7   4  148.39    6.90
   5  -7  -4  150.48    8.10
  -5   7   4  128.69    7.20
   5  -7   4  136.89    7.20
  -5   7   4  129.89    7.30
   5   7  -4  138.89    7.40
   5   7  -4  133.89    6.70
   5   7  -4  144.79    7.70
   6   7   4   31.30    3.90
   6  -7  -4   33.30    5.00
   6   7   4   31.70    3.30
   6  -7   4   29.00    3.90
  -6   7   4   27.40    3.90
   6   7  -4   27.30    3.50
  -6   7   4   31.40    4.10
   6   7  -4   27.30    4.10
   6   7  -4   31.90    4.20
   7   7   4   55.29    5.30
   7  -7  -4   52.79    6.60
  -7   7   4   58.89    5.60
   7   7  -4   61.39    4.60
   7  -7   4   53.79    5.50
   7   7  -4   58.79    6.30
   7   7  -4   60.19    6.20
   8  -7  -4   24.20    5.30
   8   7   4   35.80    4.70
   8   7  -4   43.80    5.90
   8   7  -4   37.50    5.30
   9   7   4  959.10   33.40
   9  -7  -4  960.10   36.30
   9   7  -4  944.71   34.80
   9   7  -4 1006.30   35.00
  10  -7  -4   22.80    5.90
  10   7   4   25.70    5.00
  10   7  -4   19.50    5.10
  10   7  -4   16.60    5.00
  11  -7  -4  112.79   10.70
  11  -7  -4  128.89   12.50
  11   7   4  124.29    9.30
  11   7  -4  148.39   11.10
   0   7  -5    1.00    1.20
   0   7  -5    1.00    1.40
   0   7  -5    1.70    1.20
   0   7   5    0.30    1.30
   0   7  -5   -1.30    0.80
   0  -7   5   -0.50    1.60
   0   7  -5   -1.20    1.40
   0   7   5   -0.20    1.50
   0   7   5   -0.80    1.60
   0  -7  -5    1.50    1.10
   1  -7  -5  164.08    6.70
   1   7   5  164.68    7.20
  -1   7  -5  156.88    7.00
  -1   7  -5  161.38    6.70
  -1   7  -5  140.79    6.70
   1   7   5  157.28    6.30
   1   7   5  155.58    7.20
  -1  -7   5  159.58    7.40
  -1   7  -5  148.79    7.00
  -1   7  -5  162.48    5.50
   1   7  -5  168.88    7.40
   1   7  -5  156.28    7.10
   1  -7   5  155.48    7.30
  -1   7   5  154.08    7.20
   1   7  -5  162.18    6.10
   1   7  -5  163.88    7.20
   1   7  -5  170.38    7.00
  -1   7   5  150.88    6.40
  -1  -7  -5  160.38    5.90
  -1   7   5  153.88    7.50
  -2  -7   5  483.35   17.30
   2  -7  -5  505.75   17.10
  -2   7  -5  487.15   16.30
   2   7   5  500.25   16.70
  -2   7  -5  474.05   16.20
   2   7   5  500.25   16.00
  -2   7  -5  541.25   15.20
  -2   7  -5  468.85   16.60
   2   7   5  479.85   17.00
   2   7  -5  481.45   17.20
   2   7  -5  483.95   17.00
   2   7  -5  494.95   16.10
   2  -7   5  467.75   17.40
  -2   7   5  509.15   17.80
  -2   7   5  493.05   16.50
   2   7  -5  487.15   16.60
  -2   7   5  481.95   17.10
   2   7  -5  489.95   17.00
  -3   7  -5  449.46   15.00
   3  -7  -5  455.35   16.50
  -3   7  -5  458.35   15.40
   3   7   5  445.46   15.10
   3   7   5  430.26   16.00
  -3  -7   5  445.16   16.20
   3   7   5  456.55   15.00
  -3   7   5  460.65   14.30
   3   7  -5  439.86   15.90
   3   7  -5  445.96   16.20
  -3   7   5  466.15   16.90
  -3   7   5  446.26   16.30
   3  -7   5  446.26   16.60
   3   7  -5  440.26   15.90
   4   7   5  129.69    5.50
  -4   7  -5  140.09    6.00
   4   7   5  138.59    7.20
  -4   7  -5  146.19    5.90
   4  -7  -5  137.19    7.70
  -4  -7   5  139.59    7.00
   4   7   5  145.39    6.30
   4   7   5  142.39    5.70
  -4   7   5  136.99    7.50
   4   7  -5  134.29    7.20
   4   7  -5  133.49    6.90
   4  -7   5  141.99    7.50
   4   7  -5  138.49    7.30
  -4   7   5  133.79    7.20
   5   7   5   96.19    6.20
   5  -7  -5   96.29    6.90
   5   7   5  108.49    5.60
  -5  -7   5   96.79    5.80
  -5   7   5   97.29    6.40
   5   7  -5  102.79    6.60
   5   7  -5  100.99    6.50
  -5   7   5   89.19    6.10
   5   7  -5  101.59    6.10
   5  -7   5  103.19    6.50
   6   7   5   19.60    3.60
   6   7   5   28.50    3.60
   6  -7  -5   28.40    4.80
  -6  -7   5   30.70    3.80
   6  -7   5   28.70    4.20
   6   7  -5   27.30    3.60
   6   7  -5   28.00    4.30
  -6   7   5   27.70    4.10
   6   7  -5   28.30    4.30
  -6   7   5   30.60    4.20
   7   7   5   32.90    4.70
   7   7   5   25.00    3.80
   7  -7  -5   35.40    5.60
   7   7  -5   25.00    4.60
   7  -7   5   32.60    4.60
   7   7  -5   29.20    4.80
  -7   7   5   34.50    4.60
   7   7  -5   23.50    3.60
   8   7   5   72.09    6.60
   8  -7  -5   84.09    8.80
   8   7   5   75.99    7.30
   8   7  -5   69.59    7.70
   8   7  -5   92.99    8.60
   9  -7  -5   84.09    9.30
   9   7   5   82.19    7.80
   9   7  -5   94.59    9.10
   9   7  -5   93.99    9.30
  10  -7  -5   41.00    6.60
  10   7   5   44.60    6.30
  10  -7  -5   37.10    7.00
  10   7  -5   37.30    6.70
  10   7  -5   54.29    7.30
   0  -7   6   -1.40    1.20
   0   7  -6    4.60    1.70
   0   7  -6   -0.10    1.50
   0   7  -6   -0.50    0.80
   0   7   6    2.00    1.70
   0   7   6    0.60    1.60
   0   7  -6    0.30    1.70
   0   7  -6    1.80    1.60
   0   7   6   -0.60    1.10
   0  -7  -6    0.50    1.10
  -1   7  -6  919.91   29.40
  -1   7  -6  916.41   30.00
   1  -7  -6  920.71   29.40
   1   7   6  903.01   29.90
   1   7   6  916.71   30.10
  -1   7  -6  916.01   30.00
  -1   7  -6  928.41   28.80
   1  -7  -6  962.20   27.50
   1   7   6  958.80   28.50
  -1  -7   6  946.11   30.70
   1   7  -6  955.10   29.90
  -1   7   6  879.41   30.50
   1   7  -6  971.40   28.20
  -1  -7  -6  946.61   28.60
  -1   7   6  967.00   29.00
   1   7  -6  915.11   30.00
  -1   7   6  895.51   30.00
   1   7  -6  929.51   29.10
   1  -7   6  904.41   30.70
   2   7   6  247.88    8.80
   2   7   6  247.38    9.70
  -2   7  -6  226.28    9.40
   2  -7  -6  239.98    9.90
  -2  -7   6  234.48   10.20
  -2   7  -6  243.68    9.30
   2   7   6  239.18   10.10
  -2   7  -6  234.38    9.70
   2   7  -6  227.38   10.00
   2  -7   6  255.87   10.80
  -2   7   6  231.48   10.60
  -2   7   6  245.68   10.30
   2   7  -6  255.57   10.00
   2   7  -6  242.98   10.30
   2   7  -6  236.88    8.90
  -2  -7  -6  244.18    8.60
   3   7   6  168.98    6.80
   3   7   6  154.58    7.80
   3  -7  -6  162.68    8.10
  -3   7  -6  158.78    7.20
   3   7   6  166.58    7.10
  -3   7  -6  176.88    7.20
  -3   7  -6  186.08    7.50
  -3  -7   6  155.78    7.80
   3  -7   6  170.98    8.40
   3   7  -6  164.08    8.00
   3   7  -6  161.38    7.90
  -3   7   6  158.18    8.50
  -3   7   6  146.99    7.90
   3   7  -6  154.88    8.00
   4  -7  -6   36.70    4.60
   4   7   6   28.50    3.80
  -4  -7   6   36.40    3.90
   4   7   6   38.10    3.40
  -4   7  -6   31.20    3.00
   4   7   6   34.60    2.80
   4  -7   6   35.20    4.50
  -4   7   6   32.80    4.40
  -4   7   6   31.90    4.10
   4   7  -6   41.50    4.40
   4   7  -6   33.10    4.30
   4   7  -6   32.10    4.10
   5   7   6  532.25   19.50
  -5  -7   6  545.85   19.30
   5   7   6  549.05   18.10
   5  -7  -6  491.95   20.20
   5   7  -6  556.74   19.40
  -5   7   6  502.85   19.60
   5   7  -6  532.65   20.10
  -5   7   6  536.75   20.20
   5   7  -6  506.15   19.50
   5  -7   6  535.55   20.30
   6   7   6    1.00    2.00
   6  -7  -6    0.60    2.80
   6   7   6   -1.70    1.90
   6   7  -6   -1.10    2.30
  -6   7   6    2.90    2.50
   6  -7   6    0.80    2.30
   6   7  -6    0.70    1.90
  -6   7   6    4.60    2.70
   6   7  -6    1.50    2.70
   7  -7  -6  482.05   20.80
   7   7   6  478.15   19.30
   7   7  -6  489.65   18.60
   7   7  -6  464.35   19.90
  -7   7   6  531.85   19.90
   7  -7   6  490.35   19.80
   7   7  -6  495.05   20.30
   8   7   6   58.19    6.60
   8  -7  -6   68.69    8.20
   8   7  -6   60.49    7.40
   8  -7   6   70.79    7.40
   8   7  -6   76.09    7.90
   9  -7  -6   67.19    8.50
   9   7   6   58.89    6.90
   9  -7  -6   67.69    7.70
   9   7  -6   60.59    7.80
   9   7  -6   55.89    7.10
  10  -7  -6   -1.20    3.80
  10  -7  -6    2.00    3.70
  10   7  -6    6.50    4.60
  10   7  -6    1.80    4.50
   0   7   7    0.40    1.10
   0   7  -7   -0.80    1.60
   0   7  -7   -0.20    1.50
   0   7   7   -0.60    1.70
   0  -7  -7    0.20    1.20
   0  -7   7    0.90    1.90
   0   7  -7    1.10    1.80
   0   7   7    1.50    1.60
  -1   7  -7   13.20    2.30
  -1   7  -7   14.20    2.80
   1  -7  -7   12.60    2.50
   1   7   7   17.30    2.20
   1   7   7   11.90    2.60
  -1   7  -7   15.20    2.60
   1   7   7   10.10    2.70
  -1  -7   7   13.80    2.70
   1  -7   7   17.60    3.20
   1   7  -7   14.20    2.50
   1   7  -7   13.70    1.70
   1   7  -7    9.90    2.60
  -1  -7  -7   14.80    2.10
  -1   7   7   13.60    2.90
   1   7  -7   21.30    3.20
  -1   7   7   15.10    2.60
  -1   7   7   12.10    2.10
   2   7   7    2.40    2.10
  -2   7  -7    1.00    1.30
   2  -7  -7    2.70    1.90
   2  -7  -7    3.80    1.30
  -2   7  -7    0.90    1.40
   2   7   7    4.40    1.50
  -2  -7   7    5.30    2.20
   2   7   7    2.30    1.60
  -2   7   7    3.70    1.40
   2   7  -7    4.30    2.00
   2   7  -7    2.20    2.00
  -2   7   7    3.40    1.80
  -2   7   7    4.60    2.40
   2   7  -7    1.60    2.10
  -2  -7  -7    2.70    1.30
   2   7  -7    3.60    1.40
   2  -7   7    6.50    2.30
  -3   7  -7   67.49    4.40
   3  -7  -7   68.49    5.30
  -3   7  -7   65.79    4.40
  -3  -7   7   58.59    4.90
   3  -7  -7   69.29    4.30
   3   7   7   75.59    4.60
   3   7   7   67.69    5.20
   3   7  -7   71.89    5.40
   3   7  -7   70.39    5.20
   3  -7   7   70.79    5.80
   3   7  -7   71.19    4.40
   3   7  -7   73.09    5.20
  -3   7   7   64.79    5.30
  -3   7   7   74.29    5.80
   4   7   7    3.10    2.20
  -4   7  -7    3.60    1.50
   4  -7  -7    3.90    1.90
  -4  -7   7    3.40    2.00
   4  -7  -7    1.70    2.30
   4   7  -7    0.70    2.30
  -4   7   7    5.90    2.70
   4  -7   7    3.10    2.60
  -4   7   7    3.40    2.30
   4   7  -7    1.60    2.30
   4   7  -7    3.00    2.30
  -5  -7   7    2.10    2.00
   5   7   7    2.20    2.30
   5  -7  -7    1.30    2.70
   5  -7   7    1.40    2.60
  -5   7   7    0.30    2.20
   5   7  -7    3.00    2.20
   5   7  -7   -1.80    2.20
   5   7  -7   10.80    2.90
  -5   7   7   10.90    3.20
   6  -7  -7    0.80    2.80
   6   7   7    0.60    2.80
   6   7  -7    1.90    2.90
  -6   7   7    3.90    2.60
  -6   7   7    2.60    2.70
   6  -7   7   -2.40    2.40
   6   7  -7    2.50    2.80
   6   7  -7    3.70    2.30
   7  -7  -7   12.80    3.50
   7   7   7   12.80    3.80
   7  -7  -7    9.80    4.20
   7  -7   7    9.70    3.80
   7   7  -7    2.40    3.40
  -7   7   7    8.90    3.40
   7   7  -7    7.00    3.60
   7   7  -7   18.40    3.80
   8   7   7    3.10    3.30
   8  -7  -7    0.00    3.30
   8  -7  -7    3.10    3.10
   8   7  -7    3.30    3.60
   8   7  -7    6.10    3.90
   8  -7   7   -0.80    3.00
   9  -7  -7    6.10    3.70
   9  -7  -7    8.20    4.70
   9   7  -7    8.60    4.90
   9   7  -7   -0.10    3.50
  10  -7  -7    3.70    3.70
  10  -7  -7    5.00    4.50
  10   7  -7    0.00    3.90
  10   7  -7   -1.10    3.90
   0   7  -8   -0.50    1.50
   0  -7   8    3.30    2.40
   0  -7  -8    3.80    1.70
   0   7   8    1.60    2.10
   0   7  -8   -0.40    1.70
   0   7  -8    0.70    2.00
   0   7   8    3.50    2.30
  -1  -7   8  772.52   26.10
   1   7   8  713.83   25.30
   1  -7  -8  730.83   24.70
  -1   7  -8  728.03   23.80
   1   7   8  713.73   25.40
  -1   7  -8  753.22   25.60
  -1   7  -8  761.42   25.00
   1   7  -8  762.42   25.50
  -1   7   8  737.53   26.10
   1  -7   8  730.93   26.30
   1   7  -8  744.03   24.30
  -1   7   8  719.33   25.40
  -1  -7  -8  753.42   24.00
   1   7  -8  719.83   25.50
   2   7   8  299.77   12.50
   2  -7  -8  318.17   12.70
  -2   7  -8  300.77   11.60
  -2  -7   8  292.87   12.80
   2   7   8  298.97   12.70
  -2   7  -8  312.57   12.20
  -2   7   8  303.37   13.50
   2   7  -8  325.47   13.30
   2  -7   8  295.37   13.30
  -2   7   8  297.37   11.60
  -2   7   8  317.67   13.10
   2   7  -8  331.17   12.60
  -2  -7  -8  322.67   11.50
   2   7  -8  296.57   13.10
   3   7   8  256.57   11.30
   3   7   8  246.98   10.50
  -3   7  -8  258.67   10.40
   3  -7  -8  244.38   11.50
   3  -7  -8  265.67   10.50
  -3  -7   8  238.38   11.20
   3   7  -8  244.28   11.50
  -3   7   8  250.47   12.10
   3   7  -8  254.47   11.90
   3   7  -8  259.97   10.00
   3   7  -8  249.28   11.10
   3  -7   8  233.68   11.80
  -3   7   8  253.27   11.60
   4  -7  -8  192.38   10.50
   4   7   8  201.48   10.10
  -4  -7   8  209.18    9.90
   4  -7  -8  200.48    9.20
  -4   7   8  199.28   10.50
   4  -7   8  218.08   11.30
   4   7  -8  222.38   10.50
   4   7  -8  208.18   10.90
   4   7  -8  208.78   10.50
  -4   7   8  199.18   10.90
   5  -7  -8  489.45   20.30
   5   7   8  496.45   19.40
   5  -7  -8  508.45   18.80
  -5  -7   8  523.85   19.10
   5  -7   8  517.85   20.90
   5   7  -8  494.35   20.40
   5   7  -8  508.65   19.70
  -5   7   8  500.65   20.40
  -5   7   8  467.35   19.70
   5   7  -8  509.75   19.70
   6  -7  -8    1.30    2.30
   6  -7  -8    6.50    3.70
   6   7   8    5.30    3.40
   6   7  -8    3.80    3.00
   6  -7   8    5.70    3.60
   6   7  -8    6.10    3.40
   6   7  -8    9.70    4.00
  -6   7   8    7.00    3.20
  -6   7   8    8.10    3.30
   7  -7  -8  430.76   19.50
   7   7   8  365.36   17.10
   7  -7  -8  455.45   18.20
   7   7  -8  414.86   17.40
   7   7  -8  422.66   19.00
   7  -7   8  418.96   18.90
   7   7  -8  396.06   18.30
   8  -7  -8  179.78   10.80
   8  -7  -8  173.08   12.00
   8   7  -8  180.18   11.60
   8  -7   8  137.89   10.60
  -8   7   8  153.58   11.20
   8   7  -8  148.49   10.90
   9  -7  -8   74.59    8.00
   9  -7  -8   69.99    9.20
   9   7  -8   59.09    8.30
   9   7  -8   68.69    8.90
   0   7   9   -1.60    2.00
   0  -7  -9   -0.20    1.50
   0   7  -9   -0.20    1.80
   0  -7   9    0.70    1.80
   0   7  -9   -1.30    1.40
   0   7   9    1.90    2.30
   0   7  -9   -0.30    2.10
   1   7   9   29.70    4.30
  -1   7  -9   26.40    3.90
  -1  -7   9   35.20    4.60
  -1   7  -9   33.50    3.60
   1  -7  -9   28.70    3.70
   1   7   9   27.80    4.10
  -1   7  -9   28.50    3.90
  -1   7   9   27.30    4.20
   1  -7   9   23.30    4.20
   1   7  -9   35.00    4.60
   1   7  -9   24.20    4.10
  -1   7   9   31.60    4.60
  -1   7   9   25.20    3.60
   1   7  -9   33.10    3.90
  -1  -7  -9   26.40    3.20
   2  -7  -9  120.69    7.30
  -2   7  -9  134.79    7.30
   2   7   9  125.09    7.30
  -2  -7   9  137.69    7.90
  -2   7  -9  129.29    6.50
   2   7   9  129.49    7.60
   2   7  -9  128.29    8.00
   2   7  -9  130.29    8.10
  -2   7   9  128.89    8.30
  -2  -7  -9  132.59    6.40
   2  -7   9  120.49    8.20
  -2   7   9  116.09    7.60
  -2   7   9  125.49    6.50
   2   7  -9  114.89    7.00
   3  -7  -9   10.30    3.20
   3   7   9    9.10    2.50
  -3  -7   9    4.00    2.50
   3   7   9    3.20    2.70
  -3   7  -9    3.90    2.20
   3   7  -9    2.90    2.40
   3   7  -9    4.50    2.80
   3  -7   9    5.60    3.20
  -3   7   9    3.80    2.80
  -3   7   9    2.60    2.60
   3   7  -9    9.00    3.40
   4  -7  -9  105.59    7.50
   4   7   9   91.09    6.80
  -4  -7   9   90.29    6.30
   4   7  -9   85.09    7.60
   4  -7   9   83.39    8.40
   4   7  -9   86.39    6.70
   4   7  -9   84.69    8.00
  -4   7   9  100.99    7.80
  -4   7   9   85.59    7.00
   5  -7  -9   24.80    4.80
   5   7   9   17.20    4.00
   5   7  -9   12.60    4.20
   5   7  -9    9.80    3.70
   5  -7   9   20.70    4.80
   5   7  -9   23.50    3.70
  -5   7   9   22.90    4.50
  -5   7   9   13.90    4.00
   5   7  -9   26.20    4.50
   6  -7  -9    4.80    2.80
   6  -7  -9    9.00    4.00
   6   7   9   -1.30    3.00
   6   7  -9   -1.20    2.90
   6   7  -9    2.60    2.50
  -6   7   9    9.50    3.50
  -6   7   9    2.90    2.90
   6   7  -9    2.50    3.70
   6  -7   9   -2.80    3.10
   7  -7  -9   21.10    4.60
   7  -7  -9   18.30    5.40
   7   7  -9   23.90    5.60
  -7   7   9   23.80    4.80
   7   7  -9   21.10    5.10
   7  -7   9   31.00    5.90
   7   7  -9   19.50    4.40
   8  -7  -9   79.49    8.30
   8  -7  -9   79.99    9.60
   8   7  -9   84.89    9.30
   8   7  -9  107.59   10.50
   8  -7   9   90.99    9.60
  -8   7   9  107.09   10.90
   9  -7  -9   21.90    6.20
   9  -7  -9   11.20    4.30
   9   7  -9   11.50    5.00
   9   7  -9    5.20    5.10
   0   7 -10   -1.80    2.30
   0   7  10    5.00    2.80
   0  -7  10    1.30    2.60
   0   7  10    1.60    2.20
   0   7 -10    2.50    2.40
   0  -7 -10    1.80    2.00
   0   7 -10    2.10    1.90
   0   7  10    0.90    2.60
  -1  -7  10   42.50    5.50
  -1   7 -10   47.60    5.60
  -1   7 -10   40.50    4.90
   1   7  10   47.20    5.40
   1  -7 -10   39.20    4.80
   1   7  10   52.59    5.80
  -1   7 -10   44.90    4.40
  -1   7  10   36.20    5.00
  -1   7  10   45.70    5.70
   1  -7  10   44.50    5.80
   1   7 -10   39.10    5.20
   1   7 -10   39.80    4.40
   1   7 -10   37.30    5.30
  -1   7  10   51.79    5.20
  -1  -7 -10   54.29    4.80
   2  -7 -10    4.20    2.50
   2   7  10    9.10    3.50
   2   7  10    1.10    2.40
  -2   7 -10    0.00    2.00
  -2  -7  10    2.60    2.40
  -2   7 -10    0.90    1.70
  -2   7  10    2.80    2.80
   2   7 -10    2.60    2.60
   2  -7  10    2.50    3.10
   2   7 -10    6.50    3.20
   2   7 -10   -2.40    2.20
  -2  -7 -10    1.40    1.70
  -2   7  10    3.10    2.90
  -3  -7  10  709.13   26.00
   3   7  10  690.73   25.60
  -3   7 -10  718.43   24.60
   3  -7 -10  721.43   26.20
   3  -7  10  701.23   27.50
  -3   7  10  735.43   26.50
   3   7 -10  688.13   25.00
   3   7 -10  653.73   26.50
   3   7 -10  755.52   26.80
  -3   7  10  726.43   27.20
   4  -7 -10   -0.10    2.80
  -4  -7  10    6.20    3.00
   4   7  10   -1.00    2.70
   4   7 -10    7.90    3.70
   4   7 -10    1.00    2.40
  -4   7  10   -2.00    2.70
  -4   7  10   -0.90    2.60
   4  -7  10    0.70    3.10
   4   7 -10    7.10    3.20
   5   7  10  117.79    8.50
   5  -7 -10  116.59    9.20
   5   7 -10  126.79    9.60
   5   7 -10  126.49    9.00
   5   7 -10  128.79    8.90
  -5   7  10  137.79    9.70
  -5   7  10  127.19    9.10
   5  -7  10  127.89    9.90
   6  -7 -10    1.70    3.40
   6   7 -10    4.00    3.60
  -6   7  10   -0.80    3.00
   6  -7  10    6.50    4.20
   6   7 -10   -3.00    3.20
  -6   7  10    1.70    3.00
   6   7 -10   -1.00    2.50
   7  -7 -10   20.50    6.00
   7   7 -10   24.00    5.80
   7  -7  10   28.30    6.20
   7   7 -10   29.30    5.50
   7   7 -10   18.80    5.20
   8  -7 -10    0.30    4.20
   8   7 -10    5.00    5.00
   8  -7  10   10.00    4.60
   8   7 -10    1.60    4.00
   0   7 -11    5.70    3.10
   0   7  11    3.30    2.60
   0  -7  11   -1.40    2.70
   0   7 -11    1.70    2.50
   0   7  11    0.50    2.60
   0  -7 -11    0.50    1.90
   0   7  11   -0.60    2.30
  -1   7 -11   37.90    5.00
   1  -7 -11   31.60    4.50
  -1  -7  11   34.60    5.20
   1   7  11   32.60    5.20
   1   7  11   28.30    4.90
  -1   7 -11   25.50    4.70
   1   7  11   41.90    5.50
  -1   7  11   24.50    4.60
   1   7 -11   35.70    5.30
   1  -7  11   43.80    6.20
  -1  -7 -11   32.60    4.10
  -1   7  11   30.80    5.10
   1   7 -11   18.70    4.50
   1   7 -11   22.40    3.70
  -1   7  11   40.80    4.80
   2   7  11  101.19    7.90
  -2   7 -11   92.89    7.00
   2   7  11   95.59    7.20
  -2  -7  11   92.79    7.20
   2  -7 -11   93.39    7.00
   2   7  11   97.09    7.30
  -2   7  11   94.29    7.50
   2   7 -11   94.79    6.50
   2   7 -11   89.49    8.30
   2  -7  11   87.29    8.80
  -2   7  11   95.19    9.00
   2   7 -11   75.59    7.90
   3  -7 -11  186.08   10.90
   3   7  11  188.38   10.90
  -3  -7  11  212.38   11.10
   3   7 -11  199.28   10.50
   3   7 -11  222.48   12.30
   3   7 -11  206.08   11.70
   3  -7  11  192.38   12.20
  -3   7  11  199.58   11.30
  -3   7  11  211.68   12.30
   4  -7 -11  103.39    8.40
   4   7  11   98.19    7.60
   4  -7  11  105.49   10.30
  -4   7  11  113.69    9.10
   4   7 -11   74.59    8.60
  -4   7  11   94.29    8.80
   4   7 -11  100.69    9.10
   4   7 -11  100.99    7.70
   5  -7 -11   -1.40    3.20
   5   7 -11    1.10    3.60
   5  -7  11    5.50    4.20
  -5   7  11   -0.10    2.90
   5   7 -11   -0.90    3.40
   5   7 -11    4.20    3.30
  -5   7  11    2.00    3.40
   6  -7 -11    3.50    4.00
   6   7 -11    8.70    4.70
  -6   7  11    2.30    3.60
   6   7 -11   -6.40    2.80
   6  -7  11    0.90    4.00
   7   7  11   20.30    5.80
   7  -7 -11    5.10    4.40
   7   7 -11   13.50    4.90
   7   7 -11   17.40    5.40
   7  -7  11    6.10    4.80
   0   7  12   -0.60    2.70
   0   7  12    1.10    2.70
   0  -7 -12   -2.20    2.20
   0  -7  12   -2.20    2.70
   0   7 -12    3.90    3.00
   0   7  12    8.50    3.80
   0   7 -12    0.30    3.10
  -1   7 -12  298.27   14.40
   1   7  12  306.07   14.40
  -1  -7  12  310.67   15.30
  -1   7 -12  291.17   14.90
   1   7  12  324.07   15.10
   1   7  12  303.67   14.90
   1  -7 -12  308.97   13.90
   1   7 -12  304.87   15.40
  -1   7  12  305.37   14.60
   1  -7  12  287.17   15.50
   1   7 -12  339.37   15.60
  -1   7  12  332.77   16.00
  -2  -7  12  132.99    9.10
   2   7  12  119.59    9.20
   2  -7 -12  125.89    8.80
  -2   7 -12  143.99    8.70
   2   7  12  121.59    8.60
   2   7 -12  129.49    9.50
  -2   7  12  118.39    8.90
   2   7 -12  134.59    9.80
  -2   7  12  146.09   10.20
   2  -7  12  125.59    9.80
   3   7  12   71.09    8.40
   3  -7 -12   79.79    8.10
  -3  -7  12   86.39    8.30
  -3   7  12   83.29    8.90
   3  -7  12   78.19    9.20
  -3   7  12   68.19    7.80
   3   7 -12   72.09    8.30
   3   7 -12   88.69    8.90
   4   7  12  122.29   11.40
   4  -7 -12  124.69    9.50
   4  -7  12  142.59   11.10
   4   7 -12   99.89   10.30
  -4   7  12  143.29   10.60
   4   7 -12  138.49   10.30
   4   7 -12  123.79    8.70
  -4   7  12  120.79    9.30
   5  -7 -12  160.48   11.40
   5   7  12  153.98   11.80
   5   7 -12  169.28   10.70
   5   7 -12  163.98   12.10
   5  -7  12  181.78   12.80
  -5   7  12  169.88   11.30
   6   7  12   -2.40    3.90
   6  -7 -12   -4.00    3.10
   6   7 -12    0.10    4.20
   6   7 -12   -2.20    3.40
   6  -7  12   -0.20    4.00
  -6   7  12    2.70    3.80
   7   7  12  153.78   12.70
   7   7 -12  162.48   12.40
   7  -7  12  135.79   13.40
   0   7 -13   -0.90    2.60
   0   7  13   -1.60    2.70
   0   7 -13   -2.40    2.70
   0  -7  13   -0.20    3.20
   0   7  13    3.70    2.90
   0   7  13    4.70    3.60
   1  -7 -13   70.89    7.20
  -1  -7  13   64.89    7.60
  -1   7 -13   70.69    7.20
   1   7  13   51.29    6.90
   1   7  13   76.39    7.90
   1   7  13   86.39    8.60
   1   7 -13   81.49    8.60
   1  -7  13   84.19    9.30
   1   7 -13   65.79    8.20
  -1   7  13   56.99    7.50
  -1   7  13   68.69    7.60
   2   7  13   69.39    8.20
  -2  -7  13   67.79    7.60
   2  -7 -13   51.09    6.40
   2   7 -13   50.69    7.30
   2  -7  13   55.89    8.00
  -2   7  13   55.49    7.80
  -2   7  13   70.19    7.60
   3   7  13   -0.20    3.50
   3  -7 -13    1.60    3.20
  -3   7  13    1.30    3.30
   3  -7  13    6.00    4.60
   3   7 -13    0.20    3.90
   4  -7 -13   32.20    6.20
   4   7  13   19.20    5.70
   4  -7  13   17.70    5.70
  -4   7  13   20.00    5.40
   4   7 -13   17.00    5.50
   5   7  13   21.40    5.80
   5  -7 -13    7.50    4.70
  -5   7  13   19.40    5.00
   5   7 -13   11.30    5.30
   5  -7  13   15.90    6.10
   0   7 -14    2.10    3.50
   0   7  14    3.00    3.60
   0  -7  14    1.50    3.80
   1   7  14  301.77   15.70
  -1  -7  14  280.97   15.50
  -1   7  14  292.67   15.20
   1  -7  14  306.37   16.70
   1   7 -14  302.87   16.40
   2  -7 -14   19.50    4.70
   2   7  14   16.70    4.70
  -2  -7  14   18.50    4.70
  -2   7  14   25.90    5.40
   2   7 -14   11.60    5.00
   2  -7  14   16.10    5.50
   3   7  14   -8.30    2.40
   3  -7 -14    2.50    3.40
   3  -7  14   -0.40    4.20
   3   7 -14   -0.80    4.10
  -3   7  14    7.40    4.10
   4   7  14   22.60    5.90
   4  -7 -14   17.40    5.60
   4   7 -14   14.40    5.40
   4  -7  14   20.00    6.30
  -4   7  14   16.80    4.90
   0  -7  15   -4.00    3.70
   0  -8   0 1008.00   32.20
   0   8   0 1043.30   31.00
   0   8   0 1031.40   31.00
   0   8   0 1040.00   30.40
   0   8   0 1000.80   31.10
   0   8   0 1023.50   31.70
  -1   8   0   -0.30    0.80
   1   8   0   -1.20    0.90
  -1  -8   0   -0.20    1.20
   1   8   0    0.30    0.90
  -1   8   0   -1.10    0.90
   1   8   0    0.80    0.90
  -1   8   0   -0.30    1.10
  -1   8   0    0.20    1.20
   1  -8   0   -1.30    0.90
  -1   8   0    0.90    0.90
   1   8   0    0.00    1.00
   2   8   0 2309.57   70.39
   2   8   0 2590.14   69.79
  -2   8   0 2445.46   70.49
   2   8   0 2388.46   69.19
  -2   8   0 2497.85   70.49
   2   8   0 2419.56   71.29
  -2  -8   0 2436.66   73.09
  -2   8   0 2276.97   70.09
   2  -8   0 2303.77   71.69
   2   8   0 2391.26   69.79
  -2   8   0 2284.27   71.49
  -3   8   0    0.50    1.20
   3   8   0   -1.60    1.00
   3   8   0   -1.30    1.20
  -3  -8   0   -4.00    1.30
  -3   8   0   -1.50    1.20
   3   8   0    0.30    0.80
   3  -8   0   -2.30    0.90
  -3   8   0   -1.20    1.30
   3   8   0   -2.20    0.80
  -3   8   0   -1.50    0.90
   3   8   0   -0.40    1.10
   4   8   0 3789.62  109.19
   4   8   0 3816.72  111.39
  -4   8   0 3971.70  111.49
  -4   8   0 3591.84  109.69
   4   8   0 3927.01  110.79
   4   8   0 3780.92  109.19
   4  -8   0 3862.51  112.19
  -4   8   0 3568.14  111.89
   4   8   0 3725.63  111.09
  -5   8   0   -0.20    1.20
   5   8   0    1.00    1.10
   5   8   0    0.40    1.50
  -5   8   0   -0.70    1.20
   5   8   0    0.00    1.30
   5   8   0   -0.20    1.00
  -6   8   0  548.05   18.40
  -6   8   0  525.95   17.90
   6   8   0  592.44   19.10
   6   8   0  524.05   19.20
   7   8   0    2.50    2.20
   7   8   0    3.00    2.10
   8   8   0  847.72   29.30
   9   8   0    5.10    3.20
   9  -8   0    0.10    2.80
  10   8   0  780.52   29.80
  10   8   0  785.72   29.10
  10  -8   0  801.92   31.60
  11   8   0    5.70    3.60
  11   8   0    5.40    3.50
  11  -8   0   -0.30    3.60
   0   8  -1   86.49    3.90
   0   8   1   85.79    4.30
   0  -8  -1   87.19    4.40
   0   8  -1   85.29    4.20
   0  -8   1   85.89    4.40
   0   8   1   87.69    4.10
   0   8  -1   89.59    3.50
   0   8  -1   84.89    3.80
   0   8   1   79.19    4.10
   0   8   1   84.09    3.60
   0   8   1   85.59    3.90
   0   8  -1   85.49    4.10
  -1   8  -1   84.49    4.00
   1   8   1   88.09    4.20
  -1   8  -1   90.79    4.20
   1   8   1   81.99    4.10
   1   8   1   89.89    4.30
   1   8   1   88.39    4.10
   1  -8  -1   77.09    4.00
  -1  -8   1   83.49    4.50
  -1   8  -1   84.69    4.00
  -1   8  -1   88.49    4.20
  -1   8  -1   89.39    3.40
   1   8   1   91.59    3.70
  -1   8   1   86.59    4.40
   1   8  -1   88.29    4.00
  -1   8   1   84.49    3.80
   1   8  -1   84.69    3.90
  -1   8   1   90.69    4.50
   1  -8   1   80.09    4.20
   1   8  -1   85.29    4.20
   1   8  -1   89.79    3.60
  -1   8   1   83.49    4.20
  -1   8   1   91.19    4.00
   1   8  -1   80.89    4.20
  -1  -8  -1   87.19    4.70
   2   8   1 1002.30   31.20
  -2   8  -1  970.80   31.40
   2   8   1 1001.20   31.00
  -2   8  -1 1002.70   30.90
  -2   8  -1 1078.89   30.30
   2  -8  -1 1002.30   31.20
  -2   8  -1 1017.10   30.70
   2   8   1 1030.00   30.60
   2   8   1 1004.60   30.00
  -2   8  -1 1024.50   30.90
  -2  -8   1 1031.30   32.50
   2   8  -1 1003.70   31.40
   2   8  -1  979.40   30.50
   2   8  -1 1016.60   30.80
   2   8  -1 1072.29   30.50
   2  -8   1 1013.40   31.60
   2   8  -1 1004.80   31.00
  -2   8   1  980.70   31.70
  -2   8   1 1032.50   31.10
  -2   8   1 1040.90   31.00
   3   8   1   12.00    1.70
   3  -8  -1   12.00    1.40
   3   8   1   12.90    1.20
   3   8   1   11.10    1.50
  -3   8  -1    6.90    1.50
  -3   8  -1   10.60    1.70
   3   8   1   11.80    1.60
  -3   8  -1   12.40    1.50
   3   8   1    7.60    1.80
  -3  -8   1   10.20    2.30
  -3   8  -1   10.50    1.90
   3   8  -1   11.20    1.70
   3   8  -1   11.30    1.80
  -3   8   1    8.20    1.90
   3   8  -1   11.80    1.60
  -3   8   1    9.20    1.90
   3   8  -1   10.10    1.80
   3  -8   1   14.10    1.80
   3   8  -1   11.60    1.90
  -3   8   1   10.80    1.70
   4   8   1 1690.23   50.69
   4   8   1 1689.83   50.19
   4   8   1 1692.93   51.19
  -4   8  -1 1647.54   50.79
  -4   8  -1 1694.03   51.89
   4   8   1 1706.03   51.89
  -4  -8   1 1744.33   53.89
   4   8   1 1796.42   50.99
   4  -8  -1 1833.32   51.09
  -4   8   1 1727.23   51.89
   4   8  -1 1759.02   51.59
   4   8  -1 1664.93   51.09
  -4   8   1 1668.13   52.39
   4   8  -1 1728.43   51.79
   4   8  -1 1691.23   50.69
   4  -8   1 1682.33   52.09
   5   8   1    2.60    1.40
   5   8   1    2.00    1.80
  -5   8  -1    2.20    1.20
   5   8   1    2.30    1.10
  -5   8  -1    6.10    1.50
   5   8   1    2.40    1.10
   5   8   1    4.60    1.70
   5   8  -1    3.40    1.40
  -5   8   1    3.50    1.70
   5   8  -1    5.70    2.10
   5   8  -1    4.70    1.80
   5  -8   1    3.60    1.40
  -5   8   1    3.60    1.70
   5   8  -1    1.80    1.30
  -6   8  -1   21.10    2.40
   6   8   1   18.60    3.00
   6   8   1   30.00    3.30
  -6   8  -1   24.10    2.40
   6   8  -1   24.80    3.50
  -6   8   1   20.70    2.90
  -6   8   1   19.40    2.70
   6   8  -1   20.00    2.40
   6   8  -1   20.80    3.10
   7   8   1   35.10    4.30
   7   8  -1   38.50    4.80
   7   8  -1   37.50    4.40
   8   8   1  253.57   11.80
   8  -8  -1  234.88   13.10
   8   8  -1  246.68   12.10
   8   8  -1  261.97   11.80
   9   8   1    1.30    2.60
   9   8   1    6.60    3.20
   9  -8  -1    6.10    3.70
   9   8  -1    3.70    3.00
  10   8   1  174.98   10.90
  10  -8  -1  179.68   12.30
  10   8   1  190.18   11.40
  10   8  -1  187.98   11.40
  10  -8   1  199.78   12.60
  11   8   1    3.60    3.70
  11  -8  -1    7.20    4.40
  11   8   1   11.70    4.30
  11  -8   1    8.90    4.30
  11   8  -1    5.10    3.90
  11   8  -1    7.40    4.00
   0   8  -2 4065.19  114.29
   0  -8   2 3871.01  119.09
   0   8   2 4106.29  117.29
   0   8   2 4140.19  113.59
   0   8   2 3863.01  117.79
   0   8  -2 3906.11  115.39
   0   8  -2 4185.78  115.69
   0   8  -2 4014.90  116.69
   0  -8  -2 3970.70  117.69
   0   8  -2 3769.52  117.69
   0   8   2 4013.20  115.89
   1   8   2  942.71   26.70
   1   8   2  904.71   27.80
  -1   8  -2  921.31   27.60
   1   8   2  915.71   28.30
   1   8   2  910.21   27.90
  -1   8  -2  905.31   27.90
   1  -8  -2  895.31   28.00
  -1  -8   2  936.71   29.20
  -1   8  -2  892.01   27.60
  -1   8  -2  915.31   28.50
  -1   8  -2  960.70   26.90
   1   8   2  899.01   28.40
   1   8  -2  876.51   27.90
   1   8  -2  890.61   27.60
  -1   8   2  894.01   28.00
  -1   8   2  900.21   28.80
   1   8  -2  914.21   28.60
   1   8  -2  921.01   27.80
   1  -8   2  930.01   28.90
  -1   8   2  897.11   28.20
   1   8  -2  927.11   27.80
   2   8   2 4463.25  130.09
  -2  -8   2 4486.35  132.39
  -2   8  -2 4097.29  130.09
   2   8   2 4301.07  130.09
   2   8   2 4533.95  127.49
  -2   8  -2 4557.54  126.79
  -2   8  -2 4143.89  127.59
   2   8   2 4438.16  128.39
   2   8   2 4580.64  125.79
  -2   8  -2 4538.85  128.19
  -2   8   2 4161.18  130.69
   2   8  -2 4529.75  128.49
   2  -8   2 4302.67  131.69
   2   8  -2 4627.14  129.19
   2   8  -2 4434.56  126.79
  -2   8   2 4467.75  128.69
  -2   8   2 4500.55  129.79
   2   8  -2 4396.16  130.39
   2   8  -2 4489.15  127.89
   3   8   2   94.49    4.20
   3   8   2   99.19    3.40
  -3   8  -2   92.99    4.60
  -3  -8   2   98.29    5.50
  -3   8  -2   98.69    4.70
  -3   8  -2   98.99    4.50
   3   8   2  102.99    4.40
   3   8   2  100.89    4.90
   3   8   2   95.99    4.20
   3   8  -2   88.29    4.60
  -3   8   2   90.99    5.20
   3   8  -2   91.59    4.90
  -3   8   2   89.39    5.00
   3  -8   2   91.79    4.80
   3   8  -2   95.99    4.80
   3   8  -2   95.99    4.50
   3   8  -2   96.99    4.90
  -3   8   2   90.19    4.70
  -4   8  -2 2482.55   78.29
   4   8   2 2788.22   77.39
  -4  -8   2 2682.93   80.79
   4   8   2 2581.34   78.09
   4   8   2 2632.14   76.29
   4   8   2 2653.83   77.79
   4   8   2 2715.03   76.39
  -4   8  -2 2528.05   76.79
  -4   8   2 2574.94   79.39
   4   8  -2 2668.03   78.49
   4   8  -2 2727.13   77.29
  -4   8   2 2582.64   78.79
   4   8  -2 2653.63   78.79
   4  -8   2 2679.23   79.59
   4   8  -2 2569.94   77.29
   5   8   2  872.01   26.40
   5   8   2  864.01   25.10
  -5   8  -2  829.12   26.30
   5  -8  -2  844.32   28.90
   5   8   2  847.12   26.40
   5   8   2  840.42   25.50
  -5   8  -2  799.32   25.70
   5   8   2  845.02   27.40
   5   8  -2  801.12   27.30
  -5   8   2  843.52   27.60
  -5   8   2  818.82   27.30
   5   8  -2  841.12   26.40
   5  -8   2  860.81   27.20
   5   8  -2  851.71   27.30
   6  -8  -2  993.90   34.40
   6   8   2  981.20   32.70
   6   8   2 1032.10   31.80
   6   8  -2  980.80   31.00
  -6   8   2 1016.60   32.60
   6   8  -2  967.10   32.70
   6  -8   2 1022.60   32.20
   6   8  -2 1026.30   32.80
   7  -8  -2  491.45   20.30
   7   8   2  473.85   18.50
   7   8   2  497.45   17.90
   7   8  -2  507.65   19.10
   7   8  -2  499.25   18.60
   8   8   2 1335.57   44.00
   8  -8  -2 1327.07   46.10
   8   8   2 1356.66   42.80
   8   8  -2 1297.37   43.90
   8   8  -2 1388.36   44.00
   9  -8  -2   12.40    4.70
   9   8   2   16.60    4.10
   9   8   2   18.80    3.90
   9   8  -2   16.20    4.30
  10  -8  -2  664.23   27.60
  10   8   2  645.74   25.30
  10   8   2  645.04   24.60
  10   8  -2  650.43   25.80
  11  -8  -2  113.59   11.70
  11   8   2  107.89   10.10
  11   8  -2  104.39   10.00
  11  -8   2  116.29   11.30
  11   8  -2  112.99   10.50
   0   8  -3 3172.28   98.19
   0  -8  -3 3397.56   96.59
   0   8   3 3382.36   97.99
   0   8   3 3360.36   96.59
   0   8   3 3199.98   98.39
   0  -8   3 3343.77   99.49
   0   8  -3 3416.76   96.19
   0   8  -3 3343.77   97.39
   0   8  -3 3330.47   95.39
   0   8  -3 3157.68   96.29
   1   8   3    0.10    1.00
   1   8   3    3.10    1.30
   1   8   3   -0.50    1.20
   1   8   3   -0.10    0.60
  -1   8  -3    0.10    0.90
  -1   8  -3   -0.60    0.90
   1  -8  -3   -0.70    1.00
  -1   8  -3    0.70    1.10
  -1   8  -3    1.60    1.10
  -1  -8   3    2.10    1.60
   1   8  -3    2.30    1.10
  -1   8   3    0.70    1.10
  -1  -8  -3    0.80    0.40
   1   8  -3    1.20    1.30
   1  -8   3   -0.90    1.20
  -1   8   3    1.80    1.50
   1   8  -3    0.00    1.20
   1   8  -3    0.20    1.00
  -1   8   3    0.30    1.20
   1   8  -3    0.20    1.20
  -2   8  -3  388.16   13.20
  -2  -8   3  398.86   14.10
   2   8   3  382.06   12.90
  -2   8  -3  396.66   13.10
   2   8   3  395.06   13.70
   2   8   3  373.36   13.00
   2   8   3  380.76   13.10
   2   8   3  398.76   11.80
  -2   8  -3  410.36   12.70
   2  -8  -3  375.66   13.60
  -2   8  -3  406.96   13.40
   2   8  -3  377.46   13.60
   2   8  -3  382.16   13.30
  -2   8   3  372.26   13.30
   2   8  -3  385.46   13.10
  -2   8   3  379.26   14.00
  -2   8   3  385.06   13.50
   2   8  -3  385.96   13.10
   2   8  -3  383.66   13.40
   2  -8   3  384.96   13.70
   3   8   3   -0.40    1.10
  -3   8  -3    1.10    1.10
  -3   8  -3   -1.00    1.10
  -3   8  -3    0.00    1.20
   3   8   3    0.50    1.40
  -3  -8   3   -0.60    1.50
   3   8   3   -0.60    1.60
   3   8   3    0.10    0.90
   3   8   3    0.10    1.00
   3  -8  -3    0.20    1.60
  -3   8   3   -0.10    1.60
   3   8  -3    1.00    1.40
   3   8  -3   -0.90    1.20
   3   8  -3   -1.30    1.40
   3  -8   3    1.40    1.50
   3   8  -3   -0.50    1.50
   3   8  -3    2.60    1.60
  -3   8   3   -3.10    1.20
  -3   8   3   -0.20    1.50
  -4   8  -3   10.40    1.80
   4   8   3    9.40    2.10
   4   8   3   13.30    1.90
   4  -8  -3   11.90    2.90
   4   8   3   10.70    1.50
  -4   8  -3    9.00    1.60
  -4  -8   3    7.80    2.30
   4   8   3   10.90    1.50
   4   8  -3    6.60    1.90
  -4   8   3   10.90    2.30
  -4   8   3   13.90    2.60
   4   8  -3   11.50    2.20
   4  -8   3   14.00    2.60
   4   8  -3   12.60    2.30
   4   8  -3   10.70    2.20
  -5   8  -3   64.89    3.50
   5  -8  -3   75.89    5.80
   5   8   3   56.29    4.50
   5   8   3   69.29    3.90
  -5   8  -3   67.79    3.50
  -5  -8   3   77.39    5.10
  -5   8   3   64.99    4.70
   5   8  -3   65.69    4.80
   5   8  -3   65.39    5.00
   5   8  -3   66.49    4.20
   5  -8   3   62.39    4.40
  -5   8   3   62.09    4.70
   6   8   3  855.31   27.20
   6  -8  -3  859.01   30.20
   6   8   3  840.22   28.30
  -6   8   3  862.51   28.70
   6   8  -3  888.11   28.80
   6   8  -3  816.22   28.70
   6   8  -3  848.52   27.30
   6  -8   3  852.21   28.30
  -6   8   3  847.72   28.70
   7  -8  -3   71.69    7.40
   7   8   3   58.79    5.50
   7   8   3   58.39    5.20
  -7   8   3   73.59    5.20
   7   8  -3   66.29    6.20
   7   8  -3   49.50    5.70
   8   8   3  128.99    7.60
   8  -8  -3  126.09    9.40
   8   8   3  118.49    7.80
   8   8  -3  137.99    9.00
   8   8  -3  149.39    8.70
   9  -8  -3   -0.40    3.30
   9   8   3    1.90    2.80
   9   8  -3    0.70    2.90
   9   8  -3    1.10    2.70
  10  -8  -3   37.60    6.90
  10   8   3   40.80    5.80
  10   8  -3   37.50    6.30
  11  -8  -3   13.30    5.20
  11   8   3   25.00    5.30
  11   8  -3    6.80    4.40
  11  -8   3   23.00    5.80
  11   8  -3   19.80    5.10
   0  -8   4 6157.28  180.48
   0   8  -4 6253.87  177.28
   0   8  -4 6253.67  173.18
   0  -8  -4 6059.89  178.58
   0   8   4 6045.99  178.58
   0   8  -4 5849.81  178.28
   0   8  -4 6127.99  176.38
   0   8   4 6099.59  175.28
   0   8  -4 5845.72  174.78
   0   8   4 5949.30  177.68
   1  -8  -4  405.76   13.70
  -1   8  -4  397.26   13.70
   1   8   4  400.66   14.30
  -1   8  -4  405.06   13.00
  -1   8  -4  402.56   13.90
   1   8   4  409.66   13.60
  -1   8  -4  398.06   14.10
  -1  -8   4  407.76   14.80
   1   8   4  424.06   14.40
  -1   8  -4  403.76   14.20
  -1   8   4  394.96   14.30
   1   8  -4  417.66   13.90
   1   8  -4  422.06   14.60
  -1  -8  -4  439.06   12.70
   1   8  -4  404.76   14.20
  -1   8   4  399.46   13.80
   1  -8   4  406.66   14.70
   1   8  -4  422.86   13.40
  -1   8   4  390.46   14.70
   1   8  -4  400.26   14.00
   2   8   4 1357.86   41.60
  -2   8  -4 1327.27   41.60
  -2  -8   4 1406.66   43.70
   2   8   4 1362.46   42.40
   2  -8  -4 1393.76   42.70
  -2   8  -4 1408.46   41.70
   2   8   4 1376.86   42.90
  -2   8  -4 1444.46   41.20
  -2   8  -4 1359.26   42.50
   2   8  -4 1412.36   43.20
   2   8  -4 1393.86   41.80
  -2   8   4 1384.76   42.20
   2   8  -4 1397.86   42.60
  -2   8   4 1336.57   43.40
   2  -8   4 1351.16   43.50
   2   8  -4 1419.06   41.90
   2   8  -4 1426.96   42.40
  -2   8   4 1406.16   42.90
   3   8   4   11.00    1.20
  -3   8  -4    7.80    1.80
   3   8   4    6.80    2.20
   3  -8  -4    9.90    2.40
  -3  -8   4    8.30    2.30
   3   8   4   11.40    1.80
   3   8   4    6.30    1.80
   3   8   4    9.20    1.80
  -3   8  -4    9.10    1.80
   3  -8   4   13.20    2.60
   3   8  -4   10.20    2.40
   3   8  -4   10.30    2.20
  -3   8   4    8.80    2.30
   3   8  -4   11.80    2.20
  -3   8   4    8.00    2.20
  -3   8   4    9.40    2.50
   3   8  -4   14.00    2.50
   3   8  -4    8.60    2.20
   4   8   4  479.45   14.60
   4   8   4  448.56   16.70
  -4   8  -4  459.55   15.40
  -4  -8   4  440.56   16.70
   4   8   4  478.85   15.90
   4  -8  -4  469.15   17.40
   4   8   4  453.65   15.00
   4   8   4  436.96   14.60
  -4   8  -4  457.85   15.10
  -4   8   4  466.95   17.10
   4  -8   4  490.95   17.00
   4   8  -4  456.95   16.20
   4   8  -4  459.65   16.50
  -4   8   4  456.25   16.50
   4   8  -4  458.15   16.50
  -5   8  -4  189.08    7.30
   5   8   4  182.88    7.30
  -5   8  -4  185.28    7.10
   5  -8  -4  182.08    9.40
   5   8   4  199.68    8.40
   5   8   4  196.38    9.20
  -5  -8   4  187.28    8.80
   5   8  -4  189.98    8.40
  -5   8   4  175.58    8.70
   5  -8   4  200.08    9.10
   5   8  -4  175.48    8.80
   5   8  -4  192.58    8.90
  -5   8   4  180.78    9.00
   6   8   4 3717.73  104.99
   6   8   4 3601.34  106.49
  -6  -8   4 3700.63  109.49
   6  -8  -4 3421.46  109.29
   6   8  -4 3541.65  105.59
   6   8  -4 3595.54  108.19
   6   8  -4 3525.65  106.39
  -6   8   4 3608.84  108.59
   6  -8   4 3709.53  109.39
  -6   8   4 3442.56  108.09
   7  -8  -4  290.97   14.00
   7   8   4  284.67   12.30
   7   8  -4  279.77   12.90
   7  -8   4  283.17   12.30
   7   8  -4  268.57   13.10
  -7   8   4  280.57   12.40
   7   8  -4  278.67   11.60
   8  -8  -4  381.36   17.90
   8   8   4  377.06   15.90
   8   8  -4  401.26   17.10
   8   8  -4  391.46   17.30
   9   8   4   16.20    4.10
   9  -8  -4   17.00    5.10
   9   8  -4   14.10    4.50
   9   8  -4   24.30    5.00
  10   8   4  169.58   10.70
  10  -8  -4  169.08   12.30
  10   8  -4  191.98   12.20
  11   8   4   95.39    9.40
  11  -8  -4   76.69    9.90
  11   8  -4   74.49    9.10
  11   8  -4   64.99    8.30
   0  -8  -5  658.73   20.50
   0   8   5  653.13   22.10
   0   8  -5  649.24   21.90
   0   8  -5  691.83   20.20
   0   8   5  635.84   21.80
   0   8  -5  646.64   21.00
   0   8  -5  659.63   21.70
   0   8  -5  637.74   21.40
   0  -8   5  650.93   22.30
   0   8   5  661.13   20.80
  -1   8  -5   29.80    3.10
   1   8   5   36.80    3.60
   1   8   5   33.10    3.10
  -1   8  -5   36.50    2.20
  -1   8  -5   38.30    3.50
  -1   8  -5   28.00    3.30
   1  -8  -5   33.00    2.70
  -1   8  -5   40.70    3.70
   1   8   5   36.10    3.70
  -1  -8   5   33.20    3.60
   1  -8   5   33.80    3.70
   1   8  -5   27.60    3.20
   1   8  -5   31.00    3.10
   1   8  -5   31.40    3.40
   1   8  -5   25.20    3.10
  -1   8   5   33.60    3.80
  -1  -8  -5   36.50    2.20
  -1   8   5   33.80    3.50
   1   8  -5   35.00    2.50
  -1   8   5   27.00    2.90
  -2   8  -5  510.75   16.60
  -2  -8   5  492.25   17.70
   2   8   5  487.95   17.30
  -2   8  -5  529.45   15.50
   2   8   5  499.85   16.90
   2  -8  -5  487.65   17.00
  -2   8  -5  463.35   16.40
   2   8   5  504.15   16.30
  -2   8  -5  461.65   16.70
  -2   8   5  502.85   16.80
   2   8  -5  483.65   17.20
   2  -8   5  501.85   17.90
   2   8  -5  476.55   16.80
   2   8  -5  500.25   16.30
  -2   8   5  514.25   18.00
   2   8  -5  489.25   17.20
   2   8  -5  478.75   17.50
  -2   8   5  469.35   17.30
  -3  -8   5   -0.10    1.60
  -3   8  -5    0.30    1.10
   3   8   5    4.70    2.10
   3   8   5    1.00    1.30
   3   8   5    1.30    1.60
   3  -8  -5    1.20    1.80
  -3   8  -5    0.60    1.50
  -3   8  -5    2.60    1.40
  -3   8   5    1.40    1.90
   3   8  -5    0.90    1.30
   3   8  -5    2.80    1.80
   3   8  -5    0.00    1.70
   3  -8   5    3.10    2.00
  -3   8   5   -0.50    1.70
   3   8  -5    2.00    1.90
   4   8   5  141.49    5.80
   4   8   5  146.09    7.40
   4  -8  -5  153.38    8.00
  -4   8  -5  140.59    6.20
   4   8   5  147.59    6.60
   4   8   5  132.39    5.80
  -4   8  -5  141.59    6.10
  -4  -8   5  139.19    7.30
  -4   8   5  146.39    7.60
   4   8  -5  153.48    7.40
  -4   8   5  139.79    7.40
   4  -8   5  138.39    7.50
   4   8  -5  125.49    7.20
   4   8  -5  126.99    7.10
  -5  -8   5   82.29    5.50
   5   8   5   88.39    5.30
   5  -8  -5   79.99    6.40
   5   8   5   82.39    5.80
  -5   8   5   83.79    5.80
   5   8  -5   71.99    5.70
   5   8  -5   94.29    5.70
   5   8  -5   73.99    5.90
  -5   8   5   77.89    5.90
   5  -8   5   95.39    6.30
   6   8   5  277.67   11.40
  -6  -8   5  313.97   12.30
   6  -8  -5  260.47   12.90
   6   8   5  296.17   12.60
   6  -8   5  273.97   12.30
   6   8  -5  247.68   12.30
  -6   8   5  257.87   12.10
   6   8  -5  274.77   12.50
  -6   8   5  269.77   12.30
   6   8  -5  273.67   11.50
   7  -8  -5   59.89    7.20
   7   8   5   71.19    5.70
   7   8   5   69.99    6.70
   7  -8   5   89.39    6.60
   7   8  -5   80.69    5.70
   7   8  -5   66.29    7.00
   7   8  -5   67.89    7.10
  -7   8   5   80.09    6.20
   8   8   5  125.99    8.20
   8   8   5  125.99    8.60
   8  -8  -5  149.09   10.40
   8   8  -5  160.68    9.80
   8   8  -5  141.99    9.80
   9   8   5    3.90    2.80
   9  -8  -5   -0.80    3.40
   9   8  -5    0.20    3.30
   9   8  -5    3.60    3.60
  10   8   5   92.29    8.90
  10  -8  -5   86.49   10.20
  10   8  -5   90.99    9.80
   0   8  -6  294.17   11.90
   0  -8   6  305.87   12.30
   0   8  -6  294.27   11.30
   0   8  -6  313.67   10.10
   0   8   6  304.17   10.90
   0   8   6  297.37   12.00
   0  -8  -6  315.97   10.80
   0   8  -6  300.97   11.80
   0   8  -6  302.97   12.00
   0   8   6  306.97   12.30
  -1   8  -6   10.40    2.30
   1   8   6    9.00    2.40
  -1  -8   6   10.30    2.40
   1  -8  -6   10.30    1.30
  -1   8  -6    8.30    2.20
   1   8   6    8.00    1.90
  -1   8  -6    6.30    2.20
   1   8   6    5.50    2.40
  -1   8  -6   11.50    1.30
   1  -8  -6    9.50    1.90
  -1   8  -6    8.50    2.10
   1   8  -6   11.20    2.60
  -1   8   6    8.40    2.60
   1  -8   6   10.10    2.60
  -1   8   6   10.50    2.70
   1   8  -6    7.70    1.60
   1   8  -6    9.10    2.30
  -1  -8  -6   12.20    1.70
   1   8  -6    9.50    2.50
   1   8  -6    7.60    2.20
  -1   8   6    8.40    1.90
   2  -8  -6 2307.57   68.89
   2   8   6 2292.27   67.19
  -2  -8   6 2285.97   70.29
  -2   8  -6 2238.48   66.89
   2   8   6 2248.58   69.29
  -2   8  -6 2229.18   68.89
  -2   8  -6 2192.18   67.49
   2   8   6 2305.87   68.99
   2   8  -6 2271.67   69.19
   2   8  -6 2324.67   67.59
   2   8  -6 2308.27   67.29
  -2   8   6 2213.78   70.09
  -2   8   6 2313.47   67.89
   2   8  -6 2210.48   68.29
  -2  -8  -6 2414.46   67.19
  -2   8   6 2240.38   69.29
   2  -8   6 2232.78   70.59
  -3   8  -6   36.50    3.50
  -3   8  -6   39.00    3.60
  -3   8  -6   35.80    3.70
   3   8   6   34.60    4.10
  -3  -8   6   30.60    3.80
   3  -8  -6   43.20    4.50
   3   8   6   35.70    3.30
   3   8   6   42.40    3.20
   3   8  -6   35.40    3.90
  -3   8   6   39.10    4.30
   3   8  -6   40.50    4.40
  -3   8   6   35.80    4.60
   3   8  -6   38.40    3.60
   3   8  -6   34.00    4.00
   3  -8   6   46.00    4.90
   4   8   6 2053.19   65.59
   4   8   6 2130.99   63.99
   4  -8  -6 2094.19   66.19
  -4  -8   6 2151.28   66.29
   4   8   6 2172.88   63.59
  -4   8  -6 2115.59   64.39
  -4   8  -6 2096.39   63.09
   4   8   6 2152.68   62.69
   4   8  -6 2116.49   64.79
   4  -8   6 2168.78   67.19
   4   8  -6 2112.69   64.49
   4   8  -6 2177.68   65.99
  -4   8   6 2099.69   65.89
  -4   8   6 2159.28   66.79
   5  -8  -6   39.60    5.10
   5   8   6   34.70    4.50
  -5  -8   6   39.50    4.40
   5   8   6   38.40    3.90
   5   8  -6   35.70    4.80
   5   8  -6   35.90    4.30
   5   8  -6   33.40    4.60
  -5   8   6   42.80    5.10
  -5   8   6   31.60    4.40
   5  -8   6   40.40    5.10
   6   8   6  424.66   17.00
  -6  -8   6  429.76   16.50
   6  -8  -6  434.86   18.20
   6   8   6  439.86   15.70
  -6   8   6  407.96   17.10
   6   8  -6  410.06   17.30
  -6   8   6  404.36   17.00
   6  -8   6  439.86   17.60
   6   8  -6  407.76   17.30
   6   8  -6  406.86   16.30
   7  -8  -6   19.80    4.90
   7   8   6   27.90    4.40
   7   8  -6   22.10    3.90
   7  -8   6   23.90    4.40
   7   8  -6   16.70    3.90
   7   8  -6   19.20    4.50
  -7   8   6   19.50    4.00
   8   8   6  588.94   23.50
   8  -8  -6  598.64   25.30
   8   8  -6  623.64   24.60
   8   8  -6  618.84   24.50
   9  -8  -6    1.70    3.70
   9   8   6    8.20    3.60
   9   8  -6    4.60    3.90
   9   8  -6    6.20    3.70
  10  -8  -6  639.34   26.40
  10  -8  -6  635.94   28.00
  10   8  -6  627.84   26.40
  10   8  -6  694.93   27.60
   0  -8  -7  319.77   11.80
   0   8  -7  334.67   13.20
   0   8   7  331.97   11.70
   0   8   7  331.47   13.20
   0  -8   7  320.77   13.50
   0   8  -7  330.67   12.30
   0   8   7  339.47   13.50
   0   8  -7  336.47   13.00
  -1  -8   7   63.59    5.10
   1   8   7   60.19    4.90
   1  -8  -7   65.59    4.30
  -1   8  -7   69.69    4.40
  -1   8  -7   69.99    4.80
   1   8   7   66.99    3.90
   1   8   7   65.99    4.80
  -1   8  -7   57.49    4.70
  -1   8   7   63.99    5.00
  -1  -8  -7   61.99    3.60
  -1   8   7   62.39    4.10
   1   8  -7   70.49    4.70
   1  -8   7   69.79    5.40
   1   8  -7   66.29    5.00
   1   8  -7   68.99    5.10
   1   8  -7   64.69    3.40
  -1   8   7   65.19    5.20
   2   8   7  295.97   10.20
   2  -8  -7  280.37    9.90
  -2  -8   7  288.67   12.00
   2   8   7  271.07   11.60
  -2   8  -7  271.87   11.00
   2  -8  -7  263.97   11.20
  -2   8  -7  279.27   10.80
   2   8   7  274.37   11.30
  -2  -8  -7  300.87   10.10
   2  -8   7  269.27   12.10
   2   8  -7  263.37   11.70
  -2   8   7  271.27   12.30
   2   8  -7  259.77   11.60
  -2   8   7  273.97   11.80
   2   8  -7  289.17   11.50
   2   8  -7  297.37   10.30
   3   8   7   -0.60    1.40
   3   8   7    0.80    2.20
  -3   8  -7   -1.00    1.40
  -3  -8   7   -0.40    1.70
  -3   8  -7   -2.30    1.20
   3  -8  -7   -1.00    1.90
   3   8  -7    1.10    2.10
   3   8  -7   -0.20    1.40
   3  -8   7    5.90    2.60
   3   8  -7    4.10    2.30
   3   8  -7    2.30    2.10
  -3   8   7   -0.20    2.00
  -3   8   7    0.00    2.10
   4  -8  -7  320.07   14.40
  -4   8  -7  353.86   12.70
  -4  -8   7  349.27   14.10
   4   8   7  337.87   14.20
  -4   8   7  351.46   15.00
   4   8  -7  350.36   14.30
   4   8  -7  346.67   14.20
  -4   8   7  330.17   14.20
   4   8  -7  358.26   14.80
   4   8  -7  359.06   13.60
   4  -8   7  339.37   14.90
   5   8   7    2.20    2.40
  -5  -8   7    2.40    1.90
   5  -8  -7    1.70    2.70
   5   8  -7    4.90    3.00
   5  -8   7    0.50    2.50
  -5   8   7    2.10    2.50
  -5   8   7    5.40    2.70
   5   8  -7    2.30    2.20
   5   8  -7    5.20    2.80
   6  -8  -7  180.08   10.70
   6   8   7  178.98    9.70
   6   8  -7  151.98    9.80
   6   8  -7  167.98    9.40
   6  -8   7  186.98   10.50
  -6   8   7  161.98    9.70
   6   8  -7  175.08   10.20
  -6   8   7  182.48   10.20
   7   8   7    1.60    2.70
   7  -8  -7    2.80    3.40
   7  -8   7    2.10    3.20
   7   8  -7    1.80    2.30
   7   8  -7    0.30    2.90
   7   8  -7   -1.40    3.30
  -7   8   7    0.90    2.70
   8   8   7   85.89    8.30
   8  -8  -7  103.19   10.30
   8  -8  -7   91.59    8.70
   8   8  -7   83.59    8.90
   8   8  -7   83.49    8.80
   8  -8   7  117.89    8.40
   9  -8  -7    1.70    4.10
   9   8   7    2.00    3.40
   9  -8  -7    7.30    3.70
   9   8  -7   -0.40    3.90
   9   8  -7    1.20    3.50
  10  -8  -7   81.99   10.00
  10  -8  -7   62.99    8.10
  10   8  -7   63.89    8.80
  10   8  -7   97.79    9.90
  10   8  -7   82.79    9.10
   0   8  -8 1248.48   41.90
   0  -8  -8 1318.77   40.50
   0   8   8 1281.97   41.90
   0   8  -8 1333.07   40.20
   0   8   8 1321.67   42.50
   0  -8   8 1281.47   42.90
   0   8  -8 1334.17   41.50
  -1  -8   8   14.20    3.30
   1   8   8   19.20    3.40
  -1   8  -8    8.20    2.20
  -1   8  -8   14.50    2.90
   1  -8  -8   14.80    2.70
   1   8   8   11.20    3.10
  -1   8  -8    6.70    2.30
   1   8  -8   11.90    3.00
   1   8  -8   16.20    3.30
  -1  -8  -8   16.30    2.40
   1  -8   8   12.50    2.90
  -1   8   8   14.10    3.30
  -1   8   8   13.40    3.20
   1   8  -8   15.30    2.90
  -2   8  -8 1552.24   48.40
  -2  -8   8 1559.04   50.49
  -2   8  -8 1526.35   47.50
   2   8   8 1563.64   49.50
   2   8   8 1521.05   49.60
   2  -8  -8 1548.55   49.20
  -2   8   8 1534.35   49.80
   2   8  -8 1595.34   49.50
  -2  -8  -8 1641.94   47.80
   2  -8   8 1518.55   51.09
   2   8  -8 1640.44   48.50
  -2   8   8 1634.84   48.80
   2   8  -8 1568.74   49.99
  -2   8   8 1532.65   50.69
   3  -8  -8    8.80    2.90
  -3   8  -8   10.30    2.30
  -3   8  -8    6.50    2.10
   3   8   8    4.10    2.60
  -3  -8   8    3.80    2.30
   3   8   8    4.80    2.10
   3   8  -8    5.00    1.90
   3  -8   8    5.80    3.00
  -3   8   8    4.60    2.60
   3   8  -8    7.10    2.90
   3   8  -8    5.10    2.50
   3   8  -8    5.10    2.60
  -3   8   8    5.50    2.80
   4   8   8 1364.86   45.00
  -4  -8   8 1333.27   45.00
   4  -8  -8 1386.76   45.50
   4  -8  -8 1434.56   43.00
   4   8  -8 1358.36   44.20
  -4   8   8 1334.37   45.20
   4   8  -8 1350.16   45.50
   4   8  -8 1366.06   44.80
   4   8  -8 1480.45   43.70
   4  -8   8 1427.06   46.80
  -4   8   8 1380.86   46.20
   5  -8  -8   11.60    3.10
   5  -8  -8    6.20    3.30
  -5  -8   8    5.70    2.50
   5   8   8    9.50    3.40
   5   8  -8    7.90    2.90
   5   8  -8    3.70    3.00
   5   8  -8    5.00    2.40
  -5   8   8    6.50    3.20
   5  -8   8    5.30    3.30
  -5   8   8    3.10    2.90
   5   8  -8    3.30    3.00
   6  -8  -8  305.57   15.10
   6  -8  -8  329.17   13.90
   6   8   8  307.67   14.20
  -6   8   8  272.97   13.80
   6  -8   8  293.37   14.80
   6   8  -8  278.67   14.20
  -6   8   8  309.77   14.70
   6   8  -8  311.47   14.00
   6   8  -8  288.37   14.70
   7  -8  -8    2.20    2.60
   7  -8  -8    5.40    4.00
   7   8   8    6.30    3.70
   7   8  -8   -0.10    3.30
   7  -8   8   -1.80    3.30
   7   8  -8    1.40    3.50
  -7   8   8    0.90    2.90
   7   8  -8    0.30    2.60
   8  -8  -8  782.72   32.30
   8  -8  -8  870.41   31.00
   8   8   8  788.32   30.60
   8   8  -8  830.12   32.00
   8  -8   8  843.72   31.70
   8   8  -8  854.41   31.90
   9  -8  -8    3.00    4.20
   9  -8  -8   13.00    4.60
   9   8  -8   -2.00    4.20
   9   8  -8   10.40    4.80
   9   8  -8   16.80    4.80
   0   8  -9  163.28    9.00
   0   8   9  158.78    8.70
   0   8  -9  162.58    8.70
   0  -8   9  157.18    8.90
   0   8   9  150.08    8.80
   0  -8  -9  152.28    7.40
   0   8  -9  159.28    7.70
   1   8   9   69.39    6.30
  -1   8  -9   66.19    4.60
  -1   8  -9   83.49    5.90
   1   8   9   61.29    5.90
  -1   8  -9   50.19    5.70
   1  -8  -9   66.19    5.00
  -1  -8   9   61.39    6.20
   1   8  -9   73.89    5.90
   1   8  -9   63.39    4.90
   1   8  -9   64.59    6.20
  -1  -8  -9   67.89    4.50
  -1   8   9   70.99    6.40
  -1   8   9   62.49    4.70
   1  -8   9   56.49    6.30
  -1   8   9   69.29    6.70
   2  -8  -9  165.18    8.80
   2   8   9  172.68    8.80
  -2   8  -9  165.78    7.90
  -2  -8   9  178.88    9.40
   2   8   9  165.18    9.10
  -2   8  -9  171.48    8.70
   2   8  -9  167.38    9.40
   2   8  -9  185.78    9.00
   2   8  -9  164.88    9.40
  -2   8   9  158.08    9.60
  -2   8   9  155.58    9.00
   2  -8   9  173.88   10.00
  -3  -8   9    6.30    2.70
   3   8   9    0.50    2.70
  -3   8  -9    2.70    2.10
   3  -8  -9    1.90    2.40
   3   8   9    1.40    2.10
   3   8  -9    1.40    2.60
  -3   8   9    2.40    2.20
  -3   8   9    2.70    2.60
   3   8  -9    1.80    2.50
   3  -8   9    3.50    3.00
   3   8  -9    2.40    2.30
   4   8   9  283.17   13.00
  -4  -8   9  287.77   12.80
   4  -8  -9  261.07   13.10
   4  -8   9  285.87   14.20
   4   8  -9  273.77   13.30
  -4   8   9  276.67   13.40
   4   8  -9  284.07   13.10
   4   8  -9  252.07   13.30
  -4   8   9  292.67   13.90
   5   8   9   75.69    7.30
   5  -8  -9   72.09    7.70
   5   8  -9   65.29    7.50
  -5   8   9   72.59    7.40
   5   8  -9   66.69    7.10
   5   8  -9   68.29    7.10
   5   8  -9   67.29    5.50
  -5   8   9   75.19    7.90
   5  -8   9   64.59    7.70
   6   8   9   78.29    7.80
   6  -8  -9   88.49    9.00
   6   8  -9   89.29    9.10
   6   8  -9   89.89    8.60
   6   8  -9   77.59    7.90
  -6   8   9   72.99    7.80
   6   8  -9   90.39    6.90
  -6   8   9  100.49    9.30
   6  -8   9   92.99    9.40
   7  -8  -9   25.90    5.90
   7   8   9   24.20    5.40
   7  -8  -9   32.10    5.10
   7   8  -9   20.90    5.10
   7   8  -9   28.60    5.00
  -7   8   9   24.90    5.30
   7  -8   9   33.90    6.20
   7   8  -9   20.30    4.20
   7   8  -9   27.40    5.80
   8  -8  -9  135.59   12.30
   8  -8  -9  117.89    9.00
   8   8  -9  119.39   11.10
   8  -8   9  114.19   10.80
   8   8  -9  133.69   10.60
   8   8  -9  124.89    9.40
   9  -8  -9   -6.20    3.30
   9  -8  -9   -1.00    3.30
   9   8  -9   -9.80    3.60
   9   8  -9    3.60    3.70
   9   8  -9   -5.60    4.00
   0   8 -10 2414.16   72.09
   0   8 -10 2395.66   75.59
   0   8  10 2390.06   75.29
   0  -8 -10 2345.67   73.39
   0   8 -10 2498.85   74.49
   0  -8  10 2419.56   76.89
   0   8  10 2441.76   76.09
  -1  -8  10   35.80    5.20
   1  -8 -10   38.50    4.60
   1   8  10   29.80    4.60
  -1   8 -10   36.40    4.00
  -1   8 -10   44.80    5.50
   1   8  10   39.30    5.30
  -1   8 -10   33.30    4.60
  -1  -8 -10   31.40    3.80
  -1   8  10   35.20    5.30
   1  -8  10   35.90    5.50
   1   8 -10   38.40    4.40
  -1   8  10   42.30    4.60
   1   8 -10   35.70    5.00
   1   8 -10   38.00    5.30
  -1   8  10   35.20    5.00
  -2   8 -10  183.68    9.50
   2  -8 -10  186.68    9.80
  -2  -8  10  186.88   10.30
  -2   8 -10  189.68    8.70
   2   8  10  171.68    9.90
   2   8  10  218.58   10.30
  -2   8  10  191.68   11.00
  -2   8  10  187.48   10.40
   2   8 -10  182.18    9.40
   2   8 -10  197.58   10.90
   2   8 -10  197.58   10.70
   2  -8  10  169.08   10.80
   3  -8 -10   24.20    4.40
  -3  -8  10   38.90    5.10
   3   8  10   28.90    4.80
  -3   8 -10   32.40    4.20
  -3   8  10   21.10    4.70
   3   8 -10   30.70    4.90
   3   8 -10   23.10    4.50
   3  -8  10   28.50    5.40
   3   8 -10   21.40    4.60
  -3   8  10   30.10    5.00
  -4  -8  10  180.18    9.80
   4  -8 -10  151.98   10.00
   4   8  10  179.18   10.20
   4   8 -10  166.98   10.70
   4  -8  10  196.68   11.70
   4   8 -10  173.38   10.00
  -4   8  10  172.48   10.50
   4   8 -10  176.68   10.60
  -4   8  10  186.58   11.30
   5   8  10   47.50    6.10
   5  -8 -10   51.89    6.90
   5  -8  10   41.40    6.80
   5   8 -10   45.80    6.10
  -5   8  10   47.00    6.70
  -5   8  10   51.89    6.70
   5   8 -10   47.80    6.30
   5   8 -10   44.10    6.80
   6  -8 -10 1261.27   44.50
  -6   8  10 1345.07   45.00
  -6   8  10 1194.68   43.70
   6   8 -10 1192.48   42.70
   6   8 -10 1295.57   43.40
   6   8 -10 1267.07   44.70
   6  -8  10 1236.98   45.30
   7  -8 -10   17.90    5.50
   7   8 -10   17.00    5.20
   7  -8  10   14.20    5.20
   7   8 -10   11.80    4.70
   8  -8 -10  190.98   13.80
   8   8 -10  207.78   13.30
   8   8 -10  209.18   13.90
   8  -8  10  206.48   13.40
   0   8  11  163.88    9.90
   0   8 -11  160.68    9.60
   0   8 -11  159.58    9.90
   0  -8  11  162.08   10.20
   0   8 -11  139.49    7.90
   0   8  11  142.99    8.80
   0  -8 -11  156.68    8.30
   0   8  11  156.78    9.40
   1   8  11  188.08   10.40
  -1   8 -11  174.28   10.50
  -1   8 -11  186.68   10.20
   1  -8 -11  171.78    9.20
  -1  -8  11  180.18   10.70
   1   8  11  180.78   10.60
   1   8  11  190.78   10.60
  -1   8  11  176.48   10.80
  -1   8  11  186.58   10.40
   1   8 -11  177.68   10.50
   1   8 -11  172.98    9.00
  -1   8  11  181.98    9.50
   1  -8  11  167.48   10.90
   1   8 -11  181.78   10.90
   2  -8 -11  100.89    7.30
  -2   8 -11  113.29    7.50
  -2  -8  11  106.89    7.90
   2   8  11  113.29    7.70
   2   8  11  104.19    8.00
  -2   8  11  108.29    8.50
  -2   8  11  106.49    8.00
   2   8 -11  105.79    8.20
   2   8 -11  102.29    7.00
   2  -8  11   92.99    9.20
   2   8 -11   94.49    8.80
   3  -8 -11    3.50    3.20
   3   8  11    0.60    3.20
  -3  -8  11    2.60    2.60
   3   8 -11    4.10    2.90
   3  -8  11   -0.90    3.30
   3   8 -11    1.40    2.90
   3   8 -11    7.20    3.80
  -3   8  11    8.20    3.70
  -3   8  11    2.50    3.20
   4   8  11  101.99    7.90
  -4  -8  11   99.99    8.30
   4  -8 -11  107.29    9.50
   4   8 -11  105.09    8.00
   4   8 -11  107.69    8.60
  -4   8  11   98.59    8.10
  -4   8  11   94.89    9.90
   4   8 -11   91.09    9.30
   4  -8  11   97.19   10.00
   5  -8 -11   78.09    8.60
  -5   8  11   79.49    8.40
  -5   8  11   85.89    9.40
   5   8 -11   68.09    8.60
   5  -8  11   78.09    9.40
   5   8 -11   82.29    8.80
   6  -8 -11  142.29   10.70
   6   8 -11  132.29   10.80
  -6   8  11  133.89   10.20
   6   8 -11  137.89   10.10
   6  -8  11  149.09   11.50
   7  -8 -11    1.00    4.20
   7   8 -11   14.50    5.10
   7  -8  11    3.00    4.20
   7   8 -11   10.80    4.90
   0   8  12   72.39    7.40
   0   8 -12   70.99    7.80
   0   8  12   56.49    7.00
   0   8  12   68.39    7.00
   0  -8  12   58.69    7.50
   0   8 -12   78.29    7.80
   1  -8 -12  211.58   11.00
  -1   8 -12  238.98   12.20
   1   8  12  217.98   12.10
  -1  -8  12  206.38   12.30
   1   8  12  237.68   12.40
  -1   8 -12  235.88   12.80
   1   8  12  232.98   12.40
   1  -8  12  231.38   13.20
  -1   8  12  218.18   12.10
  -1   8  12  214.38   12.70
   1   8 -12  216.98   12.30
   1   8 -12  228.18   12.90
  -2  -8  12  904.21   33.70
   2   8  12  851.91   33.70
  -2   8 -12  961.40   32.60
   2   8  12  969.50   33.30
   2  -8 -12  905.01   32.60
  -2   8  12  914.81   34.60
   2  -8  12  919.11   35.10
  -2   8  12  892.91   33.20
   2   8 -12  889.31   34.10
   2   8 -12  984.00   34.20
   3  -8 -12   -1.50    2.90
   3   8  12    6.70    3.80
   3   8  12    1.20    2.90
  -3  -8  12    4.60    3.10
   3   8 -12    2.30    3.30
  -3   8  12    1.70    3.30
  -3   8  12    5.20    3.60
   3   8 -12    1.20    3.70
   3  -8  12   -2.50    3.10
   4   8  12  708.13   29.70
   4  -8 -12  723.43   28.50
  -4   8  12  730.53   28.50
   4   8 -12  738.53   29.50
   4  -8  12  761.82   30.80
   5   8  12  144.09   11.40
   5  -8 -12  149.29   10.90
   5  -8  12  149.88   11.90
  -5   8  12  144.39   10.90
   5   8 -12  136.19   10.30
   5   8 -12  141.29   11.10
   6   8  12  135.09   13.10
   6  -8 -12  149.09   11.80
  -6   8  12  168.88   11.60
   6   8 -12  175.78   13.00
   6  -8  12  150.98   12.30
   0   8  13   29.00    5.50
   0   8 -13   22.50    4.90
   0   8  13   31.20    5.40
   0  -8  13   28.70    5.90
   0   8  13   28.60    5.10
   0   8 -13   29.90    5.80
   1   8  13    5.40    3.50
  -1   8 -13    3.10    3.00
  -1  -8  13    1.10    3.60
   1   8  13    6.60    3.80
   1   8  13   -1.60    2.90
   1  -8  13    9.50    4.60
  -1   8  13    3.60    3.40
   1   8 -13    5.00    3.70
  -1   8  13   -2.60    3.00
   1   8 -13    6.80    4.20
   2   8  13  214.18   11.90
  -2  -8  13  200.58   11.90
   2   8  13  179.48   11.80
   2  -8 -13  172.28   10.60
   2  -8  13  177.18   12.50
   2   8 -13  198.88   12.80
  -2   8  13  206.98   12.00
   3  -8 -13    2.10    3.30
   3   8  13    5.00    3.70
   3  -8  13   -0.90    3.90
   3   8 -13   -1.60    3.40
  -3   8  13   12.10    4.30
   4   8  13   58.49    8.20
   4  -8 -13   62.79    8.00
  -4   8  13   63.79    7.90
   4   8 -13   63.99    8.90
   4  -8  13   62.19    8.90
   5   8  13    1.80    4.00
   5  -8 -13    4.10    4.20
   5   8 -13    5.30    4.70
  -5   8  13    7.40    4.10
   5  -8  13    6.00    5.20
   0   8  14  197.08   11.70
   0   8 -14  187.08   12.60
   0  -8  14  184.88   12.50
  -1  -8  14   31.00    6.30
   1   8 -14   23.00    5.90
   1  -8  14   32.20    6.80
  -1   8  14   28.20    5.40
   2   8  14  400.36   19.70
  -2  -8  14  428.86   19.80
  -2   8  14  450.65   19.80
   2  -8  14  420.36   21.20
   2   8 -14  415.26   20.80
   3   8  14    4.10    4.40
   3  -8 -14    4.60    3.60
   3  -8  14    3.30    4.80
  -3   8  14    5.70    3.80
   3   8 -14    3.80    4.50
  -4   8  14  302.47   16.30
   4   8 -14  280.97   16.90
   0   9   0   -1.30    0.80
   0   9   0   -0.10    1.10
   0   9   0    0.70    0.80
   0   9   0   -0.10    0.80
   0   9   0    0.40    0.90
   0  -9   0    2.00    1.30
  -1   9   0 1749.32   50.29
  -1   9   0 1828.02   51.09
   1   9   0 1729.13   51.09
   1   9   0 1718.33   50.09
   1   9   0 1714.33   50.89
  -1   9   0 1736.63   51.09
   1  -9   0 1678.43   52.39
  -1  -9   0 1686.63   53.09
   1   9   0 1693.33   51.89
  -1   9   0 1688.93   51.09
  -1   9   0 1691.93   52.09
  -2  -9   0    3.30    1.70
   2   9   0    0.60    0.60
  -2   9   0    3.80    1.50
  -2   9   0   -1.40    0.80
  -2   9   0    1.30    1.40
  -2   9   0   -0.50    1.20
   2   9   0    5.80    1.40
   2   9   0    0.90    1.10
   2   9   0    1.00    1.30
   2  -9   0   -0.10    1.10
   3   9   0   18.30    1.60
   3  -9   0   22.40    2.20
  -3   9   0   20.20    2.50
   3   9   0   20.40    2.40
   3   9   0   20.80    2.30
  -3   9   0   15.50    2.30
   3   9   0   18.30    2.10
  -3   9   0   17.70    2.30
   3   9   0   19.60    2.40
  -3   9   0   22.80    2.20
  -3  -9   0   17.40    3.10
   4   9   0   -0.50    1.00
  -4   9   0    1.40    1.10
  -4   9   0    1.40    1.40
   4   9   0   -0.60    1.30
   4   9   0    1.70    1.70
   4   9   0    0.30    1.10
   4  -9   0   -0.20    1.00
  -4   9   0   -0.90    1.30
   4   9   0    1.60    1.20
  -4   9   0   -0.40    1.60
   5   9   0  619.84   21.00
  -5   9   0  640.44   21.10
  -5   9   0  634.64   20.70
   5   9   0  609.04   20.20
   5   9   0  627.94   19.90
   5   9   0  672.23   20.60
   5   9   0  625.54   21.70
   6   9   0    0.60    1.50
   6   9   0   -1.80    1.60
  -6   9   0    0.30    1.30
  -6   9   0    0.70    1.30
   7   9   0  503.55   18.80
   8   9   0    4.20    2.70
   9   9   0   49.99    6.10
   9  -9   0   53.39    7.30
   9   9   0   47.50    6.40
  10   9   0    2.20    3.10
  10  -9   0   -1.30    3.40
  10   9   0    5.80    3.60
  11   9   0  154.78   10.90
  11   9   0  143.89   10.20
  11  -9   0  166.88   12.20
   0   9  -1   -0.30    0.80
   0   9  -1    3.10    1.40
   0   9   1    3.10    1.40
   0   9   1   -1.60    1.10
   0   9  -1   -0.70    1.00
   0   9   1   -1.80    0.90
   0   9   1    0.40    1.00
   0  -9   1    2.20    1.40
   0  -9  -1   -2.10    1.10
   0   9  -1    1.60    1.30
   0   9   1   -0.30    0.80
   0   9  -1   -0.30    0.80
   1   9   1  459.05   14.90
  -1   9  -1  447.76   14.90
   1   9   1  441.16   14.70
   1   9   1  434.56   14.70
  -1  -9   1  467.65   15.80
  -1   9  -1  463.65   14.00
  -1   9  -1  446.36   14.60
  -1   9  -1  431.56   15.10
   1   9   1  444.66   15.00
   1   9   1  450.85   14.00
   1  -9  -1  446.46   15.20
  -1   9  -1  450.25   14.50
  -1   9   1  458.85   14.30
   1   9  -1  434.06   14.40
  -1  -9  -1  436.66   15.80
  -1   9   1  464.05   14.60
   1   9  -1  454.55   14.70
   1   9  -1  479.65   14.10
  -1   9   1  438.96   14.80
  -1   9   1  417.96   15.10
   1   9  -1  444.16   14.80
  -1   9   1  432.06   14.90
   1  -9   1  454.15   15.30
   1   9  -1  448.86   15.10
  -2   9  -1  145.19    6.30
   2   9   1  142.69    6.30
   2  -9  -1  151.98    6.10
   2   9   1  163.98    6.40
   2   9   1  155.48    5.80
  -2   9  -1  156.68    6.50
  -2   9  -1  156.08    5.40
  -2   9  -1  155.68    6.30
  -2   9  -1  147.69    6.50
  -2  -9   1  142.69    7.10
   2   9   1  158.88    6.20
   2   9  -1  151.48    6.40
  -2   9   1  147.19    6.70
   2  -9   1  155.68    6.40
   2   9  -1  151.28    6.20
   2   9  -1  161.48    5.60
  -2   9   1  155.08    6.10
  -2   9   1  148.99    6.60
   2   9  -1  155.68    6.40
  -2   9   1  159.88    6.60
   2   9  -1  158.28    6.40
   3   9   1 1011.80   30.90
   3   9   1 1078.49   30.10
  -3   9  -1 1078.99   31.00
  -3   9  -1 1018.80   31.40
   3   9   1 1010.40   31.60
  -3   9  -1  980.40   32.00
   3   9   1  957.90   31.70
   3   9   1 1017.40   30.80
   3  -9  -1 1102.69   31.50
  -3  -9   1 1000.20   33.40
  -3   9  -1 1046.00   31.70
   3   9  -1 1009.00   31.20
   3   9  -1 1047.90   31.00
   3   9  -1  969.40   31.20
  -3   9   1 1004.20   32.40
  -3   9   1 1036.60   31.90
  -3   9   1 1031.40   31.60
   3  -9   1 1030.80   32.00
   3   9  -1 1030.00   31.90
   3   9  -1  997.90   31.80
   4  -9  -1  108.79    4.30
   4   9   1  111.29    4.30
   4   9   1  103.99    5.70
  -4   9  -1  100.89    5.40
   4   9   1   93.29    4.50
  -4   9  -1   92.09    4.90
  -4   9  -1  103.99    5.20
   4   9   1   99.99    4.50
  -4  -9   1  108.69    6.20
   4   9   1   96.09    5.00
  -4   9   1   95.89    5.00
   4  -9   1  106.19    4.90
   4   9  -1  108.09    4.90
   4   9  -1   91.99    5.30
   4   9  -1  106.19    5.00
   4   9  -1  104.49    5.80
  -4   9   1  103.59    5.60
   4   9  -1  107.19    4.90
  -4   9   1  107.49    5.80
   5   9   1   17.10    1.90
  -5   9  -1   17.40    2.40
  -5   9  -1   20.80    2.50
   5   9   1   17.70    2.60
   5   9   1   18.30    3.00
   5   9   1   24.90    2.40
   5   9   1   19.40    2.00
   5  -9   1   24.90    2.50
   5   9  -1   19.00    2.30
   5   9  -1   19.00    2.30
   5   9  -1   22.30    3.20
  -5   9   1   18.60    2.70
  -5   9   1   19.30    2.70
  -5   9   1   16.70    2.50
   5   9  -1   17.20    2.50
   6   9   1   46.20    4.50
  -6   9  -1   48.80    3.40
  -6   9  -1   51.09    3.50
   6   9   1   46.20    4.90
   6   9  -1   58.59    4.30
   6   9  -1   47.20    4.90
   6   9  -1   45.90    3.30
  -6   9   1   52.59    4.10
  -6   9   1   45.50    4.10
   7   9   1  124.99    7.30
   7   9   1  113.39    7.40
   7   9  -1  115.89    7.30
   7   9  -1  125.09    7.00
   8   9   1   32.30    4.60
   8   9   1   36.50    5.10
   8  -9  -1   35.20    5.80
   8   9  -1   30.40    4.90
   9   9   1  157.88    9.90
   9   9   1  152.68    9.60
   9  -9  -1  173.88   11.60
   9   9  -1  168.78   10.20
  10   9   1   23.20    4.90
  10   9   1   12.30    4.20
  10  -9  -1   25.00    5.80
  10  -9   1   20.50    5.40
  10   9  -1   18.40    4.70
  10   9  -1   13.30    4.60
  11  -9  -1    9.00    5.20
  11   9   1    8.90    4.00
  11   9   1   13.80    4.70
  11   9  -1   16.50    4.80
  11   9  -1    9.00    4.60
  11  -9   1    6.20    4.40
   0   9   2    0.10    1.30
   0   9   2   -0.10    0.90
   0   9  -2   -2.50    1.00
   0  -9   2   -2.30    1.20
   0  -9  -2   -0.30    0.70
   0   9   2   -1.60    1.20
   0   9  -2   -0.90    1.00
   0   9   2   -0.30    1.20
   0   9  -2    3.60    1.50
   0   9  -2   -0.90    0.90
   0   9  -2   -1.30    1.10
  -1   9  -2  424.66   14.10
  -1   9  -2  424.36   14.00
  -1  -9   2  432.76   15.20
  -1   9  -2  441.36   14.40
  -1   9  -2  449.16   14.70
   1   9   2  445.96   13.30
   1   9   2  430.36   14.50
  -1   9  -2  439.56   13.10
   1   9   2  419.86   14.30
   1   9   2  419.66   14.20
   1   9   2  419.36   14.50
   1   9  -2  419.16   14.60
   1   9  -2  425.36   14.40
  -1   9   2  426.66   14.30
   1   9  -2  417.06   14.10
   1   9  -2  429.76   14.10
  -1   9   2  403.86   14.80
  -1   9   2  434.26   14.40
   1  -9   2  414.06   14.80
   1   9  -2  451.25   14.00
   2   9   2   39.80    3.00
   2   9   2   41.30    2.90
   2   9   2   45.00    2.40
   2   9   2   45.20    3.20
   2   9   2   40.30    3.00
  -2   9  -2   45.10    3.00
  -2   9  -2   44.30    3.10
  -2   9  -2   45.70    1.80
  -2   9  -2   36.20    3.00
  -2   9  -2   47.80    3.00
  -2  -9   2   44.60    4.00
   2   9  -2   41.30    2.90
  -2   9   2   38.30    3.40
   2   9  -2   39.50    3.00
  -2   9   2   42.70    3.50
   2   9  -2   39.20    3.10
   2  -9   2   40.50    3.10
   2   9  -2   48.70    3.30
   2   9  -2   38.30    2.50
  -2   9   2   43.50    3.00
   3   9   2 1799.12   52.59
   3   9   2 1800.42   53.59
  -3   9  -2 1747.33   53.99
   3   9   2 1812.52   51.99
  -3  -9   2 1772.32   55.59
   3   9   2 1762.82   53.49
  -3   9  -2 1814.92   53.29
  -3   9  -2 1689.23   52.79
   3  -9   2 1795.82   54.69
  -3   9   2 1737.33   54.69
   3   9  -2 1749.72   53.09
   3   9  -2 1782.82   52.99
   3   9  -2 1770.12   54.09
  -3   9   2 1792.42   53.89
   3   9  -2 1838.02   53.39
  -3   9   2 1831.82   53.89
   3   9  -2 1822.02   53.69
   4   9   2   92.69    5.40
   4   9   2   99.69    4.50
  -4   9  -2   98.19    4.80
  -4   9  -2   95.99    4.90
   4   9   2  100.09    4.40
  -4  -9   2   92.09    5.90
   4   9   2   95.49    4.70
   4   9  -2  105.19    5.30
   4   9  -2   99.79    5.00
  -4   9   2  104.09    5.30
   4   9  -2  100.09    5.70
   4   9  -2  103.59    5.00
  -4   9   2   96.09    5.60
   4  -9   2   98.99    5.10
   4   9  -2   85.79    5.40
  -5  -9   2  374.66   14.70
   5   9   2  361.46   12.00
  -5   9  -2  357.36   12.40
   5   9   2  361.36   13.80
   5   9   2  350.46   11.70
   5   9   2  367.96   13.00
   5   9  -2  358.16   12.90
  -5   9   2  369.96   13.90
   5   9  -2  384.96   13.50
   5   9  -2  353.56   13.80
   5   9  -2  353.26   13.00
  -5   9   2  364.96   13.60
   5  -9   2  374.26   13.30
   6  -9  -2    1.10    2.50
   6   9   2    4.70    2.00
   6   9   2    1.50    1.90
   6   9  -2   -1.30    1.90
   6   9  -2    0.90    1.40
  -6   9   2    3.20    1.80
   6   9  -2    2.00    2.10
   7   9   2  168.68    8.50
   7   9   2  172.98    9.20
   7  -9  -2  159.08   10.00
  -7   9   2  168.48    9.00
   7   9  -2  163.58    9.20
   7   9  -2  168.08    8.60
  -7   9   2  174.88    8.80
   8   9   2    7.70    2.80
   8   9   2    7.60    3.10
   8  -9  -2    5.30    3.40
   8   9  -2    8.90    3.30
   8   9  -2    5.30    3.00
   9  -9  -2  478.45   21.40
   9   9   2  456.65   18.50
   9   9   2  453.75   19.20
   9   9  -2  486.95   19.90
  10  -9  -2    3.70    4.20
  10   9   2    7.70    4.10
  10   9  -2    6.90    3.80
  10   9  -2   11.80    4.10
  11  -9  -2   76.79    9.80
  11   9   2   78.29    8.60
  11   9  -2   99.89    9.90
  11  -9   2   92.59   10.40
  11   9  -2   73.29    9.00
   0   9   3    0.70    1.40
   0  -9  -3   -0.20    0.60
   0   9   3    1.20    1.40
   0   9  -3    0.40    1.10
   0  -9   3    0.20    1.10
   0   9   3   -0.20    1.20
   0   9  -3    2.40    1.40
   0   9  -3   -0.40    0.90
   0   9  -3    0.60    1.00
   0   9  -3    1.00    1.20
   1  -9  -3  192.58    7.20
   1   9   3  201.08    7.80
   1   9   3  195.28    6.20
   1   9   3  200.48    7.80
  -1  -9   3  185.48    8.00
  -1   9  -3  176.78    7.60
  -1   9  -3  180.68    6.90
   1   9   3  177.18    7.20
  -1   9  -3  176.48    7.40
  -1   9  -3  188.88    7.50
   1   9  -3  182.88    7.60
   1  -9   3  178.18    7.90
   1   9  -3  174.98    7.70
   1   9  -3  188.48    7.20
  -1   9   3  188.98    8.10
  -1   9   3  172.78    7.50
   1   9  -3  178.58    7.30
   1   9  -3  195.98    7.20
  -1   9   3  185.98    7.40
   2   9   3  134.59    6.10
   2  -9  -3  142.69    6.40
   2   9   3  148.79    5.00
   2   9   3  145.99    6.10
  -2   9  -3  138.09    6.10
  -2   9  -3  149.29    6.40
   2   9   3  146.09    6.10
  -2   9  -3  133.19    6.20
   2   9   3  139.29    6.50
  -2  -9   3  145.69    7.00
  -2   9  -3  131.79    5.60
   2   9  -3  136.89    6.30
   2   9  -3  138.29    6.50
   2  -9   3  133.19    6.50
   2   9  -3  137.99    6.30
  -2   9   3  136.79    6.30
   2   9  -3  138.09    6.00
  -2   9   3  150.98    7.00
  -2   9   3  126.59    6.20
   2   9  -3  146.99    6.10
  -3   9  -3 1410.86   43.20
   3   9   3 1428.36   43.70
   3   9   3 1422.16   44.70
   3   9   3 1429.96   43.80
  -3   9  -3 1482.75   43.40
   3  -9  -3 1410.96   44.90
  -3   9  -3 1408.46   44.10
   3   9   3 1459.75   43.00
  -3  -9   3 1435.06   45.60
   3   9   3 1515.05   42.10
  -3   9   3 1421.16   44.10
   3   9  -3 1503.15   44.10
   3  -9   3 1451.25   45.10
  -3   9   3 1454.75   44.40
   3   9  -3 1444.06   44.60
   3   9  -3 1441.36   43.70
  -3   9   3 1440.16   45.30
   3   9  -3 1393.36   43.50
   3   9  -3 1440.96   44.00
   4   9   3  221.88    7.90
  -4   9  -3  210.88    8.20
   4   9   3  230.68    8.10
  -4  -9   3  211.98    9.70
   4  -9  -3  204.58    9.90
   4   9   3  231.38    8.10
  -4   9  -3  217.48    8.50
   4   9   3  209.18    8.90
   4   9  -3  220.98    8.90
   4  -9   3  211.88    9.10
   4   9  -3  205.38    9.10
  -4   9   3  223.78    9.90
   4   9  -3  228.98    9.50
  -4   9   3  225.48    9.30
   4   9  -3  196.98    8.90
   4   9  -3  231.38    9.10
  -5  -9   3   77.39    5.30
  -5   9  -3   65.49    3.80
  -5   9  -3   72.19    4.00
   5   9   3   81.69    4.40
   5   9   3   63.19    4.70
   5  -9  -3   73.89    5.90
   5  -9   3   86.79    5.10
  -5   9   3   68.59    4.80
   5   9  -3   69.49    4.50
   5   9  -3   63.39    4.60
   5   9  -3   72.59    5.30
  -5   9   3   70.19    5.10
   6   9   3    7.20    2.00
   6   9   3    7.80    2.50
   6  -9  -3   -0.50    2.40
   6   9  -3    9.00    2.90
   6   9  -3    5.10    1.90
   6   9  -3    4.40    2.40
  -6   9   3    4.70    2.30
  -6   9   3    6.50    2.30
   6  -9   3    5.20    2.00
   7   9   3  187.08    8.70
   7   9   3  172.98    9.20
   7  -9  -3  180.08   10.80
   7   9  -3  202.18    9.70
   7   9  -3  168.68    9.50
  -7   9   3  185.98    9.10
   8   9   3  210.88   10.00
   8   9   3  203.28   10.70
   8  -9  -3  210.88   12.40
   8   9  -3  211.38   10.90
   8   9  -3  184.88   11.00
   9  -9  -3  292.27   16.00
   9   9   3  295.97   14.00
   9   9  -3  294.07   14.80
  10  -9  -3   48.50    7.60
  10   9   3   56.59    6.80
  10   9  -3   39.90    6.60
  11   9   3    8.90    4.20
  11  -9  -3    6.10    5.20
  11   9  -3   14.90    4.80
  11   9  -3   10.60    4.40
  11  -9   3   17.10    5.40
   0   9  -4    1.80    1.10
   0   9  -4    0.20    1.30
   0   9   4    1.10    1.70
   0  -9  -4   -0.40    0.70
   0  -9   4    4.10    1.70
   0   9  -4    2.00    1.20
   0   9   4    0.30    1.40
   0   9  -4   -0.40    1.00
   0   9  -4   -0.20    1.10
   0   9   4    0.60    1.40
  -1   9  -4  504.85   17.70
  -1   9  -4  532.35   17.30
   1  -9  -4  535.45   17.10
   1   9   4  499.85   17.80
  -1   9  -4  529.65   16.50
  -1  -9   4  538.95   18.50
  -1   9  -4  518.75   17.40
   1   9   4  520.95   17.80
   1   9   4  505.25   17.10
   1  -9   4  526.55   18.40
  -1   9   4  509.95   17.30
   1   9  -4  532.75   17.40
   1   9  -4  507.85   17.40
  -1  -9  -4  552.74   15.90
   1   9  -4  516.35   17.70
   1   9  -4  549.95   16.90
  -1   9   4  527.35   18.40
   1   9  -4  508.25   18.00
  -1   9   4  526.45   17.90
   2   9   4  264.87    7.70
  -2   9  -4  265.67    9.80
  -2  -9   4  249.08   10.40
  -2   9  -4  251.37    9.60
  -2   9  -4  244.38    8.80
  -2   9  -4  257.27    9.80
   2   9   4  241.28    9.90
   2  -9  -4  246.38    9.80
   2   9   4  240.68    9.60
   2   9   4  251.57    9.40
   2  -9   4  248.68   10.20
  -2   9   4  246.28    9.60
  -2   9   4  230.98    9.70
   2   9  -4  264.17    9.90
   2   9  -4  261.27   10.10
   2   9  -4  254.67   10.20
   2   9  -4  258.37    9.50
   2   9  -4  261.47   10.00
  -2   9   4  245.38   10.40
   3  -9  -4  407.36   15.20
  -3   9  -4  407.06   14.30
   3   9   4  441.06   12.60
   3   9   4  392.36   14.10
  -3   9  -4  409.86   14.50
  -3  -9   4  398.86   15.30
  -3   9  -4  390.36   13.90
   3   9   4  381.36   14.80
   3   9   4  409.16   13.70
  -3   9  -4  419.56   13.70
   3   9   4  410.36   14.00
   3   9  -4  403.96   14.70
  -3   9   4  403.36   15.50
   3   9  -4  392.36   14.90
   3   9  -4  409.16   14.60
  -3   9   4  410.86   14.90
   3   9  -4  411.36   14.70
   3  -9   4  434.76   15.30
  -3   9   4  399.56   14.60
   3   9  -4  431.06   14.50
   4   9   4   63.89    3.30
   4   9   4   64.19    3.50
   4  -9  -4   61.19    5.60
  -4  -9   4   60.99    4.60
  -4   9  -4   57.69    3.70
   4   9   4   56.79    4.20
   4   9   4   66.79    4.90
  -4   9  -4   61.89    3.70
   4   9   4   68.39    3.60
   4   9  -4   56.49    4.30
  -4   9   4   61.19    4.90
   4   9  -4   60.09    4.40
   4   9  -4   55.99    4.30
   4  -9   4   59.89    4.60
  -4   9   4   59.19    4.50
   4   9  -4   53.09    4.30
   4   9  -4   72.99    5.00
   5   9   4  411.56   16.00
  -5   9  -4  411.96   14.20
  -5  -9   4  414.76   16.10
   5  -9  -4  448.56   17.10
  -5   9  -4  401.76   13.90
   5   9   4  404.46   15.10
  -5   9   4  437.26   16.40
  -5   9   4  401.16   15.60
   5   9  -4  422.26   15.80
   5   9  -4  413.96   16.00
   5   9  -4  409.06   15.10
   5  -9   4  430.96   15.90
  -6  -9   4    0.90    2.00
   6   9   4    1.90    2.10
   6  -9  -4   -1.30    2.20
   6   9  -4    2.30    1.70
  -6   9   4    3.30    2.20
   6   9  -4    0.50    2.30
   6   9  -4    0.40    2.00
  -6   9   4    2.60    2.20
   6  -9   4   -0.90    1.70
   7  -9  -4  339.67   16.10
   7   9   4  341.67   14.20
  -7   9   4  363.96   14.50
   7   9  -4  303.77   14.70
   7   9  -4  345.47   14.70
   8  -9  -4   35.80    6.20
   8   9   4   35.90    5.00
   8   9  -4   25.60    5.00
   8   9  -4   32.20    5.00
   9  -9  -4   96.59   10.10
   9   9   4   87.99    8.00
   9   9  -4  100.69    9.40
   9   9  -4   87.89    8.50
  10   9   4   15.40    4.60
  10   9   4    1.10    3.10
  10  -9  -4    5.30    4.50
  10   9  -4   11.40    4.60
  11  -9  -4  188.18   13.40
  11   9   4  169.68   11.40
  11   9  -4  176.88   12.30
   0   9   5   -0.10    1.30
   0   9   5    0.00    1.80
   0  -9  -5    0.80    1.00
   0  -9   5    0.80    1.80
   0   9  -5    0.00    1.50
   0   9  -5    1.40    1.60
   0   9  -5    0.20    1.60
   0   9   5    1.40    1.50
   0   9  -5    0.10    1.70
   0   9  -5    0.80    1.10
  -1   9  -5  127.99    6.40
   1   9   5  115.69    6.40
  -1   9  -5  127.19    5.00
  -1   9  -5  130.09    6.30
   1  -9  -5  130.19    5.70
  -1  -9   5  129.89    6.90
   1   9   5  123.99    5.90
  -1   9  -5  128.09    6.20
   1   9   5  123.39    6.30
  -1   9  -5  127.39    6.40
   1  -9   5  132.69    6.70
   1   9  -5  126.89    6.60
  -1   9   5  124.19    5.90
  -1   9   5  127.99    6.60
  -1  -9  -5  138.49    4.90
   1   9  -5  121.79    6.20
   1   9  -5  125.69    5.50
  -1   9   5  119.89    6.60
   1   9  -5  128.39    6.50
   1   9  -5  132.29    6.40
  -2   9  -5  632.34   20.90
  -2   9  -5  643.84   19.30
  -2   9  -5  600.34   20.40
   2   9   5  609.74   21.20
   2  -9  -5  639.24   20.90
   2   9   5  596.54   20.70
  -2  -9   5  624.64   21.70
   2   9   5  625.94   20.10
  -2   9  -5  617.24   20.40
  -2   9   5  615.94   21.10
   2  -9   5  592.74   21.60
   2   9  -5  636.34   20.80
  -2   9   5  614.94   20.60
   2   9  -5  622.34   21.00
  -2   9   5  625.64   21.90
   2   9  -5  628.64   21.10
   2   9  -5  631.44   20.10
   2   9  -5  620.64   21.40
   3   9   5    6.80    2.00
  -3  -9   5    9.40    2.50
  -3   9  -5    7.50    1.90
   3   9   5    8.10    2.50
  -3   9  -5    8.10    2.10
  -3   9  -5   11.00    2.10
   3  -9  -5    8.70    2.40
   3   9   5    8.80    1.90
   3  -9   5    9.50    2.70
  -3   9   5    5.60    2.30
   3   9  -5    6.50    2.20
   3   9  -5   13.90    2.60
  -3   9   5    4.50    2.20
   3   9  -5    4.30    1.70
   3   9  -5    8.20    2.40
   3   9  -5   10.40    2.60
  -3   9   5    8.00    2.30
   4  -9  -5  368.86   14.60
  -4   9  -5  354.76   12.90
   4   9   5  359.66   13.10
  -4   9  -5  342.37   12.60
  -4  -9   5  341.77   14.10
   4   9   5  351.46   14.10
   4   9   5  365.26   12.30
   4   9   5  361.66   12.60
   4   9  -5  367.06   13.80
   4   9  -5  359.16   14.00
   4   9  -5  369.96   13.90
  -4   9   5  379.06   14.80
   4   9  -5  344.17   13.80
  -4   9   5  367.46   14.20
   4  -9   5  361.56   14.40
   5   9   5   31.60    3.70
  -5  -9   5   35.20    4.10
   5  -9  -5   28.80    4.50
   5   9   5   23.00    3.80
  -5   9   5   25.00    3.80
   5   9  -5   26.20    3.90
  -5   9   5   28.60    4.10
   5   9  -5   34.90    4.50
   5  -9   5   32.90    4.30
   5   9  -5   27.80    3.60
   6  -9  -5   17.70    4.10
  -6  -9   5   26.20    3.90
   6   9   5   16.50    3.60
   6   9   5   18.80    3.20
  -6   9   5   15.40    3.40
  -6   9   5   15.70    3.40
   6   9  -5   17.00    3.80
   6  -9   5   23.80    3.90
   6   9  -5   11.70    2.80
   6   9  -5   16.80    3.70
   7   9   5   21.20    3.80
   7  -9  -5    9.20    3.30
   7   9   5   16.30    3.80
  -7   9   5   12.00    3.30
   7   9  -5   15.00    3.70
   7  -9   5   12.90    3.30
   7   9  -5   12.40    3.00
   7   9  -5    7.40    3.60
   8   9   5  225.28   12.30
   8   9   5  220.58   11.30
   8  -9  -5  233.98   13.60
   8   9  -5  244.48   13.10
   8   9  -5  255.47   12.70
   9  -9  -5   26.60    5.80
   9   9   5   22.80    4.70
   9   9  -5   16.80    4.90
   9   9  -5   20.90    5.30
  10  -9  -5   65.19    9.00
  10   9   5   79.69    8.40
  10   9  -5   66.59    8.50
  10   9  -5   81.09    8.90
   0   9   6    0.70    1.80
   0  -9   6    1.60    2.10
   0   9  -6    0.60    1.00
   0   9   6   -1.10    1.40
   0   9   6    1.50    2.10
   0   9  -6    1.50    1.40
   0  -9  -6    0.10    1.00
   0   9  -6    0.20    1.20
   0   9  -6    2.00    1.50
   0   9  -6    0.00    1.20
  -1   9  -6  559.64   19.30
   1   9   6  564.04   18.10
  -1  -9   6  529.85   19.80
  -1   9  -6  519.45   19.10
  -1   9  -6  567.74   18.90
  -1   9  -6  555.24   17.00
   1   9   6  544.45   19.30
  -1   9  -6  545.95   18.50
   1  -9  -6  569.94   18.50
   1   9   6  536.45   19.30
  -1  -9  -6  552.04   17.50
   1   9  -6  522.25   19.10
  -1   9   6  555.64   18.30
   1   9  -6  576.04   19.80
   1   9  -6  561.94   17.70
   1   9  -6  592.44   19.50
   1  -9   6  543.05   19.90
  -1   9   6  521.75   19.70
  -1   9   6  510.25   19.20
   1   9  -6  565.84   18.80
   2  -9  -6  318.07   12.10
   2   9   6  294.67   12.40
  -2   9  -6  313.77   12.20
  -2   9  -6  318.07   11.90
   2   9   6  319.67   12.10
   2   9   6  326.77   11.30
  -2   9  -6  297.57   11.60
  -2  -9   6  308.77   12.70
  -2   9   6  308.77   12.50
   2   9  -6  309.07   12.40
   2   9  -6  297.27   12.00
   2  -9   6  326.07   13.10
   2   9  -6  313.37   12.70
   2   9  -6  304.97   11.10
  -2   9   6  301.27   13.00
  -2   9   6  303.67   11.70
   2   9  -6  318.27   12.50
  -3   9  -6  187.78    8.30
   3   9   6  198.48    7.90
  -3   9  -6  185.48    8.00
  -3  -9   6  190.48    9.00
  -3   9  -6  182.28    8.10
   3   9   6  182.78    8.00
   3   9   6  176.78    8.60
   3  -9  -6  186.58    8.90
   3  -9   6  174.98    9.10
   3   9  -6  182.78    8.80
  -3   9   6  178.68    8.80
   3   9  -6  182.98    8.80
   3   9  -6  195.38    8.10
  -3   9   6  184.38    9.40
   3   9  -6  168.78    8.60
   4   9   6  171.98    7.70
  -4   9  -6  174.08    7.60
   4   9   6  167.78    7.20
   4   9   6  173.68    8.80
  -4  -9   6  167.58    8.60
   4   9   6  171.28    7.30
   4  -9  -6  183.08    9.20
  -4   9  -6  172.48    7.50
   4   9  -6  173.08    8.90
   4  -9   6  177.48    9.20
   4   9  -6  171.18    8.60
   4   9  -6  177.48    8.30
  -4   9   6  183.98    9.40
  -4   9   6  155.18    8.60
   4   9  -6  166.58    8.80
   5   9   6  205.18    9.10
   5   9   6  204.88   10.20
   5  -9  -6  206.38   10.90
  -5  -9   6  211.58   10.10
   5   9  -6  209.28   10.50
   5  -9   6  220.78   10.70
  -5   9   6  190.78    9.80
   5   9  -6  218.68   10.10
   5   9  -6  220.48   10.60
  -5   9   6  217.68   10.80
   6   9   6   -0.20    2.40
   6  -9  -6    1.70    2.90
   6   9   6   -0.90    2.20
  -6  -9   6    3.50    2.20
   6   9  -6    3.10    2.80
   6   9  -6    1.30    2.20
  -6   9   6    0.20    2.30
   6   9  -6    1.40    2.60
  -6   9   6    3.30    2.50
   6  -9   6   -2.20    2.10
   7  -9  -6  253.67   14.10
   7   9   6  277.37   13.40
   7   9  -6  299.67   12.70
   7  -9   6  280.07   13.40
   7   9  -6  279.57   14.00
  -7   9   6  288.67   13.50
   7   9  -6  282.17   13.70
   8   9   6   84.69    8.20
   8  -9  -6   73.59    8.50
   8   9  -6   91.39    8.60
   8   9  -6   82.89    8.60
   9  -9  -6   89.49   10.10
   9   9   6   95.49    8.90
   9   9  -6   95.29    9.70
   9   9  -6   97.89    9.50
  10  -9  -6   19.50    5.20
  10   9   6   11.60    4.10
  10  -9  -6   13.30    5.80
  10   9  -6   12.70    4.90
  10   9  -6   24.10    5.30
   0   9  -7    0.60    1.80
   0   9   7    3.00    1.50
   0   9  -7    3.20    2.00
   0   9  -7   -0.40    1.80
   0  -9   7   -1.80    1.80
   0   9   7   -1.90    1.50
   0   9   7    4.30    2.40
   0  -9  -7    0.30    1.30
   0   9  -7   -0.60    1.60
   1   9   7   63.09    5.20
  -1   9  -7   67.89    5.20
   1   9   7   72.39    5.30
  -1   9  -7   75.79    5.20
   1  -9  -7   66.09    4.30
   1   9   7   77.19    4.20
  -1   9  -7   75.59    5.10
  -1  -9   7   66.59    5.30
  -1   9  -7   66.29    4.60
   1  -9   7   67.59    5.50
   1   9  -7   64.39    4.80
  -1   9   7   62.79    5.10
  -1  -9  -7   81.79    3.90
   1   9  -7   65.59    5.10
   1   9  -7   69.99    3.70
  -1   9   7   75.39    4.50
  -1   9   7   62.99    5.90
   1   9  -7   64.79    4.80
  -2  -9   7  164.08    8.50
   2   9   7  165.68    8.40
  -2   9  -7  154.08    7.50
  -2   9  -7  163.68    7.90
   2   9   7  165.58    8.10
   2   9   7  161.78    7.00
   2  -9  -7  164.78    8.00
  -2   9  -7  170.68    7.90
   2   9  -7  168.18    7.00
   2  -9   7  153.68    8.70
  -2   9   7  174.48    9.10
   2   9  -7  162.98    8.40
   2   9  -7  148.69    8.20
  -2   9   7  161.88    7.50
   2   9  -7  169.58    8.00
  -2   9   7  157.98    8.40
  -3   9  -7   30.30    3.60
   3  -9  -7   38.80    4.50
  -3  -9   7   34.80    4.40
   3   9   7   33.10    3.70
   3   9   7   44.50    3.80
  -3   9  -7   35.60    3.70
   3   9   7   39.40    4.70
   3   9  -7   32.30    4.20
   3   9  -7   32.40    4.30
   3  -9   7   37.20    4.90
   3   9  -7   37.40    4.50
   3   9  -7   42.00    3.90
  -3   9   7   42.20    5.10
  -3   9   7   34.90    4.50
  -4   9  -7   11.20    2.30
   4  -9  -7   10.10    3.00
   4   9   7    5.30    2.80
  -4  -9   7   10.50    2.90
  -4   9   7   14.00    3.50
   4   9  -7   10.10    2.90
   4   9  -7   10.10    3.00
   4   9  -7   10.00    3.00
   4  -9   7    8.10    3.20
  -4   9   7    8.20    3.00
   4   9  -7    7.80    2.40
  -5  -9   7    0.40    1.80
   5  -9  -7    1.10    2.50
   5   9   7    0.50    2.40
   5   9  -7    4.30    3.00
   5   9  -7   -0.10    2.40
  -5   9   7    2.50    2.50
   5   9  -7   -0.20    1.90
   5   9  -7    5.30    3.00
  -5   9   7    5.20    2.80
   5  -9   7    4.40    3.00
   6   9   7   31.40    4.70
   6  -9  -7   30.10    5.20
  -6   9   7   31.10    5.00
  -6   9   7   39.10    5.40
   6   9  -7   26.20    4.30
   6  -9   7   37.10    5.40
   6   9  -7   32.50    5.20
   6   9  -7   25.90    4.90
   7  -9  -7   30.50    5.90
   7   9   7   43.20    5.70
   7   9  -7   32.80    5.70
   7   9  -7   35.70    5.00
  -7   9   7   40.70    5.60
  -7   9   7   28.90    5.10
   7  -9   7   38.80    5.90
   7   9  -7   31.00    5.60
   8   9   7    3.70    3.40
   8  -9  -7    4.40    3.10
   8  -9  -7    2.80    3.70
   8   9  -7    6.50    4.00
   8   9  -7    1.30    3.70
   9   9   7   20.90    5.10
   9  -9  -7   23.00    6.10
   9  -9  -7   11.50    4.20
   9   9  -7   11.40    4.50
   9   9  -7    6.70    4.60
   9   9  -7   11.30    4.70
  10  -9  -7   -2.00    4.30
  10  -9  -7   -3.50    3.40
  10   9  -7    6.90    4.20
  10   9  -7   -0.10    4.10
   0   9  -8    1.80    1.90
   0   9  -8    0.50    1.50
   0   9   8   -0.30    1.40
   0   9   8    2.00    2.30
   0   9  -8   -0.90    1.70
   0  -9   8   -0.80    2.00
   0   9   8    1.80    2.20
   0  -9  -8   -1.10    1.30
  -1   9  -8  241.98   10.10
  -1   9  -8  243.28   11.30
   1   9   8  222.68   10.90
  -1   9  -8  251.77   10.90
   1  -9  -8  247.48   10.20
  -1  -9   8  238.68   11.50
   1   9   8  248.18   11.30
  -1   9   8  250.97   11.20
   1   9  -8  247.18   11.30
   1  -9   8  243.78   11.80
  -1  -9  -8  247.68    9.50
   1   9  -8  269.37   11.50
   1   9  -8  256.87   10.80
  -1   9   8  246.68    9.90
  -1   9   8  249.18   11.80
   2  -9  -8   46.40    4.70
   2   9   8   50.89    5.40
  -2  -9   8   54.69    5.70
   2   9   8   51.89    4.90
  -2   9  -8   54.99    5.00
  -2   9  -8   52.59    4.70
  -2   9   8   50.59    3.80
  -2   9   8   47.70    5.20
  -2   9   8   57.09    5.90
   2   9  -8   51.99    5.40
   2   9  -8   46.60    4.90
   2  -9   8   49.00    5.70
   2   9  -8   41.90    5.00
  -3   9  -8  437.06   15.90
   3   9   8  397.66   16.70
  -3   9  -8  423.76   15.70
   3  -9  -8  444.36   17.00
  -3  -9   8  436.56   17.20
   3   9   8  438.56   16.10
   3   9  -8  418.96   17.00
  -3   9   8  408.36   17.70
   3   9  -8  410.26   17.10
  -3   9   8  417.46   17.10
   3   9  -8  448.96   16.80
   3   9  -8  461.85   15.50
   3  -9   8  430.06   17.90
  -4  -9   8   56.39    5.60
   4  -9  -8   31.10    4.90
   4   9   8   52.39    5.60
   4   9  -8   45.60    4.60
   4   9  -8   49.60    5.60
  -4   9   8   35.10    5.20
   4  -9   8   43.90    5.90
  -4   9   8   42.40    5.40
   4   9  -8   40.60    5.40
   4   9  -8   50.89    5.60
   5  -9  -8  288.07   12.10
   5   9   8  266.87   12.80
   5  -9  -8  274.47   13.40
  -5  -9   8  264.87   12.30
   5  -9   8  259.77   13.40
   5   9  -8  265.67   11.90
   5   9  -8  266.37   12.90
   5   9  -8  263.07   12.60
  -5   9   8  237.68   12.50
  -5   9   8  252.67   13.10
   5   9  -8  263.17   13.10
   6   9   8    4.10    3.20
   6  -9  -8    0.10    2.20
   6  -9  -8   -1.30    3.00
   6   9  -8    3.50    2.60
   6  -9   8    5.30    3.50
   6   9  -8    1.20    2.50
  -6   9   8    3.10    3.10
   6   9  -8   -1.30    2.80
   6   9  -8    0.60    3.00
  -6   9   8   -2.10    2.40
   7  -9  -8  113.09    8.40
   7  -9  -8   95.39    9.60
   7   9   8  111.19    8.30
  -7   9   8  108.39    8.40
   7  -9   8  122.69    9.20
  -7   9   8  104.29    9.50
   7   9  -8  115.49    8.30
   7   9  -8  112.89   10.00
   7   9  -8   99.49    9.70
   7   9  -8  117.09    8.30
   8   9   8   32.00    5.70
   8  -9  -8   37.60    6.80
   8  -9  -8   25.90    5.00
   8   9  -8   26.60    6.00
   8   9  -8   30.00    5.40
   8   9  -8   29.10    6.20
   9  -9  -8  171.58   11.50
   9  -9  -8  177.58   12.80
   9   9  -8  168.78   12.10
   9   9  -8  163.78   12.10
   9   9  -8  166.58   11.40
   0   9  -9    2.20    2.00
   0   9  -9   -0.90    2.00
   0   9   9    3.30    2.40
   0   9  -9    0.20    2.20
   0  -9  -9    1.70    1.60
   0  -9   9   -0.90    1.70
   0   9   9   -0.20    2.30
  -1   9  -9   14.30    3.10
  -1   9  -9    8.30    2.40
   1   9   9    8.70    2.90
   1   9   9   11.10    3.40
   1  -9  -9    5.40    2.30
  -1  -9   9   12.20    3.40
  -1   9  -9   12.80    3.20
   1   9  -9    6.50    2.70
  -1   9   9    9.70    3.20
   1   9  -9    8.80    2.60
   1  -9   9   14.00    3.50
  -1   9   9   12.10    3.40
  -1  -9  -9   11.10    2.20
   1   9  -9   13.00    3.40
   2  -9  -9  214.88   10.00
  -2  -9   9  179.88   10.30
  -2   9  -9  208.28    9.80
  -2   9  -9  218.38    9.30
   2   9   9  197.78   10.40
   2   9   9  216.18   10.20
   2  -9   9  210.58   11.10
  -2   9   9  208.08   11.20
   2   9  -9  208.88   10.10
   2   9  -9  208.58   10.70
  -2   9   9  200.18   10.50
   2   9  -9  211.38   10.60
   3   9   9    5.80    3.20
   3  -9  -9    6.80    2.90
  -3  -9   9    6.10    2.70
   3   9   9    6.90    2.50
  -3   9  -9    6.20    2.40
  -3   9   9    6.10    3.00
   3  -9   9    1.60    2.90
  -3   9   9    5.70    3.20
   3   9  -9    2.70    2.70
   3   9  -9    0.10    2.60
   3   9  -9    5.50    2.90
   4  -9  -9  163.18    9.60
  -4  -9   9  155.18    9.10
   4   9   9  165.68    9.50
   4   9  -9  140.89    9.20
   4  -9   9  149.19   10.10
   4   9  -9  162.58    9.90
   4   9  -9  147.99    9.20
  -4   9   9  167.58   10.30
  -4   9   9  153.68    9.50
  -5  -9   9   18.90    3.90
   5   9   9   25.00    4.80
   5  -9  -9   29.40    5.20
   5   9  -9   17.80    4.80
  -5   9   9   21.60    4.50
  -5   9   9   20.60    4.70
   5   9  -9   26.70    4.80
   5  -9   9   27.00    5.50
   5   9  -9   21.00    4.40
   6  -9  -9    0.60    3.20
   6   9   9    3.70    3.40
  -6   9   9    1.20    2.80
   6   9  -9    1.40    3.30
   6  -9   9   -0.90    3.10
   6   9  -9   -4.20    2.30
   6   9  -9    1.00    2.60
   6   9  -9    2.20    3.40
  -6   9   9    0.70    3.10
   7  -9  -9    2.00    3.70
   7   9   9    1.00    3.20
   7   9  -9    5.20    3.90
   7  -9   9    0.70    3.40
   7   9  -9    0.70    3.90
   7   9  -9   -2.00    2.60
   7   9  -9   -1.00    2.40
  -7   9   9    0.90    3.20
  -7   9   9    3.80    3.40
   8  -9  -9  177.98   12.70
   8   9  -9  190.88   11.60
   8   9  -9  178.88   12.60
   8   9  -9  173.78   12.10
   9  -9  -9    8.50    5.00
   9   9  -9   15.50    5.80
   9   9  -9    6.20    3.90
   9   9  -9   24.90    6.50
   0  -9  10    2.90    2.90
   0  -9 -10    1.10    1.70
   0   9 -10    1.60    2.50
   0   9 -10    3.50    2.70
   0   9  10    3.90    2.90
   0   9  10   -1.00    2.40
   0   9 -10   -0.10    1.90
   1   9  10  137.99    8.60
   1   9  10  144.19    8.80
  -1   9 -10  159.08    9.40
  -1   9 -10  143.99    7.50
  -1  -9  10  130.59    8.90
  -1   9 -10  160.18    8.90
   1  -9 -10  134.09    7.70
   1   9 -10  146.39    8.90
  -1   9  10  146.89    8.00
  -1   9  10  164.78    9.30
   1   9 -10  148.19    8.10
   1   9 -10  151.48    9.20
  -1   9  10  145.99    9.40
   1  -9  10  137.49    9.30
   2   9  10   10.20    3.10
  -2  -9  10   11.90    3.60
   2  -9 -10   15.60    3.60
   2   9  10   15.70    4.20
  -2   9 -10   14.70    2.90
  -2   9 -10   11.30    3.20
   2   9 -10   18.80    3.90
  -2   9  10   10.90    3.60
  -2   9  10   13.70    4.00
   2   9 -10   18.70    4.00
   2  -9  10   14.90    4.20
   2   9 -10    6.40    3.40
   3   9  10  119.89    8.20
   3  -9 -10  105.49    7.50
  -3  -9  10   99.39    7.70
  -3   9 -10  110.39    6.90
  -3   9  10  104.89    8.50
   3   9 -10  107.99    7.60
   3   9 -10  114.69    8.30
   3  -9  10   95.09    9.20
  -3   9  10  108.29    8.10
   3   9 -10  103.99    8.20
   4  -9 -10   23.00    4.60
   4   9  10   13.70    4.10
  -4  -9  10   14.70    3.70
  -4   9  10   19.90    5.00
   4  -9  10   18.10    5.00
   4   9 -10   20.30    4.70
   4   9 -10   25.60    5.30
  -4   9  10   23.00    4.90
   4   9 -10   20.80    4.50
   5  -9 -10  109.59    8.90
   5   9  10  122.59    9.00
  -5   9  10  114.59    8.90
   5  -9  10  123.69    9.90
  -5   9  10  114.19    9.20
   5   9 -10  124.29    9.00
   5   9 -10  136.59    9.20
   5   9 -10  115.19    9.30
   6   9  10   -0.50    3.50
   6  -9 -10    0.80    3.30
   6   9 -10   -3.30    2.60
   6  -9  10    3.90    3.80
   6   9 -10    0.40    3.20
   6   9 -10    6.20    4.00
  -6   9  10    2.70    3.50
  -6   9  10   -0.20    3.20
   7  -9 -10   41.30    7.40
   7  -9  10   65.69    8.70
   7   9 -10   54.99    8.00
   7   9 -10   44.10    7.20
   8  -9 -10   28.70    6.50
   8  -9  10   32.00    7.10
   8   9 -10   27.60    6.70
   8   9 -10   26.80    6.30
   0   9  11   -0.80    2.70
   0   9 -11    0.00    2.80
   0  -9  11    0.70    3.10
   0   9  11    2.00    2.30
   0   9 -11    0.00    2.20
   0   9  11    2.10    3.00
   0   9 -11   -1.00    2.70
   1   9  11   60.69    6.70
  -1   9 -11   70.89    7.40
   1   9  11   61.89    6.80
   1  -9 -11   64.19    6.00
  -1  -9  11   62.69    7.10
   1   9  11   70.09    7.20
  -1   9 -11   65.59    6.90
   1   9 -11   61.59    6.00
   1  -9  11   65.39    7.60
   1   9 -11   53.39    6.60
   1   9 -11   53.39    6.80
  -1   9  11   54.19    6.50
  -1   9  11   68.99    7.20
  -1   9  11   72.39    7.50
   2  -9 -11  445.46   18.40
   2   9  11  457.75   19.10
   2   9  11  479.85   19.10
  -2  -9  11  417.76   19.20
  -2   9 -11  462.55   18.60
   2   9 -11  470.25   18.30
   2  -9  11  433.26   20.30
   2   9 -11  509.05   20.20
   2   9 -11  462.25   20.00
  -2   9  11  474.95   20.40
  -2   9  11  465.65   19.50
  -3  -9  11  106.49    8.00
   3  -9 -11   96.79    7.60
   3   9  11   89.79    8.50
  -3   9  11  115.09    9.10
  -3   9  11   99.09    9.10
   3   9 -11  102.89    9.30
   3  -9  11  105.39   10.20
   3   9 -11   89.39    9.00
   3   9 -11  108.59    7.80
   4  -9 -11  151.18   10.10
  -4  -9  11  154.88    9.90
   4   9  11  171.18   10.30
  -4   9  11  147.59   10.80
   4   9 -11  149.49   10.70
   4   9 -11  175.58   10.90
   4  -9  11  158.28   11.50
   4   9 -11  170.58   10.60
  -4   9  11  153.98   10.30
   5  -9 -11    2.30    3.90
   5   9  11   10.10    4.50
   5  -9  11    4.90    4.20
  -5   9  11    5.80    4.00
   5   9 -11    6.50    3.90
   5   9 -11   11.60    4.20
  -5   9  11    9.30    4.00
   5   9 -11   13.70    4.80
   6  -9 -11    5.70    4.20
  -6   9  11    9.00    4.10
   6   9 -11    7.80    4.50
   6  -9  11   12.30    5.10
   6   9 -11   12.10    4.60
   7  -9 -11   21.00    6.40
   7   9 -11   30.40    6.70
   7  -9  11   20.00    5.80
   7   9 -11   26.10    6.40
   0   9 -12   -0.40    3.20
   0   9  12    1.10    3.00
   0  -9  12    1.00    3.20
   0   9  12    0.20    2.30
   0   9  12    3.30    3.10
   0   9 -12   -0.30    2.50
   1   9  12   79.99    7.90
  -1  -9  12   80.69    8.70
   1   9  12   77.89    7.80
   1   9  12   75.29    7.90
  -1   9 -12   94.29    8.40
  -1   9  12   90.29    8.60
  -1   9  12  100.69    9.30
   1   9 -12   72.59    7.60
   1   9 -12   77.79    8.40
   1  -9  12   74.19    8.60
  -2  -9  12    6.10    3.60
   2   9  12    0.00    3.10
   2   9  12    6.40    3.40
   2  -9 -12    0.30    2.90
  -2   9 -12    2.10    2.90
   2   9 -12    2.00    2.90
  -2   9  12    6.90    3.80
   2  -9  12   -0.50    3.40
   2   9 -12    9.20    4.10
  -2   9  12    5.80    3.80
   3   9  12  219.68   12.00
   3   9  12  210.08   12.90
  -3  -9  12  221.68   12.50
   3  -9 -12  207.68   11.80
   3   9 -12  228.48   13.40
   3  -9  12  195.78   13.30
   3   9 -12  222.08   12.90
  -3   9  12  212.38   12.50
  -3   9  12  221.78   13.40
   3   9 -12  210.18   11.60
   4   9  12    3.60    3.70
   4  -9 -12   11.30    4.50
   4   9 -12    5.00    3.80
   4  -9  12   12.50    5.00
   4   9 -12    5.90    4.20
  -4   9  12    4.00    3.50
   5   9  12   22.90    6.20
   5  -9 -12   33.30    6.40
   5  -9  12   46.50    8.00
   5   9 -12   33.90    6.70
  -5   9  12   32.60    6.20
   5   9 -12   26.70    5.70
   6  -9 -12   -0.70    3.90
   6   9  12    2.50    4.20
   6   9 -12    2.60    4.00
   6   9 -12   -1.50    3.60
  -6   9  12   -1.20    3.70
   6  -9  12    7.70    5.20
   0   9  13    2.90    3.50
   0   9 -13    0.40    3.40
   0   9 -13    1.90    3.20
   0  -9  13    0.50    3.40
   0   9  13   -0.10    3.00
   1   9  13   55.29    6.90
   1   9  13   49.70    6.60
  -1   9 -13   51.59    6.80
   1   9  13   48.60    6.70
  -1  -9  13   54.29    7.40
   1   9 -13   46.20    7.20
  -1   9  13   58.49    7.20
  -1   9  13   46.50    7.00
   1  -9  13   44.40    7.30
  -2  -9  13   -0.90    3.00
   2   9  13    2.10    3.30
   2   9  13    0.00    3.20
   2   9 -13    0.70    3.60
   2  -9  13   -0.10    3.90
  -2   9  13    5.40    4.00
   3  -9 -13  103.09    8.30
  -3  -9  13   88.19    8.80
   3   9  13   92.89    9.90
   3  -9  13   86.79   10.10
  -3   9  13   91.39    9.10
   3   9 -13   92.49   10.10
   4  -9 -13    5.20    4.20
   4   9  13    0.70    3.20
  -4   9  13   -2.10    3.40
   4   9 -13    5.90    4.90
   4  -9  13   -1.20    3.90
   5  -9 -13   56.19    8.00
   5   9  13   55.59    8.70
   5   9 -13   55.79    8.50
  -5   9  13   70.89    8.60
   5  -9  13   68.89    9.90
   0   9 -14   -4.00    3.40
   0   9  14   -0.40    3.30
   0  -9  14   -6.10    2.70
   1   9  14  113.39    9.10
   1   9  14  128.39    9.70
  -1  -9  14  122.29   11.50
   1  -9  14  104.29   11.30
  -1   9  14  111.89   10.40
   1   9 -14  113.49   11.30
  -2  -9  14   17.20    4.90
   2   9  14    7.40    4.30
  -2   9  14   16.60    5.10
   2  -9  14   17.60    6.00
   2   9 -14   16.20    5.50
   3   9  14   12.50    4.90
   3  -9  14   -2.00    4.20
   3   9 -14   -1.40    4.00
  -3   9  14    4.40    3.80
   0  10   0 2665.73   77.09
   0  10   0 2550.54   78.39
   0  10   0 2761.72   77.39
   0  10   0 2666.33   75.69
   0  10   0 2557.54   76.79
   0 -10   0 2523.05   79.39
  -1  10   0    0.60    0.90
   1  10   0    1.00    1.20
   1  10   0    1.80    1.10
   1  10   0   -1.70    0.90
  -1  10   0   -0.40    1.10
  -1 -10   0   -0.80    1.40
  -1  10   0    0.30    1.30
  -1  10   0    1.00    1.30
   1  10   0    4.20    1.50
   1  10   0    0.90    1.10
   1 -10   0    0.10    1.10
  -1  10   0    0.50    1.30
  -2  10   0  549.25   18.30
   2  10   0  545.35   17.90
   2  10   0  550.04   18.30
   2  10   0  610.14   16.80
   2  10   0  542.15   18.10
  -2 -10   0  527.95   19.50
   2  10   0  546.95   17.60
  -2  10   0  562.34   17.50
   2 -10   0  556.34   18.30
  -2  10   0  565.64   18.20
  -2  10   0  530.05   18.50
   3 -10   0   -0.50    1.10
   3  10   0    0.10    1.40
  -3  10   0    1.50    1.30
   3  10   0    2.80    1.40
   3  10   0    3.00    1.40
  -3  10   0    0.00    1.00
  -3  10   0    0.50    1.50
  -3  10   0   -0.50    1.30
  -3 -10   0    1.90    1.60
   3  10   0    0.60    1.20
   4  10   0  253.47   10.80
   4  10   0  289.87   10.30
  -4  10   0  259.67   10.40
   4 -10   0  294.17   10.00
  -4  10   0  275.27   10.80
   4  10   0  275.97   10.50
  -4  10   0  282.57   11.00
  -4  10   0  288.07   10.20
   4  10   0  286.47    9.50
   4  10   0  267.07    9.90
   5  10   0   -0.80    1.70
   5  10   0   -0.60    1.40
   5  10   0   -1.60    0.90
   5  10   0    1.80    1.10
  -5  10   0    0.80    1.30
  -5  10   0    1.40    1.40
   5  10   0   -0.70    1.00
  -6  10   0  950.60   30.90
   6  10   0  943.51   32.00
   6  10   0  983.20   31.30
  -6  10   0  971.10   30.40
   7  10   0    4.10    2.60
   7  10   0    2.50    2.20
   8  10   0  243.18   12.50
   8  10   0  272.67   12.40
   9  10   0    1.70    2.90
   9 -10   0   -3.10    3.00
   9  10   0    8.80    3.70
  10  10   0   57.99    6.80
  10 -10   0   58.89    8.30
  10  10   0   54.09    7.00
  11 -10   0    2.40    3.90
  11  10   0   -2.10    2.90
  11  10   0   -4.00    3.20
   0  10  -1 3345.87   90.09
   0  10  -1 2916.91   91.29
   0  10   1 2968.80   89.49
   0  10  -1 3120.79   88.49
   0  10  -1 3104.69   89.69
   0  10   1 3178.38   90.59
   0  10   1 2964.90   91.39
   0  10  -1 2925.51   89.49
   0 -10   1 3014.40   92.49
   0  10   1 3209.98   88.09
   0  10   1 3130.79   89.89
   0 -10  -1 2927.21   92.49
  -1  10  -1 2391.96   66.79
   1  10   1 2184.38   66.69
  -1 -10   1 2183.18   69.39
  -1  10  -1 2299.47   66.99
   1  10   1 2306.27   65.59
   1 -10  -1 2206.58   68.79
  -1  10  -1 2231.88   66.99
   1  10   1 2351.46   67.79
   1  10   1 2263.77   67.09
   1  10   1 2297.87   68.19
  -1  10  -1 2321.07   66.19
  -1  10  -1 2183.98   68.29
  -1  10   1 2232.68   68.39
  -1  10   1 2231.08   67.09
   1  10  -1 2293.27   66.09
   1  10  -1 2187.68   66.79
  -1  10   1 2320.97   65.89
   1  10  -1 2408.26   66.79
  -1 -10  -1 2203.98   69.59
   1 -10   1 2222.58   68.89
  -1  10   1 2362.66   67.49
  -1  10   1 2295.37   67.19
   1  10  -1 2215.68   68.19
   1  10  -1 2304.87   67.09
  -2  10  -1  195.48    8.20
   2 -10  -1  206.08    7.90
  -2  10  -1  190.28    7.80
  -2  10  -1  211.18    7.00
   2  10   1  204.98    8.00
   2  10   1  198.68    7.30
   2  10   1  200.78    7.80
  -2  10  -1  198.38    7.90
  -2 -10   1  200.58    9.00
   2  10   1  211.08    8.10
  -2  10  -1  202.68    8.10
  -2  10   1  195.08    7.60
   2  10  -1  207.88    8.20
  -2  10   1  190.08    8.20
  -2  10   1  207.28    8.20
   2  10  -1  195.18    7.80
   2  10  -1  202.98    8.00
  -2  10   1  201.88    8.50
   2  10  -1  210.08    7.10
   2  10  -1  210.78    8.00
   2 -10   1  211.28    8.20
   3  10   1    2.20    1.60
   3  10   1    1.00    1.20
  -3  10  -1    0.50    1.30
   3  10   1   -0.30    1.10
   3 -10  -1    0.60    1.10
  -3  10  -1    1.80    0.90
   3  10   1   -0.30    1.10
  -3  10  -1    1.60    1.40
  -3 -10   1    2.80    2.10
  -3  10  -1    0.00    1.30
   3  10  -1    1.50    1.70
   3  10  -1   -0.40    1.20
   3 -10   1    0.50    1.30
  -3  10   1    0.40    1.20
   3  10  -1   -0.70    1.30
   3  10  -1    1.90    1.00
  -3  10   1   -0.30    1.40
   3  10  -1   -0.50    1.30
  -3  10   1    0.40    1.50
  -3  10   1   -0.90    1.40
   4  10   1  240.28   10.10
   4  10   1  250.37    9.00
  -4  10  -1  248.08    9.80
  -4  10  -1  260.37   10.00
  -4 -10   1  254.77   11.20
   4  10   1  253.37    9.20
   4  10   1  248.28    9.40
  -4  10  -1  238.28    9.50
  -4  10   1  250.07   10.20
  -4  10   1  235.48   10.10
   4  10  -1  261.97   10.40
  -4  10   1  242.58    9.40
   4 -10   1  275.47    9.60
  -4  10   1  252.67   10.00
   4  10  -1  249.88    9.10
   4  10  -1  243.58    9.30
   4  10  -1  251.97    9.90
   4  10  -1  243.58    9.50
   5  10   1  634.04   19.50
   5  10   1  623.14   19.80
  -5  10  -1  611.54   20.60
   5  10   1  591.64   21.30
   5  10   1  602.54   20.40
  -5  10  -1  590.84   20.10
  -5  10   1  630.94   20.80
   5  10  -1  599.74   21.50
   5  10  -1  619.14   20.00
   5 -10   1  644.44   20.40
   5  10  -1  638.14   20.50
   5  10  -1  658.73   20.40
   5  10  -1  604.24   21.00
  -5  10   1  594.34   21.10
  -5  10   1  613.84   20.80
   6  10   1  504.15   17.90
   6  10   1  493.45   18.60
  -6  10  -1  496.15   17.10
  -6  10  -1  499.95   16.90
  -6  10   1  500.75   17.60
   6  10  -1  528.05   17.60
   6  10  -1  489.35   18.30
   6  10  -1  517.15   16.80
   6  10  -1  479.95   18.70
  -6  10   1  513.35   18.00
   7  10   1  398.06   16.70
   7  10   1  421.46   16.20
   7  10  -1  458.45   17.10
   7  10  -1  412.86   17.10
   8  10   1  202.68   10.40
   8  10   1  194.08   10.80
   8 -10  -1  219.88   12.50
   8  10  -1  212.48   11.00
   8  10  -1  215.18   11.40
   9  10   1   54.09    6.50
   9 -10  -1   55.19    7.60
   9  10   1   58.79    6.40
   9  10  -1   53.89    6.40
   9  10  -1   52.59    6.70
  10 -10  -1   33.70    6.50
  10  10   1   32.80    5.80
  10  10   1   41.40    5.80
  10  10  -1   34.00    5.90
  10  10  -1   34.20    5.90
  10 -10   1   27.60    5.90
  11  10   1  177.28   11.70
  11 -10  -1  183.08   13.10
  11  10  -1  189.38   12.10
  11  10  -1  172.38   11.80
  11 -10   1  184.28   13.00
   0  10   2  495.05   17.20
   0  10  -2  522.95   16.50
   0 -10  -2  516.05   15.80
   0  10   2  526.45   16.90
   0  10   2  498.05   16.90
   0  10  -2  530.45   15.90
   0 -10   2  498.55   17.50
   0  10  -2  499.55   17.20
   0  10  -2  523.05   16.90
   0  10  -2  479.85   16.40
   0  10   2  516.45   15.80
   0  10   2  492.25   16.60
   1  10   2   55.69    3.70
   1  10   2   51.19    3.50
  -1  10  -2   66.19    3.60
   1  10   2   64.89    3.80
  -1  10  -2   60.09    3.90
  -1  10  -2   60.79    2.60
   1  10   2   61.59    3.70
  -1 -10   2   57.99    4.20
  -1  10  -2   61.79    3.50
  -1  10  -2   61.59    3.80
   1  10   2   57.79    2.90
  -1  10   2   58.99    3.60
   1  10  -2   58.39    3.10
   1  10  -2   55.89    3.70
   1 -10   2   58.89    3.90
   1  10  -2   61.69    3.60
  -1  10   2   54.89    3.70
   1  10  -2   56.39    3.80
  -1  10   2   61.89    4.10
   1  10  -2   54.79    3.60
  -2  10  -2  708.43   20.00
   2  10   2  645.64   21.50
   2  10   2  679.43   20.30
   2  10   2  662.43   21.10
  -2  10  -2  658.13   21.30
  -2  10  -2  672.93   21.40
  -2 -10   2  684.53   22.90
  -2  10  -2  650.53   21.80
   2  10   2  671.33   21.90
  -2  10  -2  662.73   21.10
   2  10   2  648.14   21.40
  -2  10   2  678.83   21.50
  -2  10   2  634.54   22.20
   2  10  -2  652.63   21.40
   2  10  -2  701.33   21.00
   2  10  -2  667.83   21.40
   2  10  -2  660.23   21.90
   2  10  -2  684.73   21.40
  -2  10   2  660.53   21.60
   2 -10   2  639.14   21.90
  -3  10  -2    6.60    1.80
   3  10   2    4.70    1.30
   3  10   2    4.00    1.30
  -3  10  -2    8.20    1.80
  -3  10  -2    7.40    1.70
   3  10   2    6.50    1.60
  -3 -10   2    5.30    2.20
   3  10   2    7.80    2.00
  -3  10   2    4.80    1.80
  -3  10   2    6.40    2.10
   3  10  -2    7.80    1.80
   3  10  -2    8.00    1.80
  -3  10   2    5.10    2.00
   3  10  -2    6.80    1.90
   3  10  -2    2.00    1.30
   3 -10   2    5.50    1.70
   3  10  -2    6.10    1.90
  -4  10  -2  716.53   22.90
   4  10   2  703.13   22.00
  -4  10  -2  692.53   22.90
   4  10   2  706.53   22.30
  -4 -10   2  708.53   24.60
   4  10   2  707.23   23.30
  -4  10  -2  683.13   22.40
   4  10   2  728.63   21.90
   4  10  -2  707.13   23.50
  -4  10   2  670.83   23.70
  -4  10   2  700.23   23.50
   4  10  -2  700.33   22.60
   4  10  -2  705.33   22.60
   4  10  -2  687.23   23.00
   4  10  -2  689.53   23.00
  -4  10   2  715.53   23.10
   4 -10   2  715.53   23.20
   5  10   2   53.69    3.10
   5  10   2   57.29    4.60
  -5  10  -2   58.49    3.70
   5  10   2   52.09    3.70
   5  10   2   55.59    3.20
  -5  10  -2   52.39    3.60
  -5 -10   2   53.49    5.30
  -5  10   2   48.00    4.70
   5  10  -2   52.29    4.90
   5  10  -2   49.70    3.80
   5  10  -2   51.49    4.90
  -5  10   2   63.99    4.30
   5  10  -2   55.29    3.80
   5 -10   2   51.49    3.90
   5  10  -2   56.99    4.00
   6  10   2  471.55   17.50
   6  10   2  476.85   16.60
   6 -10  -2  445.06   18.50
  -6  10   2  489.15   17.40
   6  10  -2  445.96   17.40
   6  10  -2  449.16   17.70
   6  10  -2  469.45   16.80
   6  10  -2  452.65   15.90
   7 -10  -2   16.40    4.20
   7  10   2   21.20    3.80
   7  10   2   18.40    3.30
  -7  10   2   25.10    3.60
  -7  10   2   19.90    3.60
   7  10  -2   25.80    4.30
   7  10  -2   23.70    3.70
   8 -10  -2  205.58   12.40
   8  10   2  204.78   11.00
   8  10   2  217.58   10.40
   8  10  -2  212.98   11.50
   8  10  -2  227.18   11.70
   9  10   2    1.70    3.30
   9 -10  -2    1.00    3.80
   9  10   2    4.00    2.90
   9  10  -2    5.30    3.30
   9  10  -2    2.20    3.50
  10 -10  -2  175.78   12.50
  10  10   2  178.78   11.00
  10  10  -2  165.48   11.00
  10  10  -2  152.28   10.80
  11  10   2   15.30    5.00
  11 -10  -2    7.40    5.10
  11  10  -2    5.20    3.90
  11 -10   2    3.50    4.20
  11  10  -2   19.40    5.70
   0  10   3    4.40    1.70
   0  10  -3    6.30    1.60
   0 -10   3    2.70    1.40
   0  10  -3    3.90    1.40
   0  10  -3    3.90    1.40
   0  10   3    3.90    1.70
   0 -10  -3    6.60    1.10
   0  10  -3    1.50    1.20
   0  10   3    4.10    1.70
   0  10  -3    2.20    1.50
  -1  10  -3   29.20    3.00
   1  10   3   35.50    3.30
  -1  10  -3   30.50    1.40
   1 -10  -3   31.00    2.50
   1  10   3   28.40    1.90
   1  10   3   26.30    3.00
  -1  10  -3   31.00    3.10
  -1  10  -3   34.20    2.70
   1  10   3   27.30    2.80
  -1 -10   3   27.60    3.20
  -1  10  -3   26.20    2.90
   1  10  -3   31.40    2.80
   1  10  -3   25.20    2.60
   1  10  -3   29.90    3.20
   1 -10   3   33.90    3.30
  -1  10   3   29.90    3.10
   1  10  -3   32.40    3.10
  -1  10   3   27.70    3.10
   1  10  -3   24.50    2.90
  -1  10   3   27.20    3.00
  -2  10  -3  620.04   20.80
  -2  10  -3  617.64   20.40
  -2  10  -3  655.13   20.50
   2  10   3  629.54   21.00
   2  10   3  634.04   20.30
   2  10   3  662.13   19.00
  -2  10  -3  613.04   19.90
   2 -10  -3  642.94   20.90
   2  10   3  600.14   20.30
   2  10   3  627.54   20.70
  -2 -10   3  656.83   21.90
   2  10  -3  632.94   20.30
   2  10  -3  614.74   20.40
   2 -10   3  651.63   21.40
   2  10  -3  632.04   20.40
   2  10  -3  621.44   21.10
  -2  10   3  613.54   20.70
   2  10  -3  644.84   20.70
  -2  10   3  632.04   20.70
  -2  10   3  606.34   21.50
   3 -10  -3   78.89    5.20
  -3  10  -3   79.29    4.50
   3  10   3   81.19    4.70
  -3  10  -3   79.39    4.50
   3  10   3   83.89    3.80
  -3  10  -3   89.69    4.50
  -3 -10   3   77.89    5.40
   3  10   3   79.99    4.40
   3  10   3   75.59    5.00
   3  10   3   92.19    4.40
  -3  10   3   74.09    5.20
   3  10  -3   80.39    5.00
   3  10  -3   75.49    4.40
   3 -10   3   74.89    4.80
  -3  10   3   82.99    4.90
   3  10  -3   83.69    4.90
  -3  10   3   76.79    4.70
   3  10  -3   85.79    4.90
   3  10  -3   75.69    4.80
  -4 -10   3  328.57   13.30
   4  10   3  326.97   12.30
   4  10   3  340.67   11.20
  -4  10  -3  310.87   11.50
   4 -10  -3  330.57   13.40
   4  10   3  313.87   12.70
  -4  10  -3  314.87   11.80
   4  10   3  324.67   11.40
   4  10   3  328.07   11.10
  -4  10   3  334.97   13.10
   4  10  -3  323.87   12.10
   4  10  -3  321.27   12.50
   4  10  -3  329.47   12.50
   4  10  -3  319.27   12.10
  -4  10   3  307.77   12.50
   4  10  -3  328.87   12.60
  -4  10   3  337.67   12.50
   4 -10   3  321.67   12.50
  -5  10  -3    0.30    1.20
   5  10   3   -0.10    1.30
  -5  10  -3   -0.50    1.10
   5  10   3    3.80    2.00
  -5 -10   3    1.40    2.00
   5 -10  -3    1.90    2.20
  -5  10   3    4.00    2.00
   5  10  -3    2.20    1.60
   5 -10   3    2.20    1.90
   5  10  -3    2.90    1.70
   5  10  -3    1.10    1.90
  -5  10   3    2.20    1.70
   5  10  -3    3.80    1.80
   5  10  -3    2.30    2.10
   6  10   3   61.19    5.60
   6  10   3   68.59    4.40
   6 -10  -3   53.79    6.20
   6  10  -3   70.09    4.70
   6 -10   3   71.89    5.00
   6  10  -3   61.29    5.90
  -6  10   3   60.09    5.60
   6  10  -3   60.89    4.90
  -6  10   3   72.79    5.50
   7  10   3    3.20    2.20
   7  10   3    5.00    2.80
   7 -10  -3    9.10    3.50
   7  10  -3    7.50    3.10
   7  10  -3    7.60    2.70
  -7  10   3    9.90    2.90
   8  10   3   94.49    7.40
   8 -10  -3   98.69    9.60
   8  10  -3  101.99    9.20
   8  10  -3   91.79    8.40
   9 -10  -3    9.20    4.10
   9  10   3    6.60    3.30
   9  10  -3    9.30    4.10
   9  10  -3   13.20    4.20
  10  10   3  220.68   12.70
  10 -10  -3  225.18   14.50
  10  10  -3  242.58   13.60
  10  10  -3  223.18   13.30
  11 -10  -3   27.80    6.60
  11  10   3   25.10    5.50
  11  10  -3   23.60    5.70
  11  10  -3   32.40    6.30
  11 -10   3   26.20    6.50
   0  10  -4   93.89    5.00
   0  10   4   85.09    5.20
   0 -10  -4   89.89    3.70
   0  10  -4   77.39    4.80
   0  10  -4   88.29    4.30
[truncated: 1,315,395 more chars]
