# Supplementary material for: Crystal structures of two alkaline earth (M = Ba and Sr) dimanganese(II) iron(III) tris­(orthophosphates)
Source: Acta Crystallogr E Crystallogr Commun. 2017 Apr 28;73(Pt 5):767–70. doi: 10.1107/S2056989017006120 (PMC5418802; doi:10.1107/S2056989017006120)
Supplement: Supplementary file 2 [file e-73-00767-Isup2.hkl]

data_I                                                                          
_shelx_title ' EL14_D242_GS23 in Pbcn'                                          
_shelx_refln_list_code          4                                               
_shelx_F_calc_maximum      384.59                                               
_exptl_crystal_F_000      1092.00                                               
_reflns_d_resolution_high  0.5515                                               
                                                                                
loop_                                                                           
 _space_group_symop_operation_xyz                                               
 'x, y, z'                                                                      
 '-x+1/2, -y+1/2, z+1/2'                                                        
 'x+1/2, -y+1/2, -z'                                                            
 '-x, y, -z+1/2'                                                                
 '-x, -y, -z'                                                                   
 'x-1/2, y-1/2, -z-1/2'                                                         
 '-x-1/2, y-1/2, z'                                                             
 'x, -y, z-1/2'                                                                 
                                                                                
_cell_length_a     6.5899                                                       
_cell_length_b    17.6467                                                       
_cell_length_c     8.5106                                                       
_cell_angle_alpha  90.000                                                       
_cell_angle_beta   90.000                                                       
_cell_angle_gamma  90.000                                                       
                                                                                
_shelx_F_squared_multiplier     1.000                                           
                                                                                
loop_                                                                           
 _refln_index_h                                                                 
 _refln_index_k                                                                 
 _refln_index_l                                                                 
 _refln_F_squared_calc                                                          
 _refln_F_squared_meas                                                          
 _refln_F_squared_sigma                                                         
 _refln_observed_status                                                         
   2   0   0      30318.03      29918.93       866.93 o                         
   4   0   0      10200.71       9746.43       293.39 o                         
   8   0   0      17350.22      17456.90       575.33 o                         
  10   0   0       2885.85       3109.71       165.58 o                         
   1   1   0         74.18         63.19         5.81 o                         
   3   1   0      61287.65      64368.62       838.71 o                         
   5   1   0       7102.01       7023.05       152.23 o                         
   7   1   0        342.58        294.49        49.13 o                         
   9   1   0       5893.04       6420.50       184.45 o                         
  11   1   0        939.54       1007.05        85.23 o                         
   2   2   0      29987.21      30889.40       339.85 o                         
   4   2   0      12549.26      12473.10       261.19 o                         
   6   2   0       3220.95       2992.67        80.80 o                         
   8   2   0       4321.69       4280.92       175.33 o                         
  10   2   0       3688.86       3723.66       106.69 o                         
   1   3   0      18088.36      18951.98       175.71 o                         
   3   3   0       2496.56       2362.31        36.02 o                         
   5   3   0       3303.16       3450.87        68.77 o                         
   7   3   0       7811.60       8327.53       295.12 o                         
   9   3   0       1092.87       1180.12        74.19 o                         
  11   3   0       1350.97       1349.64        83.29 o                         
   0   4   0      33332.25      35343.73       884.61 o                         
   2   4   0       7128.98       7059.38        74.98 o                         
   4   4   0       4164.26       4147.21        68.55 o                         
   6   4   0       5107.22       5197.32       100.90 o                         
   8   4   0       1144.18       1183.02        57.96 o                         
  10   4   0       2804.94       2958.72        92.43 o                         
   1   5   0       9952.66      10470.54       100.02 o                         
   3   5   0      54521.47      56190.34       619.66 o                         
   5   5   0       5532.73       5510.95        74.09 o                         
   7   5   0       2595.76       2655.54       149.42 o                         
   9   5   0       7687.38       7463.79       166.56 o                         
  11   5   0        924.22        957.56        77.91 o                         
   0   6   0      27922.41      29676.06       677.36 o                         
   2   6   0      20148.16      21926.67       232.51 o                         
   4   6   0        295.93        257.16        11.94 o                         
   6   6   0       8777.27       8790.51       181.87 o                         
   8   6   0       2026.67       2172.28       116.35 o                         
  10   6   0       3942.55       3704.89       139.86 o                         
   1   7   0      27919.77      27051.14       260.77 o                         
   3   7   0       2388.13       2925.28        32.78 o                         
   5   7   0      22294.10      21893.15       266.86 o                         
   7   7   0      16066.28      16326.01       366.90 o                         
   9   7   0        390.95        340.55        59.91 o                         
  11   7   0       2808.51       2879.72       119.89 o                         
   0   8   0      13736.60      12542.12       155.93 o                         
   2   8   0      30836.85      29879.02       298.74 o                         
   4   8   0      47113.76      47360.57       461.87 o                         
   6   8   0       6494.67       6600.23       158.15 o                         
   8   8   0      10100.03      10217.88       353.16 o                         
  10   8   0       9407.15       9499.03       209.32 o                         
   1   9   0      21434.59      21204.64       190.75 o                         
   3   9   0        156.26        234.98         8.06 o                         
   5   9   0       7841.27       7634.91        94.42 o                         
   7   9   0       6174.95       6056.79       226.13 o                         
   9   9   0        581.78        600.84        45.28 o                         
  11   9   0       1889.17       1851.31        76.23 o                         
   0  10   0      32197.52      32700.30       429.60 o                         
   2  10   0       6785.16       6703.95        65.71 o                         
   4  10   0       3377.54       3343.45        43.94 o                         
   6  10   0      12127.24      11630.52       188.08 o                         
   8  10   0       3136.04       3107.18       176.97 o                         
  10  10   0        651.44        681.76        50.39 o                         
   1  11   0       5566.47       5697.23        55.46 o                         
   3  11   0      91417.80      90010.75      1119.86 o                         
   5  11   0       2592.84       2466.47        42.76 o                         
   7  11   0        908.42        916.54        49.99 o                         
   9  11   0      19908.24      19283.25       523.14 o                         
  11  11   0       1951.94       1790.17        75.88 o                         
   0  12   0       1007.00        905.64        21.46 o                         
   2  12   0       3900.76       3988.01        44.16 o                         
   4  12   0       2219.17       2194.77        31.63 o                         
   6  12   0       5624.28       5662.47       135.71 o                         
   8  12   0        321.07        290.29        38.38 o                         
  10  12   0         14.73         22.97        24.64 o                         
   1  13   0        151.18        165.63         8.17 o                         
   3  13   0      10754.49      10437.69       107.00 o                         
   5  13   0       1356.93       1296.81        33.82 o                         
   7  13   0        112.76        153.96        52.71 o                         
   9  13   0        964.54        949.73        70.48 o                         
   0  14   0        869.98        907.64        23.25 o                         
   2  14   0        469.35        515.34        13.81 o                         
   4  14   0       3259.69       3377.39        45.02 o                         
   6  14   0          5.70         23.73        14.87 o                         
   8  14   0        380.63        337.13        40.93 o                         
  10  14   0        605.56        485.19        45.78 o                         
   1  15   0       6058.01       5556.40        57.49 o                         
   3  15   0      34359.87      33720.61       321.22 o                         
   5  15   0       1606.81       1510.47        32.23 o                         
   7  15   0       1220.55       1156.70        61.24 o                         
   9  15   0      11359.31      11051.45       236.02 o                         
   0  16   0      32326.89      31109.82       420.26 o                         
   2  16   0       5232.35       4999.92        53.92 o                         
   4  16   0       5979.83       5872.48        75.71 o                         
   6  16   0      15916.49      15389.27       295.17 o                         
   8  16   0       2349.42       2311.95       119.95 o                         
  10  16   0        900.99        909.03        79.61 o                         
   1  17   0      16309.53      15751.32       144.41 o                         
   3  17   0         54.03         47.57         7.98 o                         
   5  17   0      10123.68       9973.77       132.48 o                         
   7  17   0       6298.83       6430.02       180.01 o                         
   9  17   0        191.61        155.07        39.91 o                         
   0  18   0        469.21        435.61        20.91 o                         
   2  18   0       3966.36       3907.50        48.47 o                         
   4  18   0       8893.61       8705.58       108.18 o                         
   6  18   0          5.09          6.37        15.23 o                         
   8  18   0       1717.53       1656.05        94.13 o                         
   1  19   0      22982.45      22845.08       205.53 o                         
   3  19   0       6591.13       6511.93        87.75 o                         
   5  19   0       6369.57       6281.02        96.63 o                         
   7  19   0      11405.60      11207.06       281.50 o                         
   9  19   0       4468.52       4332.72       158.21 o                         
   0  20   0       7051.76       6989.44       104.94 o                         
   2  20   0        978.73       1043.60        23.31 o                         
   4  20   0        317.79        377.09        19.84 o                         
   6  20   0       1536.50       1500.35        46.61 o                         
   8  20   0         19.84         -9.06        69.48 o                         
   1  21   0          4.13         29.11        11.28 o                         
   3  21   0       1439.57       1526.01        32.62 o                         
   5  21   0        488.43        512.55        23.29 o                         
   7  21   0         17.81         34.25        41.33 o                         
   9  21   0         68.43         74.95        31.35 o                         
   0  22   0      12920.65      12966.28       178.96 o                         
   2  22   0        387.93        371.08        18.10 o                         
   4  22   0        566.73        559.09        24.79 o                         
   6  22   0       3803.89       3875.58        83.88 o                         
   8  22   0         12.81         -7.85        25.88 o                         
   1  23   0        572.09        544.16        20.90 o                         
   3  23   0        321.94        378.10        21.24 o                         
   5  23   0        142.95        155.68        21.34 o                         
   7  23   0        729.79        695.87       114.39 o                         
   0  24   0       4560.31       4576.30       123.63 o                         
   2  24   0       2760.77       2768.04        52.17 o                         
   4  24   0       2828.77       2941.06        70.76 o                         
   6  24   0       4287.37       4228.32       212.52 o                         
   1  25   0        575.04        590.80        23.57 o                         
   3  25   0         99.02         91.73        15.26 o                         
   5  25   0         42.34         54.06        23.11 o                         
   7  25   0          0.52          0.84        27.41 o                         
   0  26   0      14314.21      14322.18       246.82 o                         
   2  26   0        384.30        405.47        22.45 o                         
   4  26   0        748.26        822.49        37.13 o                         
   6  26   0       7995.05       7803.63       327.19 o                         
   1  27   0       1571.06       1715.55        49.21 o                         
   3  27   0      15396.84      15457.03       261.58 o                         
   5  27   0       3060.28       3080.82       207.51 o                         
   0  28   0         11.41         34.50        23.41 o                         
   2  28   0        746.90        745.07        66.93 o                         
   4  28   0          2.51         -4.86        25.06 o                         
   1  29   0        674.56        671.37        65.67 o                         
   3  29   0        292.04        236.48        46.50 o                         
   5  29   0        591.59        595.59        53.51 o                         
   0  30   0        152.35         87.46        50.32 o                         
   2  30   0        473.33        361.25        52.35 o                         
   4  30   0        710.83        636.82        86.23 o                         
   1  31   0         15.62         71.20        37.01 o                         
   0  32   0        247.64        294.74        70.69 o                         
   1   1   1        308.68        330.20         4.13 o                         
   2   1   1      36830.31      37905.12       555.50 o                         
   3   1   1       8679.00       9377.72       105.81 o                         
   4   1   1      10293.99      10493.50       111.15 o                         
   5   1   1        613.06        642.90        18.12 o                         
   6   1   1        907.19        913.47        26.66 o                         
   7   1   1        121.64        125.05        38.34 o                         
   8   1   1       1801.70       1856.16        55.57 o                         
   9   1   1        893.14        870.31        45.51 o                         
  10   1   1       1336.31       1309.28        62.01 o                         
  11   1   1         58.62         51.80        16.67 o                         
   0   2   1      10732.21      11167.53        99.27 o                         
   1   2   1       1254.98       1350.91        11.14 o                         
   2   2   1      53981.66      54209.94       531.56 o                         
   3   2   1       4726.96       5206.05        50.60 o                         
   4   2   1      43542.68      42920.65       509.38 o                         
   5   2   1        988.93       1042.95        14.84 o                         
   6   2   1        422.81        436.78        16.17 o                         
   7   2   1        170.34        208.77        24.63 o                         
   8   2   1      13500.85      13512.99       265.50 o                         
   9   2   1        334.84        361.62        27.40 o                         
  10   2   1      10216.22      10220.47       155.00 o                         
  11   2   1         17.88         45.36        17.48 o                         
   1   3   1      36649.79      38058.66       296.66 o                         
   2   3   1        993.66       1002.95        11.20 o                         
   3   3   1       5276.55       5128.15        48.82 o                         
   4   3   1       1335.27       1332.83        17.46 o                         
   5   3   1      17237.25      17418.52       212.15 o                         
   6   3   1        205.65        206.63        13.21 o                         
   7   3   1      11985.04      12255.07       238.49 o                         
   8   3   1        180.88        181.21        21.34 o                         
   9   3   1       1374.14       1395.77        40.83 o                         
  10   3   1        265.05        268.47        24.22 o                         
  11   3   1       2996.16       3058.42        83.16 o                         
   0   4   1      31748.76      32389.71       410.31 o                         
   1   4   1      13515.46      14633.37       102.31 o                         
   2   4   1      17943.87      18820.19       143.59 o                         
   3   4   1        244.57        272.89         6.46 o                         
   4   4   1       2201.33       2167.91        26.36 o                         
   5   4   1        948.40        927.44        15.52 o                         
   6   4   1      12795.27      12654.78       162.91 o                         
   7   4   1        542.05        550.68        30.63 o                         
   8   4   1       2883.51       2932.50        63.96 o                         
   9   4   1          0.18         -3.69        12.48 o                         
  10   4   1       2408.82       2581.38        66.66 o                         
  11   4   1        395.91        380.78        35.90 o                         
   1   5   1      14893.41      14576.05        99.27 o                         
   2   5   1       2851.15       2530.54        20.05 o                         
   3   5   1      63067.23      64297.55       500.15 o                         
   4   5   1      10123.28      10423.64        88.88 o                         
   5   5   1      14785.34      14643.15       140.77 o                         
   6   5   1          1.13         -0.44         5.72 o                         
   7   5   1       5780.00       5680.49        96.91 o                         
   8   5   1       2468.87       2467.66        57.38 o                         
   9   5   1       8494.19       8550.73       131.12 o                         
  10   5   1       1620.12       1660.33        52.76 o                         
  11   5   1       3653.63       3773.44       103.01 o                         
   0   6   1     111243.88     109352.55      2462.46 o                         
   1   6   1      12684.83      13010.06        84.97 o                         
   2   6   1      33636.97      33944.52       227.70 o                         
   3   6   1          5.11         11.05         2.49 o                         
   4   6   1      21952.23      21940.67       180.97 o                         
   5   6   1       3547.49       3712.45        41.57 o                         
   6   6   1      28986.10      29183.19       356.63 o                         
   7   6   1       3747.73       3792.73        71.75 o                         
   8   6   1      10851.91      10925.28       266.61 o                         
   9   6   1        382.02        397.33        31.41 o                         
  10   6   1       3909.63       3896.80        96.70 o                         
  11   6   1       1066.68       1129.93        51.39 o                         
   1   7   1        179.76        283.23         4.95 o                         
   2   7   1         31.52         71.17         3.47 o                         
   3   7   1        191.60        263.19         6.20 o                         
   4   7   1       1371.25       1456.14        16.69 o                         
   5   7   1        408.13        454.38        10.40 o                         
   6   7   1        945.01       1032.31        26.09 o                         
   7   7   1        158.09        194.94        17.52 o                         
   8   7   1        569.38        594.61        34.63 o                         
   9   7   1        487.33        507.30        46.42 o                         
  10   7   1        157.26        171.95        28.01 o                         
  11   7   1         39.82         56.24        20.75 o                         
   0   8   1        715.97       1028.11        13.83 o                         
   1   8   1        886.35       1038.29         9.96 o                         
   2   8   1      12222.18      12366.62        84.34 o                         
   3   8   1        128.49        134.90         4.45 o                         
   4   8   1      20883.15      20945.89       157.24 o                         
   5   8   1         26.98         40.48         4.60 o                         
   6   8   1        258.76        266.67        11.80 o                         
   7   8   1        410.91        443.08        31.03 o                         
   8   8   1       2918.92       3005.11        73.01 o                         
   9   8   1         28.59         50.15        18.27 o                         
  10   8   1       2282.45       2235.50        62.60 o                         
  11   8   1         66.58         86.10        19.94 o                         
   1   9   1       5174.23       5409.27        36.39 o                         
   2   9   1       1776.73       1847.87        16.42 o                         
   3   9   1      12339.39      12434.09        85.55 o                         
   4   9   1       1255.62       1235.11        14.11 o                         
   5   9   1        185.15        236.02         7.54 o                         
   6   9   1        610.13        592.29        15.93 o                         
   7   9   1       1383.29       1441.59        43.44 o                         
   8   9   1        382.57        401.94        30.23 o                         
   9   9   1       1977.17       1951.17        61.44 o                         
  10   9   1        200.24        229.12        23.73 o                         
  11   9   1        133.50        127.07        22.36 o                         
   0  10   1      38714.25      38560.91       432.58 o                         
   1  10   1      27693.38      28131.62       170.22 o                         
   2  10   1       2539.68       2436.74        20.74 o                         
   3  10   1          6.74          6.66         3.36 o                         
   4  10   1       3132.77       3006.11        27.52 o                         
   5  10   1       7607.45       7450.54        63.87 o                         
   6  10   1       6071.09       6052.31        67.40 o                         
   7  10   1       5036.56       5090.20       126.86 o                         
   8  10   1       2463.08       2500.23        59.85 o                         
   9  10   1        664.96        659.47        35.80 o                         
  10  10   1        365.61        413.26        29.12 o                         
  11  10   1       2095.99       2172.95        65.96 o                         
   1  11   1      12733.58      12107.69        78.65 o                         
   2  11   1          9.56          2.51         3.12 o                         
   3  11   1      17955.68      17451.21       119.16 o                         
   4  11   1        549.36        572.25        10.21 o                         
   5  11   1      11157.49      10727.54        88.77 o                         
   6  11   1          0.52         10.25         6.06 o                         
   7  11   1       5258.83       5087.52       101.34 o                         
   8  11   1        207.99        178.11        20.72 o                         
   9  11   1       4239.57       4141.36       111.43 o                         
  10  11   1        171.52        193.27        23.39 o                         
  11  11   1       2011.00       2108.49        76.19 o                         
   0  12   1         12.03         29.37         9.45 o                         
   1  12   1       8395.27       8487.17        57.59 o                         
   2  12   1       2803.93       2642.63        22.57 o                         
   3  12   1         64.96         70.13         5.06 o                         
   4  12   1       1021.11        960.31        13.15 o                         
   5  12   1       2729.50       2704.81        31.51 o                         
   6  12   1        362.57        352.92        13.71 o                         
   7  12   1       1196.81       1244.55        61.67 o                         
   8  12   1        566.96        508.73        30.87 o                         
   9  12   1        140.97        139.94        22.01 o                         
  10  12   1       1041.51       1016.83        48.51 o                         
  11  12   1        621.01        601.15        40.89 o                         
   1  13   1      45259.23      44105.46       265.76 o                         
   2  13   1         31.12         27.64         4.20 o                         
   3  13   1      12180.63      11856.35        84.31 o                         
   4  13   1        322.78        319.13        11.09 o                         
   5  13   1      18521.72      18284.88       157.22 o                         
   6  13   1        201.56        229.93        12.01 o                         
   7  13   1      18413.34      18037.96       289.43 o                         
   8  13   1        229.06        194.53        22.10 o                         
   9  13   1       4274.86       4186.10        88.21 o                         
  10  13   1        162.31        191.73        26.45 o                         
   0  14   1       4131.87       4076.52        44.18 o                         
   1  14   1        687.89        784.50        11.21 o                         
   2  14   1       9377.11       9079.93        65.32 o                         
   3  14   1        213.28        209.12         7.32 o                         
   4  14   1      10663.32      10560.03        84.21 o                         
   5  14   1        343.44        335.32        11.47 o                         
   6  14   1       5428.58       5300.19        64.15 o                         
   7  14   1       1605.16       1675.08        51.24 o                         
   8  14   1       2687.10       2571.88        63.30 o                         
   9  14   1        272.42        299.50        31.24 o                         
  10  14   1       2214.98       2118.22        72.89 o                         
   1  15   1        679.40        670.40        10.67 o                         
   2  15   1        779.09        763.95        12.05 o                         
   3  15   1       5189.95       5022.87        41.50 o                         
   4  15   1       1552.14       1555.33        25.33 o                         
   5  15   1        255.70        244.04        10.16 o                         
   6  15   1         47.49         63.14         9.89 o                         
   7  15   1        103.50        139.76        20.95 o                         
   8  15   1        312.35        323.26        27.13 o                         
   9  15   1       2777.41       2803.10        80.64 o                         
  10  15   1        411.38        406.23        34.41 o                         
   0  16   1      16316.36      16120.27       146.49 o                         
   1  16   1       8010.00       8100.65        56.32 o                         
   2  16   1       1190.20       1234.47        15.38 o                         
   3  16   1         20.89         24.83         5.33 o                         
   4  16   1       1930.20       1943.90        23.43 o                         
   5  16   1       3189.04       3105.22        35.13 o                         
   6  16   1       5739.40       5685.27        83.87 o                         
   7  16   1       2330.50       2429.70        65.06 o                         
   8  16   1       1486.30       1490.19        56.89 o                         
   9  16   1        209.23        192.07        28.98 o                         
  10  16   1        114.42         91.58        24.96 o                         
   1  17   1        577.30        625.24        11.97 o                         
   2  17   1       6260.36       6146.44        47.51 o                         
   3  17   1       6745.94       6839.60        56.46 o                         
   4  17   1       4076.97       4032.88        39.08 o                         
   5  17   1        390.49        411.75        13.48 o                         
   6  17   1        340.70        338.96        18.86 o                         
   7  17   1         54.35         81.09        20.05 o                         
   8  17   1       1666.50       1616.82        59.34 o                         
   9  17   1       2362.30       2369.69        74.97 o                         
  10  17   1       1220.49       1278.16        57.22 o                         
   0  18   1        926.55        863.78        19.02 o                         
   1  18   1          1.38          7.10         4.72 o                         
   2  18   1       3247.54       3151.44        30.25 o                         
   3  18   1        493.80        502.14        12.70 o                         
   4  18   1       4329.79       4199.99        40.97 o                         
   5  18   1         34.02         46.29         7.78 o                         
   6  18   1         79.24        105.22        13.20 o                         
   7  18   1          1.69         29.48        19.98 o                         
   8  18   1       2025.01       2012.79        67.10 o                         
   9  18   1        122.73        166.06        41.33 o                         
   1  19   1       1514.37       1421.99        17.47 o                         
   2  19   1         42.81         54.20         6.39 o                         
   3  19   1       1720.11       1680.53        21.65 o                         
   4  19   1        358.87        379.13        14.65 o                         
   5  19   1        547.90        568.29        18.16 o                         
   6  19   1         41.92         35.89        11.41 o                         
   7  19   1        299.52        296.51        28.08 o                         
   8  19   1         46.26         35.53        20.58 o                         
   9  19   1       1254.52       1168.70        53.42 o                         
   0  20   1        942.40        919.92        21.14 o                         
   1  20   1       1157.46       1164.33        16.99 o                         
   2  20   1         72.76         75.10         7.13 o                         
   3  20   1        599.26        613.45        15.25 o                         
   4  20   1        319.18        303.82        12.91 o                         
   5  20   1        582.66        577.50        17.88 o                         
   6  20   1       1894.60       1904.85        42.47 o                         
   7  20   1          3.80         20.88        18.69 o                         
   8  20   1         12.60         -5.35        19.05 o                         
   9  20   1        142.05        164.52        46.64 o                         
   1  21   1      14008.74      13730.97        97.37 o                         
   2  21   1       6569.36       6481.79        54.06 o                         
   3  21   1      12332.94      12222.42        98.62 o                         
   4  21   1       4164.34       4145.51        45.51 o                         
   5  21   1       7194.46       7128.99        76.53 o                         
   6  21   1        249.64        260.49        21.98 o                         
   7  21   1       6235.93       6230.57       187.71 o                         
   8  21   1       1480.12       1422.50        65.10 o                         
   0  22   1       2372.63       2322.71        39.05 o                         
   1  22   1         47.90         60.39         7.62 o                         
   2  22   1       3263.60       3199.66        33.36 o                         
   3  22   1         16.10         22.80         7.82 o                         
   4  22   1       1908.41       1940.53        28.97 o                         
   5  22   1          0.56          3.63         9.15 o                         
   6  22   1       2336.71       2394.92        50.88 o                         
   7  22   1         80.28         82.52        20.71 o                         
   8  22   1       1144.27       1228.63        63.59 o                         
   1  23   1       2600.30       2613.11        30.51 o                         
   2  23   1       2274.10       2292.24        30.27 o                         
   3  23   1        720.19        721.13        18.78 o                         
   4  23   1       1583.06       1621.72        30.11 o                         
   5  23   1       1625.14       1638.93        31.50 o                         
   6  23   1         26.74         16.02        14.39 o                         
   7  23   1       1345.17       1353.71        55.08 o                         
   8  23   1       1013.05        979.25        58.01 o                         
   0  24   1        220.40        232.03        16.21 o                         
   1  24   1         52.12         44.47         8.47 o                         
   2  24   1       2830.26       2905.44        37.28 o                         
   3  24   1         57.59         41.46         9.76 o                         
   4  24   1       4305.78       4332.63        53.21 o                         
   5  24   1        318.19        310.16        17.04 o                         
   6  24   1         30.48         38.28        18.11 o                         
   7  24   1        323.78        334.73        31.94 o                         
   1  25   1       2815.85       2822.21        35.62 o                         
   2  25   1       1192.29       1212.92        24.88 o                         
   3  25   1        575.39        615.73        20.44 o                         
   4  25   1        932.36        957.67        25.34 o                         
   5  25   1       2522.81       2601.28        53.14 o                         
   6  25   1         69.63         74.73        27.15 o                         
   7  25   1       1908.51       1972.62        65.52 o                         
   0  26   1       1163.76       1180.24        35.28 o                         
   1  26   1       1188.60       1207.03        25.23 o                         
   2  26   1       1426.33       1436.17        28.22 o                         
   3  26   1         98.36        101.58        11.97 o                         
   4  26   1       2482.51       2456.73        44.49 o                         
   5  26   1        317.72        326.22        25.02 o                         
   6  26   1       1369.80       1435.11        65.03 o                         
   1  27   1         18.94         25.76         9.68 o                         
   2  27   1       1110.25       1102.44        27.86 o                         
   3  27   1        682.49        705.26        23.66 o                         
   4  27   1       1696.02       1684.51        43.38 o                         
   5  27   1        301.78        292.92        31.26 o                         
   6  27   1         16.75         21.64        27.10 o                         
   0  28   1         34.81         39.38        15.72 o                         
   1  28   1       1104.58       1155.87        31.06 o                         
   2  28   1        810.44        806.91        37.67 o                         
   3  28   1         67.29         78.08        19.42 o                         
   4  28   1       1300.83       1344.30        57.24 o                         
   5  28   1       1012.51        940.79        48.51 o                         
   1  29   1       2749.28       2837.15        77.74 o                         
   2  29   1          6.24         13.42        20.50 o                         
   3  29   1        655.10        742.03        54.00 o                         
   4  29   1          4.70        -20.09        20.09 o                         
   0  30   1       1418.50       1298.35        79.43 o                         
   1  30   1         87.65         78.43        22.51 o                         
   2  30   1       1586.10       1642.55        65.46 o                         
   3  30   1         20.80         34.56        23.97 o                         
   4  30   1        841.72        927.62        49.36 o                         
   1  31   1         10.16         22.81        23.35 o                         
   2  31   1        351.36        369.75        45.08 o                         
   0   0   2      32465.27      32844.12       478.39 o                         
   1   0   2       8379.05       8860.98        84.91 o                         
   2   0   2      88292.20      85152.32      1530.20 o                         
   3   0   2       4838.90       5523.41       192.49 o                         
   4   0   2      71367.88      67615.62      1390.75 o                         
   5   0   2        672.02        772.78        28.08 o                         
   6   0   2      13316.26      13344.29       302.19 o                         
   7   0   2       2162.32       2260.16       119.98 o                         
   8   0   2      23119.54      23343.42       750.97 o                         
   9   0   2        980.34        884.51        86.90 o                         
  10   0   2      14758.89      14615.05       294.39 o                         
  11   0   2       1633.26       1600.06        60.68 o                         
   1   1   2       2008.58       1950.97        15.89 o                         
   2   1   2       4450.68       4356.02        39.73 o                         
   3   1   2       7987.87       8089.21        89.61 o                         
   4   1   2       7659.76       7663.40       110.90 o                         
   5   1   2       2325.65       2314.57        48.86 o                         
   6   1   2         62.13         46.81         9.35 o                         
   7   1   2       1894.37       1942.41        77.61 o                         
   8   1   2       3180.55       3147.78       124.24 o                         
   9   1   2       2530.68       2591.90        63.91 o                         
  10   1   2       1314.20       1308.19        45.82 o                         
  11   1   2        730.20        763.49        38.30 o                         
   0   2   2      60309.22      61233.31       772.90 o                         
   1   2   2       1526.40       1744.01        13.89 o                         
   2   2   2       8312.94       8443.99        71.04 o                         
   3   2   2        864.92        986.83        14.94 o                         
   4   2   2       2390.64       2255.34        46.11 o                         
   5   2   2       1986.56       1925.75        43.03 o                         
   6   2   2      12523.92      12470.87       199.70 o                         
   7   2   2        479.31        484.75        64.11 o                         
   8   2   2       2680.33       2672.26        68.79 o                         
   9   2   2          9.62         46.71        18.04 o                         
  10   2   2       1490.63       1619.05        47.74 o                         
  11   2   2         52.80         59.43        18.48 o                         
   1   3   2      27173.61      28534.05       226.81 o                         
   2   3   2       2260.42       1937.38        19.72 o                         
   3   3   2      11866.20      12075.25       101.09 o                         
   4   3   2       3173.13       3214.62        35.83 o                         
   5   3   2      12506.17      12355.59       175.14 o                         
   6   3   2        360.83        363.22        18.54 o                         
   7   3   2       5577.99       5811.10       139.43 o                         
   8   3   2       2137.63       2196.16        60.95 o                         
   9   3   2       1077.20       1161.41        65.44 o                         
  10   3   2       1450.29       1503.36        50.06 o                         
  11   3   2       2733.94       2653.52        64.64 o                         
   0   4   2      15567.11      16462.72       154.83 o                         
   1   4   2       6707.48       6703.42        48.89 o                         
   2   4   2       1449.37       1619.45        15.60 o                         
   3   4   2        122.03         87.55         5.06 o                         
   4   4   2       1305.55       1350.59        15.85 o                         
   5   4   2       1705.50       1854.42        27.04 o                         
   6   4   2       6052.95       5861.97        85.32 o                         
   7   4   2        897.77        927.57        37.23 o                         
   8   4   2        148.74        122.53        17.33 o                         
   9   4   2        482.83        469.97        42.62 o                         
  10   4   2          0.09         24.15        17.70 o                         
  11   4   2        457.99        482.63        40.00 o                         
   1   5   2      22337.15      22327.03       150.79 o                         
   2   5   2         50.77         81.99         4.09 o                         
   3   5   2        514.15        448.74         9.06 o                         
   4   5   2        658.99        722.53        14.35 o                         
   5   5   2      12766.45      12705.69       139.83 o                         
   6   5   2          5.40         10.37         7.57 o                         
   7   5   2       7708.88       7706.00       123.80 o                         
   8   5   2         37.21         17.17        12.66 o                         
   9   5   2         68.39         56.67        18.76 o                         
  10   5   2          1.07          6.31        23.51 o                         
  11   5   2       2516.18       2421.71        75.20 o                         
   0   6   2       1606.19       1443.95        17.12 o                         
   1   6   2       8004.10       9137.43        64.31 o                         
   2   6   2        108.70        135.95         6.00 o                         
   3   6   2        531.71        612.85         9.20 o                         
   4   6   2         14.61         42.45         5.71 o                         
   5   6   2         14.81         20.81         5.03 o                         
   6   6   2       2668.64       2647.76        40.15 o                         
   7   6   2       1056.83       1075.49        33.59 o                         
   8   6   2         88.26        108.83        28.13 o                         
   9   6   2        143.53        149.98        22.48 o                         
  10   6   2         17.41         42.89        21.25 o                         
  11   6   2         22.64         52.02        23.54 o                         
   1   7   2      21822.98      22262.76       151.15 o                         
   2   7   2      17679.19      18423.13       126.36 o                         
   3   7   2      19668.20      19403.59       141.00 o                         
   4   7   2       3866.20       3814.38        34.81 o                         
   5   7   2       8778.79       8533.54        73.36 o                         
   6   7   2       1365.78       1358.99        26.08 o                         
   7   7   2       5222.58       5236.12       103.04 o                         
   8   7   2       1179.24       1249.02        50.51 o                         
   9   7   2       5003.09       4972.94        95.74 o                         
  10   7   2        578.29        533.87        34.57 o                         
  11   7   2       2016.31       2022.33        70.23 o                         
   0   8   2      51370.75      51210.99       449.74 o                         
   1   8   2      10930.45      11090.92        74.26 o                         
   2   8   2      56637.59      56589.82       377.86 o                         
   3   8   2       1110.63       1147.27        12.95 o                         
   4   8   2      33112.93      32542.49       248.75 o                         
   5   8   2      10324.75      10152.62        86.27 o                         
   6   8   2      12202.46      12123.78       138.81 o                         
   7   8   2       6077.54       5943.25       101.28 o                         
   8   8   2      16224.99      16234.45       238.69 o                         
   9   8   2        187.58        197.88        25.28 o                         
  10   8   2       7990.73       7829.89       154.93 o                         
  11   8   2       1421.97       1327.81        57.15 o                         
   1   9   2       5350.14       5174.16        38.47 o                         
   2   9   2        434.46        513.11         7.99 o                         
   3   9   2      22265.01      21848.99       159.22 o                         
   4   9   2       1238.28       1178.84        15.73 o                         
   5   9   2       4656.47       4372.47        43.77 o                         
   6   9   2         15.88         20.30         8.45 o                         
   7   9   2       2116.96       2020.10        40.85 o                         
   8   9   2         86.07         83.51        16.60 o                         
   9   9   2       5550.96       5627.69       118.16 o                         
  10   9   2         45.41         90.27        24.21 o                         
  11   9   2        948.56       1012.08        58.19 o                         
   0  10   2       6533.14       6145.51        57.87 o                         
   1  10   2        770.04        710.58         9.51 o                         
   2  10   2       8315.47       8063.88        57.89 o                         
   3  10   2         73.42         73.19         4.94 o                         
   4  10   2       8843.37       8480.95        67.17 o                         
   5  10   2        601.07        652.97        12.25 o                         
   6  10   2       5600.94       5571.33        73.04 o                         
   7  10   2        234.46        261.98        16.96 o                         
   8  10   2       2595.45       2568.41        60.85 o                         
   9  10   2         22.28         35.08        17.79 o                         
  10  10   2       2082.08       2016.42        67.57 o                         
  11  10   2        136.00        116.12        33.90 o                         
   1  11   2      31323.35      31133.71       201.37 o                         
   2  11   2       3884.74       3939.27        31.73 o                         
   3  11   2        503.14        492.49        10.45 o                         
   4  11   2       1580.98       1647.88        19.20 o                         
   5  11   2      12733.59      12623.40       103.55 o                         
   6  11   2        225.40        252.99        12.72 o                         
   7  11   2      11716.22      11642.22       149.46 o                         
   8  11   2        249.02        258.94        23.53 o                         
   9  11   2        622.20        645.76        41.68 o                         
  10  11   2         89.82        104.04        25.59 o                         
  11  11   2       4175.78       4190.94       123.78 o                         
   0  12   2        595.21        613.25        12.02 o                         
   1  12   2       8281.95       8386.06        59.53 o                         
   2  12   2        615.32        628.73         9.69 o                         
   3  12   2       2648.53       2579.34        26.33 o                         
   4  12   2        482.07        533.23        11.75 o                         
   5  12   2       6065.26       5954.12        52.68 o                         
   6  12   2        672.31        684.25        19.20 o                         
   7  12   2       1492.34       1493.17        36.11 o                         
   8  12   2        225.43        269.58        23.92 o                         
   9  12   2         83.58         65.05        21.29 o                         
  10  12   2        401.32        391.86        37.18 o                         
   1  13   2       5831.56       5589.07        43.63 o                         
   2  13   2       2959.14       2873.78        25.31 o                         
   3  13   2       1153.23       1127.27        14.95 o                         
   4  13   2        188.05        207.47         7.76 o                         
   5  13   2       2228.99       2200.86        26.41 o                         
   6  13   2        387.70        390.60        15.95 o                         
   7  13   2       1755.81       1806.54        43.54 o                         
   8  13   2         33.52         38.61        19.02 o                         
   9  13   2        424.96        495.60        38.13 o                         
  10  13   2         57.41         57.24        23.87 o                         
   0  14   2         60.37         86.71         6.77 o                         
   1  14   2       2644.00       2691.65        24.53 o                         
   2  14   2       2791.46       3028.48        26.73 o                         
   3  14   2        504.36        496.13        14.69 o                         
   4  14   2       2398.79       2447.86        26.18 o                         
   5  14   2       4383.27       4274.23        43.06 o                         
   6  14   2          3.31         21.29         9.26 o                         
   7  14   2       2377.85       2451.23        92.67 o                         
   8  14   2       1001.81       1019.70        51.02 o                         
   9  14   2         16.03          5.29        19.59 o                         
  10  14   2        237.72        208.64        32.68 o                         
   1  15   2      10076.51       9714.40        69.75 o                         
   2  15   2       7386.59       7247.66        57.63 o                         
   3  15   2       1814.05       1675.93        19.91 o                         
   4  15   2       2835.16       2814.61        29.35 o                         
   5  15   2       7876.04       7578.06        69.20 o                         
   6  15   2        486.84        512.30        18.79 o                         
   7  15   2       5789.07       5636.43       117.05 o                         
   8  15   2        961.81        979.71        50.29 o                         
   9  15   2        476.36        535.84        40.21 o                         
  10  15   2        347.58        313.26        35.70 o                         
   0  16   2       1052.62       1041.67        20.30 o                         
   1  16   2       2497.33       2573.33        24.74 o                         
   2  16   2      11092.55      10830.04        82.19 o                         
   3  16   2         81.38         85.88         6.75 o                         
   4  16   2      10401.93      10022.58        79.90 o                         
   5  16   2        689.71        681.50        15.68 o                         
   6  16   2        923.30        903.21        24.24 o                         
   7  16   2        182.50        166.62        24.95 o                         
   8  16   2       4559.60       4432.31       133.63 o                         
   9  16   2        194.60        200.36        29.22 o                         
  10  16   2       3462.38       3485.37        86.07 o                         
   1  17   2       3939.61       3707.55        31.97 o                         
   2  17   2         97.60         90.18         6.73 o                         
   3  17   2       9973.33       9719.88        78.12 o                         
   4  17   2         17.45         20.39         6.03 o                         
   5  17   2       1395.63       1346.18        26.71 o                         
   6  17   2         12.40          6.94         9.07 o                         
   7  17   2       1478.71       1467.64        58.65 o                         
   8  17   2         34.38         30.08        18.65 o                         
   9  17   2       4577.16       4544.80        99.04 o                         
  10  17   2        181.16        170.66        31.49 o                         
   0  18   2       4359.70       4253.67        50.94 o                         
   1  18   2       1926.28       1943.23        22.58 o                         
   2  18   2       2409.06       2379.35        25.85 o                         
   3  18   2          3.32          3.98         5.85 o                         
   4  18   2       1992.35       1987.00        25.16 o                         
   5  18   2       2845.29       2741.49        40.18 o                         
   6  18   2       2386.35       2353.77        50.10 o                         
   7  18   2       2398.93       2335.42        80.14 o                         
   8  18   2       1070.08       1108.74        50.05 o                         
   9  18   2        238.28        266.90        31.04 o                         
   1  19   2      18308.44      18076.22       128.85 o                         
   2  19   2       3502.92       3452.62        37.07 o                         
   3  19   2      13338.66      13176.80       100.59 o                         
   4  19   2       5298.00       5112.79        48.68 o                         
   5  19   2      14646.81      14277.27       127.73 o                         
   6  19   2         35.60         49.24        14.39 o                         
   7  19   2       8255.26       8247.87       145.01 o                         
   8  19   2       3780.59       3705.09        86.45 o                         
   9  19   2       3959.80       3920.45       133.22 o                         
   0  20   2       2084.55       2178.44        36.00 o                         
   1  20   2        830.33        777.33        15.86 o                         
   2  20   2         65.44         58.39         7.17 o                         
   3  20   2         53.00         55.16         7.12 o                         
   4  20   2        108.55        104.42         8.87 o                         
   5  20   2         28.58         40.83         9.66 o                         
   6  20   2       1334.57       1347.59        39.48 o                         
   7  20   2         82.67        103.96        21.78 o                         
   8  20   2         25.89          5.87        20.52 o                         
   9  20   2        174.94        165.10        30.29 o                         
   1  21   2       1117.07       1159.05        19.16 o                         
   2  21   2         27.96         41.13         7.17 o                         
   3  21   2        133.11        169.55        10.18 o                         
   4  21   2        337.96        343.96        13.80 o                         
   5  21   2        254.43        266.45        15.15 o                         
   6  21   2         43.23         37.66        15.21 o                         
   7  21   2        529.36        495.74        35.32 o                         
   8  21   2        291.86        277.09        34.60 o                         
   0  22   2       1699.88       1657.38        32.83 o                         
   1  22   2        970.61        971.01        19.74 o                         
   2  22   2       1370.86       1408.39        22.13 o                         
   3  22   2         72.47         83.32         9.05 o                         
   4  22   2       1580.91       1594.07        28.25 o                         
   5  22   2        435.73        422.58        17.47 o                         
   6  22   2        933.37        981.13        38.95 o                         
   7  22   2        558.78        489.04        36.16 o                         
   8  22   2        607.52        642.41        60.26 o                         
   1  23   2       1487.09       1491.57        23.23 o                         
   2  23   2       1792.82       1803.07        25.93 o                         
   3  23   2        742.21        762.79        23.70 o                         
   4  23   2       1781.10       1764.03        28.84 o                         
   5  23   2        581.79        584.79        20.62 o                         
   6  23   2        118.33        128.00        17.88 o                         
   7  23   2        471.71        494.01        33.80 o                         
   8  23   2       1536.45       1605.99        60.33 o                         
   0  24   2       4327.96       4229.72        64.39 o                         
   1  24   2         16.83         22.73         8.37 o                         
   2  24   2       5071.04       5011.03        51.40 o                         
   3  24   2         53.98         73.16         9.87 o                         
   4  24   2       4585.82       4535.77        55.22 o                         
   5  24   2          3.38          7.56        10.34 o                         
   6  24   2       3099.29       2999.16        75.91 o                         
   7  24   2        155.01         91.40        22.36 o                         
   1  25   2         23.83         33.77         9.02 o                         
   2  25   2       3586.08       3537.66        44.45 o                         
   3  25   2       1448.30       1513.60        28.11 o                         
   4  25   2       1130.71       1126.52        27.12 o                         
   5  25   2         82.14         93.82        13.19 o                         
   6  25   2        320.93        313.83        31.62 o                         
   7  25   2         58.28         65.08        23.21 o                         
   0  26   2        843.71        947.39        32.95 o                         
   1  26   2       2945.57       2919.27        38.86 o                         
   2  26   2       3385.08       3403.16        44.36 o                         
   3  26   2         16.16         12.31        10.08 o                         
   4  26   2       3007.52       3035.17        48.30 o                         
   5  26   2       1502.56       1478.71        45.12 o                         
   6  26   2        436.47        456.77        36.26 o                         
   1  27   2       5650.78       5754.81        61.22 o                         
   2  27   2        403.37        451.97        18.46 o                         
   3  27   2       1798.76       1735.14        40.70 o                         
   4  27   2        844.36        878.00        41.41 o                         
   5  27   2       3712.77       3768.94        79.96 o                         
   6  27   2          6.92        -15.02        25.78 o                         
   0  28   2        789.03        799.59        40.98 o                         
   1  28   2          4.07         23.27        13.30 o                         
   2  28   2         95.52         99.64        18.38 o                         
   3  28   2         15.74         26.76        18.99 o                         
   4  28   2         74.59         73.97        21.23 o                         
   5  28   2         85.31        111.13        22.04 o                         
   1  29   2        186.92        224.22        24.15 o                         
   2  29   2       1007.51        972.54        40.82 o                         
   3  29   2        956.17        980.09        43.64 o                         
   4  29   2        417.20        396.62        31.61 o                         
   0  30   2        905.07        884.19        53.13 o                         
   1  30   2       1172.81       1174.52        48.15 o                         
   2  30   2        548.65        491.42        46.85 o                         
   3  30   2         59.30         55.31        21.05 o                         
   1  31   2        345.42        408.06        31.60 o                         
   2  31   2         73.54         92.98        24.05 o                         
   1   1   3         65.79        151.00         4.13 o                         
   2   1   3        369.38        385.92         9.58 o                         
   3   1   3       1897.45       2032.81        19.39 o                         
   4   1   3        973.39       1063.97        25.41 o                         
   5   1   3       1094.37       1193.43        29.83 o                         
   6   1   3         22.19         23.74         9.10 o                         
   7   1   3        295.42        320.06        19.79 o                         
   8   1   3        469.20        477.08        38.78 o                         
   9   1   3        623.19        666.22        36.12 o                         
  10   1   3        609.92        587.60        33.21 o                         
  11   1   3         58.08         65.66        19.86 o                         
   0   2   3     147906.17     143331.72      1408.23 o                         
   1   2   3       2182.17       2062.19        16.92 o                         
   2   2   3      18737.34      19515.10       149.47 o                         
   3   2   3       1393.33       1562.85        18.57 o                         
   4   2   3       6666.03       6595.90        67.87 o                         
   5   2   3       4402.84       4306.65        72.62 o                         
   6   2   3      57578.64      55561.98       734.22 o                         
   7   2   3        660.67        715.50        27.36 o                         
   8   2   3       3358.76       3423.94       174.72 o                         
   9   2   3         60.94         56.92        19.59 o                         
  10   2   3        633.13        673.73        34.74 o                         
  11   2   3        282.71        288.35        26.50 o                         
   1   3   3      12400.59      12694.31        81.14 o                         
   2   3   3       6109.48       6648.10        50.73 o                         
   3   3   3      53523.76      53751.75       454.09 o                         
   4   3   3        166.36        179.14         8.23 o                         
   5   3   3       9547.74       9262.77       137.17 o                         
   6   3   3        222.33        219.62        14.83 o                         
   7   3   3       2920.15       2951.70        77.24 o                         
   8   3   3        180.06        236.74        35.98 o                         
   9   3   3       9797.91       9872.68       182.23 o                         
  10   3   3         32.09         31.28        18.18 o                         
  11   3   3       2315.17       2387.52        68.64 o                         
   0   4   3       1198.24       1210.82        26.25 o                         
   1   4   3        887.47       1191.71        11.80 o                         
   2   4   3      14928.92      14685.63       107.53 o                         
   3   4   3          2.00          8.42         4.47 o                         
   4   4   3      19997.66      20063.39       166.55 o                         
   5   4   3       1204.61       1208.54        26.34 o                         
   6   4   3        349.58        345.00        20.17 o                         
   7   4   3       1585.59       1621.38        48.09 o                         
   8   4   3       6980.08       6946.15       134.24 o                         
   9   4   3         74.59         86.70        27.19 o                         
  10   4   3       3654.52       3882.74        95.32 o                         
  11   4   3        200.52        217.31        24.39 o                         
   1   5   3      52808.03      53740.20       442.66 o                         
   2   5   3       1309.86       1471.43        14.43 o                         
   3   5   3        672.72        562.66        11.77 o                         
   4   5   3        672.42        648.35        10.57 o                         
   5   5   3      11325.24      11461.53       115.25 o                         
   6   5   3        139.44        131.39        12.63 o                         
   7   5   3      14390.48      14486.80       192.89 o                         
   8   5   3        126.44        136.01        21.25 o                         
   9   5   3       2548.30       2585.01        71.49 o                         
  10   5   3        398.34        454.62        39.59 o                         
  11   5   3       3051.49       3164.75        89.12 o                         
   0   6   3       1816.33       1476.74        19.24 o                         
   1   6   3         28.64         47.48         3.24 o                         
   2   6   3      43469.36      43673.18       322.53 o                         
   3   6   3         57.93         64.50         4.48 o                         
   4   6   3      38201.34      37809.11       297.99 o                         
   5   6   3         24.01         33.38         4.76 o                         
   6   6   3       4447.89       4441.10        64.70 o                         
   7   6   3        393.30        458.17        22.43 o                         
   8   6   3       9036.57       8992.31       163.46 o                         
   9   6   3          1.19         18.77        14.97 o                         
  10   6   3      10547.90      10393.67       225.45 o                         
  11   6   3         12.08         -7.22        21.80 o                         
   1   7   3        410.74        542.89         8.13 o                         
   2   7   3       3500.88       3674.12        29.61 o                         
   3   7   3       6837.62       6949.88        53.36 o                         
   4   7   3        958.64       1008.40        13.92 o                         
   5   7   3        714.44        672.18        13.74 o                         
   6   7   3         51.21         63.64         9.14 o                         
   7   7   3        445.08        440.00        21.93 o                         
   8   7   3       1259.31       1342.80        41.78 o                         
   9   7   3       2992.47       3024.69        74.99 o                         
  10   7   3        549.78        589.80        48.78 o                         
  11   7   3        107.48         70.29        24.77 o                         
   0   8   3      40481.70      41652.95       386.50 o                         
   1   8   3          3.24          6.44         2.48 o                         
   2   8   3       4588.69       4667.52        35.68 o                         
   3   8   3         10.59         -1.53         3.51 o                         
   4   8   3        106.84        131.49         6.18 o                         
   5   8   3        795.62        797.49        15.12 o                         
   6   8   3      10475.29      10287.21       114.37 o                         
   7   8   3        745.36        762.63        40.10 o                         
   8   8   3       1578.13       1586.76        55.33 o                         
   9   8   3          0.05         10.51        17.37 o                         
  10   8   3        481.40        465.95        43.49 o                         
  11   8   3        170.44        217.89        35.36 o                         
   1   9   3       2292.42       2232.71        20.80 o                         
   2   9   3       1672.80       1684.52        16.61 o                         
   3   9   3      17553.28      17570.56       123.05 o                         
   4   9   3       2614.21       2623.85        28.33 o                         
   5   9   3        874.99        865.36        19.34 o                         
   6   9   3         50.87         65.87         8.98 o                         
   7   9   3       2186.93       2201.41        47.84 o                         
   8   9   3       2444.38       2456.61        58.60 o                         
   9   9   3       3796.48       3532.72       103.04 o                         
  10   9   3        601.28        589.34        49.06 o                         
  11   9   3        143.41        137.39        25.37 o                         
   0  10   3         57.88         51.64         5.40 o                         
   1  10   3        352.50        356.12         7.09 o                         
   2  10   3       7740.56       7616.41        55.65 o                         
   3  10   3        969.85        971.27        12.91 o                         
   4  10   3       3912.09       3904.10        34.64 o                         
   5  10   3         14.84         20.80         5.23 o                         
   6  10   3        777.26        789.07        24.46 o                         
   7  10   3         55.24         82.10        13.60 o                         
   8  10   3       1125.13       1155.37        51.07 o                         
   9  10   3         82.53        112.92        23.16 o                         
  10  10   3       2757.01       2735.34        80.85 o                         
  11  10   3        289.76        324.74        32.53 o                         
   1  11   3      16561.47      16480.96       110.00 o                         
   2  11   3       1829.18       1803.34        18.21 o                         
   3  11   3       6533.26       6311.79        48.38 o                         
   4  11   3        958.49        952.51        13.44 o                         
   5  11   3       6019.43       5849.63        56.33 o                         
   6  11   3          4.77         -4.26         6.79 o                         
   7  11   3       6020.87       6075.71       138.00 o                         
   8  11   3        902.29        933.97        47.14 o                         
   9  11   3       2932.74       3050.38        82.62 o                         
  10  11   3        195.87        208.15        30.17 o                         
   0  12   3       4326.03       4388.93        49.41 o                         
   1  12   3       1473.68       1411.61        15.10 o                         
   2  12   3        199.23        152.60         6.37 o                         
   3  12   3        256.15        230.44         7.51 o                         
   4  12   3        802.06        718.61        12.17 o                         
   5  12   3       1566.35       1553.71        21.64 o                         
   6  12   3       2167.26       2081.17        38.09 o                         
   7  12   3        780.64        754.96        31.37 o                         
   8  12   3        469.48        521.18        36.35 o                         
   9  12   3         11.44         42.81        21.93 o                         
  10  12   3          2.72         23.32        22.82 o                         
   1  13   3      11396.48      11025.19        76.92 o                         
   2  13   3        978.18       1056.48        14.02 o                         
   3  13   3      76710.27      74595.73       487.95 o                         
   4  13   3       1059.39       1053.77        15.00 o                         
   5  13   3      13681.72      13323.94       111.87 o                         
   6  13   3          0.90          8.07         9.06 o                         
   7  13   3       3924.46       3911.74        72.09 o                         
   8  13   3       1454.86       1463.14        63.01 o                         
   9  13   3      20312.21      20358.80       339.68 o                         
  10  13   3        503.56        422.83        34.53 o                         
   0  14   3      39349.98      38731.24       331.44 o                         
   1  14   3        123.40        155.68         9.14 o                         
   2  14   3       7251.55       7161.90        53.77 o                         
   3  14   3        181.95        173.97         7.27 o                         
   4  14   3       2361.76       2300.40        24.56 o                         
   5  14   3        164.34        166.70         9.86 o                         
   6  14   3      11012.90      10855.67       118.13 o                         
   7  14   3        142.89        119.13        15.69 o                         
   8  14   3       4179.18       4006.19        86.31 o                         
   9  14   3          3.63          2.48        17.95 o                         
  10  14   3       1450.77       1433.80        64.57 o                         
   1  15   3       4094.35       3906.85        34.29 o                         
   2  15   3       2268.29       2222.96        22.58 o                         
   3  15   3         65.38         88.05         6.15 o                         
   4  15   3        543.73        570.64        13.05 o                         
   5  15   3       3047.84       2945.41        36.45 o                         
   6  15   3        156.00        156.39        12.90 o                         
   7  15   3       2363.10       2377.51        50.36 o                         
   8  15   3        310.88        315.00        28.42 o                         
   9  15   3          2.23         32.69        24.83 o                         
  10  15   3        298.57        274.52        30.80 o                         
   0  16   3         28.79         58.79         9.30 o                         
   1  16   3        691.58        655.48        13.30 o                         
   2  16   3       6183.58       6214.76        49.06 o                         
   3  16   3          6.04          9.25         5.09 o                         
   4  16   3       5527.75       5430.01        49.14 o                         
   5  16   3         11.04         16.43         7.19 o                         
   6  16   3        710.72        699.33        23.58 o                         
   7  16   3        245.32        271.54        21.32 o                         
   8  16   3       1023.75       1038.28        46.98 o                         
   9  16   3         51.25         52.01        21.63 o                         
  10  16   3       2667.80       2644.80        77.85 o                         
   1  17   3       3127.96       3263.71        31.32 o                         
   2  17   3       1429.68       1408.38        18.65 o                         
   3  17   3        477.26        471.79        12.82 o                         
   4  17   3        403.75        413.97        12.86 o                         
   5  17   3       1766.72       1763.36        25.95 o                         
   6  17   3         34.35         35.45        10.68 o                         
   7  17   3       2630.48       2754.00        59.15 o                         
   8  17   3        598.32        565.54        36.31 o                         
   9  17   3        145.34        155.32        25.89 o                         
   0  18   3      10413.90      10271.54       116.96 o                         
   1  18   3       2109.40       2075.51        23.76 o                         
   2  18   3       1464.81       1389.46        19.06 o                         
   3  18   3         14.78          1.18         5.83 o                         
   4  18   3        888.57        899.63        17.82 o                         
   5  18   3       3309.52       3197.55        41.48 o                         
   6  18   3       8664.80       8531.35       100.20 o                         
   7  18   3       1935.88       1919.05        47.20 o                         
   8  18   3        234.83        239.93        27.88 o                         
   9  18   3          3.42        -10.16        20.20 o                         
   1  19   3       2997.60       2876.12        30.12 o                         
   2  19   3        207.16        223.07        10.02 o                         
   3  19   3         42.28         52.55         7.68 o                         
   4  19   3          1.93          5.63         6.71 o                         
   5  19   3       2385.38       2351.69        37.69 o                         
   6  19   3         79.35         86.99        12.76 o                         
   7  19   3       2305.45       2267.84        62.90 o                         
   8  19   3         14.12         10.33        20.36 o                         
   9  19   3          3.98        -18.09        23.97 o                         
   0  20   3        889.32        910.43        29.04 o                         
   1  20   3        881.74        878.60        18.65 o                         
   2  20   3       2284.42       2177.95        26.97 o                         
   3  20   3         70.01         81.25         8.45 o                         
   4  20   3       1206.52       1177.03        20.95 o                         
   5  20   3        732.17        741.89        20.31 o                         
   6  20   3       1718.49       1709.89        44.65 o                         
   7  20   3         93.87        117.80        23.40 o                         
   8  20   3       1170.11       1376.50        66.64 o                         
   9  20   3          0.76        -20.24        20.24 o                         
   1  21   3      11371.99      11075.01        91.14 o                         
   2  21   3         14.26         18.91         7.15 o                         
   3  21   3       5951.29       5836.91        55.29 o                         
   4  21   3        161.71        185.06        10.82 o                         
   5  21   3       9069.66       9021.04        90.01 o                         
   6  21   3          4.63         18.22        14.51 o                         
   7  21   3       7196.27       7141.13       156.56 o                         
   8  21   3         57.42         37.97        33.58 o                         
   0  22   3        410.25        473.60        21.63 o                         
   1  22   3         73.32         75.51         8.97 o                         
   2  22   3       2131.23       2138.12        29.14 o                         
   3  22   3        120.00        109.72         9.71 o                         
   4  22   3       3322.98       3335.36        38.60 o                         
   5  22   3        286.01        294.39        17.07 o                         
   6  22   3        328.83        408.56        26.94 o                         
   7  22   3          2.65         -1.44        20.49 o                         
   8  22   3       1232.37       1293.86        65.13 o                         
   1  23   3       1085.86       1096.14        22.33 o                         
   2  23   3          1.21          2.12         7.64 o                         
   3  23   3       1910.85       1919.85        28.45 o                         
   4  23   3          1.34         -5.76         8.45 o                         
   5  23   3        863.26        913.00        26.42 o                         
   6  23   3          1.20         -5.45        15.63 o                         
   7  23   3        392.13        405.04        35.19 o                         
   0  24   3      12710.51      12676.94       148.45 o                         
   1  24   3       1611.15       1589.53        25.96 o                         
   2  24   3        517.89        538.69        17.43 o                         
   3  24   3        141.12        158.50        12.03 o                         
   4  24   3          8.13         11.91         9.12 o                         
   5  24   3       2169.93       2170.57        37.61 o                         
   6  24   3       7775.93       7595.07       156.58 o                         
   7  24   3        901.34        895.46        52.64 o                         
   1  25   3       1204.04       1251.18        24.60 o                         
   2  25   3        694.23        728.76        20.47 o                         
   3  25   3       6237.85       6316.94        72.04 o                         
   4  25   3        132.52        122.94        14.62 o                         
   5  25   3       1002.90       1003.25        32.60 o                         
   6  25   3         12.06         11.00        20.93 o                         
   7  25   3        329.09        299.17        32.02 o                         
   0  26   3       3493.58       3456.70        76.58 o                         
   1  26   3         41.53         53.95         9.90 o                         
   2  26   3       1064.28       1073.77        26.59 o                         
   3  26   3          5.44          5.07         9.65 o                         
   4  26   3        248.08        305.77        21.91 o                         
   5  26   3        120.58        116.39        22.16 o                         
   6  26   3       1126.65       1133.19        54.19 o                         
   1  27   3        971.90        980.87        24.46 o                         
   2  27   3         32.27         30.83        11.12 o                         
   3  27   3          6.14         31.14        14.25 o                         
   4  27   3          3.24        -16.10        17.41 o                         
   5  27   3         91.88         82.76        20.54 o                         
   0  28   3       3073.32       3100.28        76.43 o                         
   1  28   3         47.80         40.48        14.98 o                         
   2  28   3        142.61        167.91        20.48 o                         
   3  28   3          0.86         15.86        16.99 o                         
   4  28   3         11.43         33.57        19.07 o                         
   5  28   3        221.22        206.32        26.36 o                         
   1  29   3       1121.42       1177.29        39.52 o                         
   2  29   3        367.13        391.56        26.90 o                         
   3  29   3       5808.55       5834.27       116.00 o                         
   4  29   3        298.84        266.47        27.24 o                         
   0  30   3        958.27        987.88        54.72 o                         
   1  30   3         56.70         85.80        19.79 o                         
   2  30   3       1962.29       1992.69        60.70 o                         
   3  30   3          3.39        -12.49        19.15 o                         
   1  31   3        499.17        614.05        35.18 o                         
   0   0   4       5284.87       4366.02        64.47 o                         
   1   0   4        313.13        350.95         8.61 o                         
   2   0   4     108366.10     106427.26      1095.98 o                         
   3   0   4         84.83         58.72         6.30 o                         
   4   0   4      73702.27      73305.34       833.36 o                         
   5   0   4         72.60         92.57        19.79 o                         
   6   0   4      19613.19      19526.00       383.28 o                         
   7   0   4        196.99        196.17        23.36 o                         
   8   0   4      13993.71      14268.80       468.09 o                         
   9   0   4        318.30        300.96        43.63 o                         
  10   0   4      16540.63      16208.93       324.16 o                         
  11   0   4         10.17          1.95        29.61 o                         
   1   1   4      31256.62      32864.95       220.54 o                         
   2   1   4       2354.70       2399.81        22.71 o                         
   3   1   4       1467.03       1610.50        18.83 o                         
   4   1   4       2119.32       2143.02        22.64 o                         
   5   1   4       5400.23       5299.76        78.98 o                         
   6   1   4        184.50        182.89        22.35 o                         
   7   1   4       8669.22       8864.46       126.33 o                         
   8   1   4        298.56        332.06        25.66 o                         
   9   1   4          7.25         -2.96        19.87 o                         
  10   1   4        521.00        560.28        41.56 o                         
  11   1   4       2075.10       2001.15        81.91 o                         
   0   2   4       9787.18      10501.86       100.36 o                         
   1   2   4        557.82        563.25         7.39 o                         
   2   2   4       7391.45       7332.62        56.18 o                         
   3   2   4        295.16        332.56         7.54 o                         
   4   2   4      11624.05      11614.61        98.86 o                         
   5   2   4         21.38         53.06        10.77 o                         
   6   2   4       2761.20       2498.22        52.74 o                         
   7   2   4         44.50         45.01        10.24 o                         
   8   2   4       4455.62       4432.10        97.86 o                         
   9   2   4          5.34         36.73        19.25 o                         
  10   2   4       1611.73       1704.66        63.18 o                         
  11   2   4         29.67         14.42        24.68 o                         
   1   3   4        845.16        737.48         8.35 o                         
   2   3   4      16021.35      16943.00       123.69 o                         
   3   3   4      43581.29      44126.30       335.01 o                         
   4   3   4      12548.04      12334.76       105.91 o                         
   5   3   4       1884.98       1936.97        33.04 o                         
   6   3   4        133.70        144.52        13.81 o                         
   7   3   4         25.79         34.31        10.78 o                         
   8   3   4       3435.42       3418.72       106.39 o                         
   9   3   4      11755.83      11658.26       245.01 o                         
  10   3   4       2174.21       2132.83        69.84 o                         
  11   3   4        378.44        469.38        41.30 o                         
   0   4   4      24355.71      25582.46       257.32 o                         
   1   4   4      12207.33      13177.45        87.29 o                         
   2   4   4        426.25        516.06        11.75 o                         
   3   4   4       1857.93       1907.13        19.37 o                         
   4   4   4        487.47        503.28        10.21 o                         
   5   4   4       2980.65       3035.50        45.31 o                         
   6   4   4       5193.98       5329.51        88.78 o                         
   7   4   4        829.05        861.35        28.98 o                         
   8   4   4        150.07        203.44        28.34 o                         
   9   4   4        407.93        437.31        40.81 o                         
  10   4   4        149.60        146.01        31.76 o                         
  11   4   4        178.03        181.24        27.30 o                         
   1   5   4      19695.98      20204.42       134.84 o                         
   2   5   4        505.74        577.50         9.54 o                         
   3   5   4       7684.09       7794.26        64.58 o                         
   4   5   4          1.54          2.96         3.54 o                         
   5   5   4       4713.78       4657.63        58.55 o                         
   6   5   4        503.71        472.00        19.85 o                         
   7   5   4       3735.64       3739.20        55.82 o                         
   8   5   4         53.77         80.32        16.17 o                         
   9   5   4       3835.30       3814.50        91.84 o                         
  10   5   4          3.06         34.95        20.53 o                         
  11   5   4       1019.98       1065.24        51.54 o                         
   0   6   4       1113.25       1119.47        17.73 o                         
   1   6   4        477.84        515.00        11.04 o                         
   2   6   4       1411.07       1629.24        17.20 o                         
   3   6   4        412.89        367.03         8.82 o                         
   4   6   4       1025.12       1039.80        14.23 o                         
   5   6   4        174.30        166.07         8.83 o                         
   6   6   4        380.99        379.76        16.67 o                         
   7   6   4        473.79        500.54        20.13 o                         
   8   6   4        125.02        111.22        20.94 o                         
   9   6   4         15.33          3.56        17.70 o                         
  10   6   4        255.01        295.67        33.03 o                         
  11   6   4        134.80        148.12        29.10 o                         
   1   7   4       3938.52       3829.65        30.07 o                         
   2   7   4       2691.44       2577.74        23.75 o                         
   3   7   4      35234.00      35169.55       260.64 o                         
   4   7   4       1619.52       1638.35        19.44 o                         
   5   7   4       1726.94       1690.48        23.48 o                         
   6   7   4        346.56        360.22        15.65 o                         
   7   7   4        658.71        692.28        25.44 o                         
   8   7   4        395.75        434.50        36.84 o                         
   9   7   4      11669.99      11670.65       209.97 o                         
  10   7   4        276.88        259.21        31.23 o                         
  11   7   4       1513.61       1547.99        70.35 o                         
   0   8   4      79867.33      78848.30       727.38 o                         
   1   8   4       4998.08       4918.61        37.62 o                         
   2   8   4      17310.04      16914.37       121.90 o                         
   3   8   4        109.24        119.76         5.67 o                         
   4   8   4       5720.10       5549.14        49.74 o                         
   5   8   4       2169.42       2251.42        27.90 o                         
   6   8   4      44558.88      44289.83       419.91 o                         
   7   8   4       3368.28       3372.10        57.17 o                         
   8   8   4       4479.63       4656.94       102.11 o                         
   9   8   4        183.78        219.38        27.68 o                         
  10   8   4       2154.74       2121.21        85.33 o                         
  11   8   4        924.99        942.36        63.09 o                         
   1   9   4       6464.02       6321.69        48.31 o                         
   2   9   4       2944.02       3032.47        26.56 o                         
   3   9   4       5128.29       4925.05        38.86 o                         
   4   9   4        787.58        738.96        12.19 o                         
   5   9   4       5200.46       5010.06        53.89 o                         
   6   9   4          2.58         12.61         8.03 o                         
   7   9   4       4030.57       4085.90        81.00 o                         
   8   9   4        342.14        390.71        31.36 o                         
   9   9   4        926.47       1112.27        53.29 o                         
  10   9   4         67.92         92.37        35.28 o                         
  11   9   4       2000.10       2129.44        85.06 o                         
   0  10   4       1116.28       1035.65        17.72 o                         
   1  10   4       2131.45       2156.28        20.77 o                         
   2  10   4      14329.80      14172.44       101.14 o                         
   3  10   4         61.72         58.66         5.13 o                         
   4  10   4      11187.13      10825.85        88.02 o                         
   5  10   4       1241.59       1255.33        20.53 o                         
   6  10   4        330.43        349.15        15.70 o                         
   7  10   4       1596.85       1646.08        45.63 o                         
   8  10   4       4460.55       4524.72       110.69 o                         
   9  10   4         91.81        103.04        20.86 o                         
  10  10   4       4287.85       4299.86       104.62 o                         
   1  11   4      19633.43      19732.82       138.13 o                         
   2  11   4         95.56         74.61         5.45 o                         
   3  11   4       5146.34       5116.88        42.46 o                         
   4  11   4        264.67        261.11         9.00 o                         
   5  11   4      13628.82      13231.95       119.43 o                         
   6  11   4         62.24         60.85         9.08 o                         
   7  11   4       8773.04       8960.78       123.16 o                         
   8  11   4         68.35         56.82        17.89 o                         
   9  11   4       1627.85       1651.63        53.89 o                         
  10  11   4        165.12        114.36        23.03 o                         
   0  12   4        236.50        227.58        10.16 o                         
   1  12   4       3935.76       4065.29        36.13 o                         
   2  12   4       3439.72       3431.30        31.24 o                         
   3  12   4         83.29         89.59         5.94 o                         
   4  12   4       3768.50       3801.47        35.60 o                         
   5  12   4       1254.94       1213.14        26.51 o                         
   6  12   4        942.92        948.04        22.92 o                         
   7  12   4       1236.91       1205.69        47.07 o                         
   8  12   4       2212.50       2238.14        59.98 o                         
   9  12   4        170.81        176.81        24.88 o                         
  10  12   4       1682.17       1676.77        84.44 o                         
   1  13   4       3758.81       3787.67        33.88 o                         
   2  13   4        488.95        479.82        11.03 o                         
   3  13   4       1264.06       1254.22        16.72 o                         
   4  13   4        167.93        187.98         8.25 o                         
   5  13   4        517.72        512.62        15.16 o                         
   6  13   4         45.16         49.72         9.61 o                         
   7  13   4        872.17        910.76        32.74 o                         
   8  13   4          2.24         25.69        17.46 o                         
   9  13   4       1103.71       1048.44        48.67 o                         
  10  13   4         39.28         47.39        22.30 o                         
   0  14   4      12140.28      12418.04       126.32 o                         
   1  14   4       6077.56       5986.46        49.18 o                         
   2  14   4         61.79         80.83         7.50 o                         
   3  14   4         69.03         79.02         6.39 o                         
   4  14   4        839.24        798.49        14.78 o                         
   5  14   4       2627.22       2669.04        35.25 o                         
   6  14   4       8471.99       8399.85        97.29 o                         
   7  14   4       1440.33       1539.15        43.22 o                         
   8  14   4         27.58         67.10        18.86 o                         
   9  14   4         75.61        134.18        24.54 o                         
  10  14   4         46.63         77.65        23.32 o                         
   1  15   4      12596.62      12259.19        89.34 o                         
   2  15   4       1062.51       1061.62        15.95 o                         
   3  15   4       1548.18       1488.98        19.50 o                         
   4  15   4        327.12        351.52        11.27 o                         
   5  15   4       8587.10       8281.05        82.63 o                         
   6  15   4        491.06        490.76        20.29 o                         
   7  15   4       6176.72       6017.52        87.33 o                         
   8  15   4         49.33         64.63        20.01 o                         
   9  15   4        504.27        565.69        38.06 o                         
  10  15   4         97.96        111.54        26.37 o                         
   0  16   4       8159.78       7876.70        92.41 o                         
   1  16   4         96.47         91.50         7.31 o                         
   2  16   4       9366.34       9041.05        69.56 o                         
   3  16   4         11.46         15.94         5.41 o                         
   4  16   4       5338.69       5137.50        46.14 o                         
   5  16   4         60.85         68.88         8.99 o                         
   6  16   4       4036.44       4073.26        61.66 o                         
   7  16   4         21.93          9.04        12.16 o                         
   8  16   4       3062.10       3050.59        75.54 o                         
   9  16   4        163.48        117.43        24.64 o                         
   1  17   4       4155.75       4078.70        38.56 o                         
   2  17   4         20.06         36.24         6.13 o                         
   3  17   4       5032.13       4792.70        42.80 o                         
   4  17   4        762.68        740.98        16.56 o                         
   5  17   4       4725.06       4663.25        52.54 o                         
   6  17   4        116.37        123.13        12.62 o                         
   7  17   4       2943.57       2967.62        68.00 o                         
   8  17   4        188.52        164.69        24.79 o                         
   9  17   4        784.98        830.96        46.49 o                         
   0  18   4      11322.00      11002.35       125.12 o                         
   1  18   4        914.05        930.13        17.36 o                         
   2  18   4       1104.55       1111.79        18.76 o                         
   3  18   4         26.19         28.89         6.67 o                         
   4  18   4         10.47         14.98         6.74 o                         
   5  18   4        507.74        516.25        17.34 o                         
   6  18   4       5200.57       5113.23        71.25 o                         
   7  18   4        240.48        257.55        20.77 o                         
   8  18   4        718.38        741.27        42.39 o                         
   9  18   4         70.25         80.85        25.29 o                         
   1  19   4       5477.51       5355.49        50.45 o                         
   2  19   4        981.30        969.96        17.88 o                         
   3  19   4      28978.69      28217.03       207.11 o                         
   4  19   4       1829.88       1833.26        25.66 o                         
   5  19   4       7467.10       7324.60        72.97 o                         
   6  19   4          0.45          2.84        10.59 o                         
   7  19   4       2579.92       2549.68        62.35 o                         
   8  19   4        643.50        634.08        53.33 o                         
   9  19   4       9854.28       9720.27       191.07 o                         
   0  20   4         64.83         68.56        11.86 o                         
   1  20   4        568.54        571.03        16.01 o                         
   2  20   4         50.88         53.75         8.40 o                         
   3  20   4         26.34         44.68         8.21 o                         
   4  20   4         48.78         60.68         8.48 o                         
   5  20   4        393.85        414.79        17.14 o                         
   6  20   4        110.11        121.17        14.52 o                         
   7  20   4         92.66        106.19        18.69 o                         
   8  20   4        152.69        160.70        27.35 o                         
   1  21   4       1197.25       1200.94        21.19 o                         
   2  21   4        114.76        122.82         9.89 o                         
   3  21   4         22.04         24.24         7.75 o                         
   4  21   4        323.37        329.68        13.98 o                         
   5  21   4        334.58        369.97        17.06 o                         
   6  21   4         10.71          3.63        12.07 o                         
   7  21   4        424.84        439.64        35.06 o                         
   8  21   4        324.09        307.44        32.16 o                         
   0  22   4        172.58        166.32        15.67 o                         
   1  22   4          7.19         16.73         8.18 o                         
   2  22   4        614.85        646.94        18.99 o                         
   3  22   4         59.07         58.35         9.46 o                         
   4  22   4        679.44        675.77        20.89 o                         
   5  22   4         18.55         22.94         9.83 o                         
   6  22   4         93.22         79.50        18.09 o                         
   7  22   4         13.79          7.44        20.04 o                         
   8  22   4         22.84          2.16        22.45 o                         
   1  23   4          4.63         13.58         7.90 o                         
   2  23   4       2518.64       2502.59        38.26 o                         
   3  23   4       3625.93       3610.93        42.87 o                         
   4  23   4       1125.93       1180.82        26.87 o                         
   5  23   4        321.61        322.18        18.53 o                         
   6  23   4        240.30        191.29        31.59 o                         
   7  23   4          4.16         -9.81        24.53 o                         
   0  24   4       6395.62       6405.81       111.76 o                         
   1  24   4        480.10        480.36        16.87 o                         
   2  24   4       3236.79       3267.46        39.74 o                         
   3  24   4         54.02         67.37        10.30 o                         
   4  24   4       2144.23       2220.40        35.76 o                         
   5  24   4        250.86        278.36        22.84 o                         
   6  24   4       2465.86       2556.61        80.68 o                         
   7  24   4         93.00         86.28        25.27 o                         
   1  25   4        788.61        839.73        22.11 o                         
   2  25   4        878.49        901.23        22.87 o                         
   3  25   4        365.79        351.70        16.07 o                         
   4  25   4        429.12        434.00        22.43 o                         
   5  25   4        941.82        893.10        51.81 o                         
   6  25   4         14.01         -1.75        23.92 o                         
   0  26   4        327.05        358.80        22.41 o                         
   1  26   4         13.51          5.97         9.25 o                         
   2  26   4       4206.35       4318.70        49.10 o                         
   3  26   4         65.00         65.84        12.94 o                         
   4  26   4       2820.47       2871.51        63.00 o                         
   5  26   4         15.15        -30.01        30.01 o                         
   6  26   4        511.14        555.78        45.44 o                         
   1  27   4       6293.58       6108.64        79.53 o                         
   2  27   4         71.19         68.05        14.40 o                         
   3  27   4       1936.09       2000.78        52.64 o                         
   4  27   4          2.62         15.94        19.18 o                         
   5  27   4       3135.79       3152.78        82.07 o                         
   0  28   4        185.73        192.09        31.23 o                         
   1  28   4        113.82        107.34        16.38 o                         
   2  28   4         64.03         65.26        17.45 o                         
   3  28   4          9.75         -4.68        16.35 o                         
   4  28   4        668.18        661.12        42.56 o                         
   1  29   4        272.79        277.41        22.60 o                         
   2  29   4        268.49        307.03        24.48 o                         
   3  29   4       1247.36       1288.06        53.19 o                         
   0  30   4       2042.88       2077.50        72.21 o                         
   1  30   4        749.94        789.28        45.64 o                         
   2  30   4         26.33         32.45        17.62 o                         
   1   1   5       8062.04       8656.30        62.15 o                         
   2   1   5       6675.18       6887.32        53.80 o                         
   3   1   5       3229.50       3254.56        29.64 o                         
   4   1   5       1167.86       1214.82        16.75 o                         
   5   1   5       2551.02       2506.78        37.26 o                         
   6   1   5        351.54        350.41        17.03 o                         
   7   1   5       1003.53       1053.99        29.99 o                         
   8   1   5        461.12        470.72        30.10 o                         
   9   1   5        574.24        526.06        38.91 o                         
  10   1   5         43.46         57.21        23.47 o                         
  11   1   5        113.65        138.09        28.26 o                         
   0   2   5       5284.85       5074.07        55.70 o                         
   1   2   5      12801.46      13069.59        88.70 o                         
   2   2   5      20372.76      20355.30       136.36 o                         
   3   2   5        845.55        857.27        12.00 o                         
   4   2   5      11980.39      12062.33       105.16 o                         
   5   2   5       9245.86       9340.82       100.08 o                         
   6   2   5       8188.09       8217.83       101.68 o                         
   7   2   5       2756.46       2750.59        47.27 o                         
   8   2   5       5181.54       5143.45        98.97 o                         
   9   2   5        117.93        141.44        25.99 o                         
  10   2   5       3568.24       3467.19        93.66 o                         
  11   2   5       1601.40       1527.04        74.59 o                         
   1   3   5      19755.12      20117.74       137.97 o                         
   2   3   5       2866.42       2889.40        25.25 o                         
   3   3   5       5965.54       5950.54        51.65 o                         
   4   3   5       1745.65       1781.49        21.47 o                         
   5   3   5       3694.90       3720.12        42.41 o                         
   6   3   5         22.71         28.54         8.89 o                         
   7   3   5       4790.68       4866.32       105.60 o                         
   8   3   5       1110.14       1091.34        37.35 o                         
   9   3   5       4823.20       5104.16       134.00 o                         
  10   3   5        340.89        342.08        35.34 o                         
  11   3   5       2482.50       2480.86       112.72 o                         
   0   4   5      19485.64      19796.42       181.61 o                         
   1   4   5       1179.27       1217.02        16.57 o                         
   2   4   5       1610.85       1572.90        16.75 o                         
   3   4   5         97.41        103.89         5.79 o                         
   4   4   5       9154.75       8731.12        76.37 o                         
   5   4   5       1814.10       1873.70        29.59 o                         
   6   4   5      10327.94      10200.33       122.60 o                         
   7   4   5       1162.23       1229.78        29.26 o                         
   8   4   5       1570.24       1581.48        41.74 o                         
   9   4   5         12.69         20.07        15.82 o                         
  10   4   5        527.49        587.87        43.67 o                         
  11   4   5        231.92        187.38        31.39 o                         
   1   5   5      32605.55      33104.45       212.69 o                         
   2   5   5       3619.61       3775.17        32.63 o                         
   3   5   5       7901.52       7894.14        71.86 o                         
   4   5   5       4046.15       4027.16        41.16 o                         
   5   5   5      19483.46      19150.55       189.74 o                         
   6   5   5         25.76         46.08         8.93 o                         
   7   5   5       9857.15       9955.02       122.82 o                         
   8   5   5       1821.39       1908.21        47.32 o                         
   9   5   5       2214.23       2320.85        70.36 o                         
  10   5   5        590.67        614.60        44.44 o                         
  11   5   5       3711.11       3552.03       114.03 o                         
   0   6   5      28613.94      28514.70       267.93 o                         
   1   6   5       7267.87       7478.99        54.21 o                         
   2   6   5      42418.41      41958.60       319.78 o                         
   3   6   5         17.99         23.19         4.36 o                         
   4   6   5      23225.71      23052.81       187.15 o                         
   5   6   5       3543.35       3493.63        45.90 o                         
   6   6   5      10793.33      10624.12       113.93 o                         
   7   6   5       1630.84       1634.28        34.56 o                         
   8   6   5      11512.83      11369.16       179.73 o                         
   9   6   5        304.15        310.46        31.34 o                         
  10   6   5       6976.07       6872.39       214.30 o                         
  11   6   5       1204.70       1248.42        89.55 o                         
   1   7   5       1786.19       1905.06        18.17 o                         
   2   7   5       5864.52       5924.24        47.40 o                         
   3   7   5       5620.20       5409.48        50.70 o                         
   4   7   5       1643.41       1664.47        21.34 o                         
   5   7   5       1157.70       1195.15        23.65 o                         
   6   7   5        321.67        334.65        15.15 o                         
   7   7   5        296.13        353.76        18.74 o                         
   8   7   5        923.20        940.26        45.37 o                         
   9   7   5        967.41       1061.06        52.75 o                         
  10   7   5        464.42        520.93        36.19 o                         
   0   8   5       7877.35       7912.66        81.46 o                         
   1   8   5        397.07        402.45         8.50 o                         
   2   8   5       5989.29       5936.34        48.07 o                         
   3   8   5         20.47         15.62         4.86 o                         
   4   8   5       1660.86       1690.20        21.95 o                         
   5   8   5        992.33       1003.38        24.26 o                         
   6   8   5       3386.85       3310.92        53.09 o                         
   7   8   5        924.03        898.39        36.71 o                         
   8   8   5       1682.89       1678.71        71.69 o                         
   9   8   5         15.29         21.57        19.36 o                         
  10   8   5       1198.29       1081.65        66.34 o                         
   1   9   5       1520.84       1530.77        16.34 o                         
   2   9   5       7379.90       7494.98        59.16 o                         
   3   9   5         73.28        100.64         6.41 o                         
   4   9   5       4297.02       4321.52        42.25 o                         
   5   9   5        348.64        354.89        15.14 o                         
   6   9   5        211.02        218.91        13.32 o                         
   7   9   5        113.69        166.00        14.89 o                         
   8   9   5       2767.12       2828.07        67.21 o                         
   9   9   5        278.51        263.62        30.71 o                         
  10   9   5        905.76        886.19        52.07 o                         
   0  10   5        428.25        474.37        15.10 o                         
   1  10   5       2785.24       2812.01        25.99 o                         
   2  10   5      15756.27      15526.24       114.32 o                         
   3  10   5          1.22          7.59         4.12 o                         
   4  10   5      10358.49      10136.13        86.58 o                         
   5  10   5        882.64        874.08        20.59 o                         
   6  10   5        891.49        895.29        30.91 o                         
   7  10   5        220.74        212.83        16.44 o                         
   8  10   5       2167.56       2185.21        58.10 o                         
   9  10   5        293.11        322.03        41.76 o                         
  10  10   5       2137.18       2197.96        74.21 o                         
   1  11   5      10946.02      10704.18        81.72 o                         
   2  11   5         27.77         22.66         4.74 o                         
   3  11   5      13511.86      13267.98        97.33 o                         
   4  11   5         69.37         61.58         6.46 o                         
   5  11   5       6857.83       6816.54        72.24 o                         
   6  11   5          3.86          1.34         7.99 o                         
   7  11   5       4856.42       4730.07        66.95 o                         
   8  11   5         58.96         54.63        15.76 o                         
   9  11   5       3740.81       3831.48        98.13 o                         
  10  11   5         46.94         34.57        24.40 o                         
   0  12   5       8432.79       8072.43        85.66 o                         
   1  12   5       2536.32       2507.14        25.79 o                         
   2  12   5         27.34         54.32         7.66 o                         
   3  12   5         49.44         49.85         5.54 o                         
   4  12   5         25.27         43.59         6.18 o                         
   5  12   5       1161.10       1188.19        21.99 o                         
   6  12   5       1901.75       1897.44        32.70 o                         
   7  12   5        131.30        159.64        14.70 o                         
   8  12   5        239.75        225.07        25.50 o                         
   9  12   5        140.97        153.90        28.77 o                         
  10  12   5         99.55        142.16        29.17 o                         
   1  13   5      25679.90      25744.74       185.17 o                         
   2  13   5       6626.76       6511.22        53.08 o                         
   3  13   5       6055.72       5920.52        49.58 o                         
   4  13   5       5353.14       5363.36        49.32 o                         
   5  13   5      19299.03      18899.24       167.55 o                         
   6  13   5         83.30         81.51        10.84 o                         
   7  13   5      11515.10      11270.75       142.03 o                         
   8  13   5       4300.85       4029.78        88.57 o                         
   9  13   5       2970.53       3007.85       122.19 o                         
  10  13   5       1334.37       1404.81        68.61 o                         
   0  14   5       2710.27       2773.08        43.51 o                         
   1  14   5       2097.42       2100.38        23.86 o                         
   2  14   5       6680.36       6518.91        53.78 o                         
   3  14   5         79.99        102.91         6.89 o                         
   4  14   5       6168.17       6003.96        54.52 o                         
   5  14   5       1720.50       1688.55        26.23 o                         
   6  14   5       1193.00       1230.77        26.99 o                         
   7  14   5       1356.20       1324.06        37.81 o                         
   8  14   5       3076.82       3094.78        74.71 o                         
   9  14   5         94.19         70.68        40.12 o                         
  10  14   5       2769.03       2862.35       126.94 o                         
   1  15   5         94.48        105.22         7.48 o                         
   2  15   5        203.87        215.18         8.92 o                         
   3  15   5       2673.73       2647.67        28.31 o                         
   4  15   5         93.82         86.87         7.42 o                         
   5  15   5        659.07        652.99        18.56 o                         
   6  15   5         16.81         18.59        10.21 o                         
   7  15   5        590.24        603.91        28.57 o                         
   8  15   5         58.22         48.70        20.36 o                         
   9  15   5        210.64        203.98        32.48 o                         
   0  16   5        553.27        574.38        21.39 o                         
   1  16   5       1158.61       1151.91        18.05 o                         
   2  16   5       8840.13       8803.47        70.44 o                         
   3  16   5          5.17          6.61         5.61 o                         
   4  16   5       2329.67       2338.11        28.84 o                         
   5  16   5        478.02        491.14        18.68 o                         
   6  16   5        108.93        132.59        13.27 o                         
   7  16   5        255.16        278.07        20.94 o                         
   8  16   5       2704.06       2585.92        85.81 o                         
   9  16   5        135.41        153.15        30.34 o                         
   1  17   5       2620.39       2599.02        29.76 o                         
   2  17   5       2479.73       2444.99        28.00 o                         
   3  17   5        795.08        830.82        16.62 o                         
   4  17   5       1185.36       1176.46        19.59 o                         
   5  17   5       1883.05       1895.07        33.35 o                         
   6  17   5        160.38        173.35        15.54 o                         
   7  17   5       1020.49       1060.20        35.33 o                         
   8  17   5        994.32        974.31        59.33 o                         
   9  17   5        163.96        164.74        32.10 o                         
   0  18   5         33.69         49.46        10.35 o                         
   1  18   5       1249.62       1220.25        20.75 o                         
   2  18   5       4506.37       4339.37        41.95 o                         
   3  18   5        134.41        145.76         8.91 o                         
   4  18   5       1104.15       1096.18        21.04 o                         
   5  18   5       1368.32       1420.54        29.54 o                         
   6  18   5         24.74         44.69        12.13 o                         
   7  18   5        451.79        524.08        27.48 o                         
   8  18   5       1644.97       1687.52        56.69 o                         
   9  18   5         17.05          6.94        23.43 o                         
   1  19   5         99.71        109.19         9.08 o                         
   2  19   5        910.21        933.69        19.37 o                         
   3  19   5       3195.35       3154.06        35.96 o                         
   4  19   5        352.67        343.49        14.35 o                         
   5  19   5        397.55        416.77        21.64 o                         
   6  19   5         59.96         61.37        13.22 o                         
   7  19   5        201.24        265.91        21.99 o                         
   8  19   5        292.20        262.65        37.29 o                         
   0  20   5       2879.63       2804.49        47.46 o                         
   1  20   5       3941.25       3862.02        41.35 o                         
   2  20   5         37.87         54.44         8.25 o                         
   3  20   5        255.01        276.91        12.46 o                         
   4  20   5         15.24         11.49         9.04 o                         
   5  20   5       2754.60       2759.21        43.60 o                         
   6  20   5       1152.45       1195.52        33.64 o                         
   7  20   5        751.78        756.21        38.06 o                         
   8  20   5         34.23         12.13        21.97 o                         
   1  21   5      11622.47      11585.35        96.06 o                         
   2  21   5       1692.90       1657.52        25.67 o                         
   3  21   5       6954.75       6875.09        64.01 o                         
   4  21   5        816.29        773.69        23.23 o                         
   5  21   5      11401.24      11334.71       185.90 o                         
   6  21   5        143.90        143.08        16.54 o                         
   7  21   5       5789.29       5670.56       114.73 o                         
   8  21   5        555.46        533.61        40.12 o                         
   0  22   5       8527.81       8397.24       119.44 o                         
   1  22   5        179.86        190.54        11.79 o                         
   2  22   5       1367.88       1396.66        24.26 o                         
   3  22   5          6.73         -2.18         8.28 o                         
   4  22   5        884.39        946.38        26.34 o                         
   5  22   5        305.24        300.43        20.07 o                         
   6  22   5       2265.23       2278.09        58.41 o                         
   7  22   5        310.40        291.58        35.29 o                         
   1  23   5        523.72        558.68        17.87 o                         
   2  23   5        210.03        216.49        13.58 o                         
   3  23   5       3764.79       3787.79        46.53 o                         
   4  23   5         95.79        104.45        12.67 o                         
   5  23   5        557.09        601.12        30.03 o                         
   6  23   5         26.35          2.43        24.07 o                         
   7  23   5        386.35        404.33        40.87 o                         
   0  24   5         62.15        101.36        15.22 o                         
   1  24   5       1610.17       1624.24        27.16 o                         
   2  24   5       3029.96       3040.17        38.55 o                         
   3  24   5         22.25         19.01         9.86 o                         
   4  24   5       2421.99       2445.10        42.67 o                         
   5  24   5       2094.82       2031.59        71.95 o                         
   6  24   5        462.14        439.01        41.22 o                         
   1  25   5       1872.48       1898.32        30.16 o                         
   2  25   5        956.52       1012.69        25.11 o                         
   3  25   5       1071.58       1062.80        28.36 o                         
   4  25   5        548.29        599.66        26.96 o                         
   5  25   5        461.41        411.62        35.83 o                         
   6  25   5         26.00         20.14        26.18 o                         
   0  26   5        370.54        404.47        24.33 o                         
   1  26   5          0.73          3.33         9.21 o                         
   2  26   5       3240.64       3198.06        54.82 o                         
   3  26   5         44.96         33.46        15.15 o                         
   4  26   5       1866.96       1876.10        56.10 o                         
   5  26   5         14.59         10.89        22.65 o                         
   1  27   5        517.51        494.41        24.86 o                         
   2  27   5        192.39        210.04        20.50 o                         
   3  27   5          1.31          9.84        15.78 o                         
   4  27   5        314.50        299.44        28.65 o                         
   5  27   5        241.90        168.68        35.18 o                         
   0  28   5        497.21        585.60        38.16 o                         
   1  28   5        949.21       1006.30        42.41 o                         
   2  28   5        547.73        638.38        32.29 o                         
   3  28   5         45.42         31.62        18.69 o                         
   4  28   5         99.60        104.47        24.30 o                         
   1  29   5       1848.88       1983.46        50.16 o                         
   2  29   5        838.76        881.53        40.90 o                         
   3  29   5        431.82        465.16        34.80 o                         
   0  30   5       2235.01       2227.87        76.06 o                         
   1  30   5         77.95        116.51        20.11 o                         
   0   0   6      69825.19      70378.40       918.05 o                         
   1   0   6      11956.83      12362.14       121.29 o                         
   2   0   6      45279.45      44647.70       464.60 o                         
   3   0   6        952.42        859.34        19.80 o                         
   4   0   6      22931.98      22843.99       262.60 o                         
   5   0   6       4649.13       4621.80        89.38 o                         
   6   0   6      31225.87      30417.31       416.18 o                         
   7   0   6       2238.79       2289.14        88.83 o                         
   8   0   6      14185.59      14270.16       286.03 o                         
   9   0   6         95.84        117.26        28.17 o                         
  10   0   6       6848.81       7415.63       220.85 o                         
  11   0   6       2646.48       2414.48       125.96 o                         
   1   1   6       3870.51       3907.91        31.68 o                         
   2   1   6         61.03         76.07         5.15 o                         
   3   1   6       7683.40       7569.28        64.54 o                         
   4   1   6          8.60         21.53         8.75 o                         
   5   1   6       1818.09       1777.79        31.05 o                         
   6   1   6         12.24          7.68         9.20 o                         
   7   1   6       1135.17       1139.81        31.30 o                         
   8   1   6        308.94        355.67        28.64 o                         
   9   1   6       2711.60       2665.93        63.62 o                         
  10   1   6          2.37          9.65        22.57 o                         
   0   2   6       1805.21       1684.11        23.95 o                         
   1   2   6       3871.75       4033.52        32.54 o                         
   2   2   6       6314.97       6400.92        49.07 o                         
   3   2   6          2.31         12.36         4.33 o                         
   4   2   6      10612.07      10384.51        90.29 o                         
   5   2   6        646.26        671.42        20.55 o                         
   6   2   6       3097.99       3007.30        46.70 o                         
   7   2   6         53.83         56.45        10.47 o                         
   8   2   6       2005.73       2003.09        56.40 o                         
   9   2   6          0.83        -11.14        18.43 o                         
  10   2   6       1415.40       1452.37        65.49 o                         
   1   3   6      16229.25      16347.35       111.36 o                         
   2   3   6        135.02        154.67         5.52 o                         
   3   3   6         12.95         19.06         4.17 o                         
   4   3   6        858.13        858.08        15.61 o                         
   5   3   6       6577.44       6441.18        71.17 o                         
   6   3   6         34.72         44.17        10.17 o                         
   7   3   6       6207.93       6097.69        84.90 o                         
   8   3   6         29.17         25.35        17.77 o                         
   9   3   6        142.19        194.85        40.29 o                         
  10   3   6        157.24        164.73        38.04 o                         
   0   4   6       1339.33       1464.88        21.92 o                         
   1   4   6       2176.11       2274.18        20.15 o                         
   2   4   6       3262.15       3339.95        28.10 o                         
   3   4   6        481.72        460.95        10.50 o                         
   4   4   6       2108.81       2074.31        25.36 o                         
   5   4   6       2047.45       1996.47        34.15 o                         
   6   4   6       1718.73       1665.31        34.89 o                         
   7   4   6        783.47        774.13        27.23 o                         
   8   4   6       1001.19        968.24        37.05 o                         
   9   4   6          6.17          8.62        20.10 o                         
  10   4   6       1797.84       1761.90        66.79 o                         
   1   5   6       6959.17       7036.82        50.40 o                         
   2   5   6       2513.74       2699.48        26.29 o                         
   3   5   6      15078.61      15062.01       130.72 o                         
   4   5   6       3948.43       3959.82        43.95 o                         
   5   5   6       2879.21       2895.12        44.88 o                         
   6   5   6        243.97        245.07        16.86 o                         
   7   5   6       1423.76       1459.26        37.02 o                         
   8   5   6       2072.89       2038.35        50.92 o                         
   9   5   6       5495.96       5608.21       125.31 o                         
  10   5   6        528.68        508.57        42.66 o                         
   0   6   6       1224.98       1131.24        19.22 o                         
   1   6   6       6166.68       6121.11        48.62 o                         
   2   6   6         51.32         90.42         5.40 o                         
   3   6   6         43.44         43.52         5.53 o                         
   4   6   6          9.80         22.02         7.07 o                         
   5   6   6       1119.60       1169.31        30.45 o                         
   6   6   6         78.43         90.04        12.31 o                         
   7   6   6        237.76        294.14        23.79 o                         
   8   6   6         71.83        100.53        19.60 o                         
   9   6   6          9.10          1.10        21.09 o                         
  10   6   6         19.95         25.52        24.09 o                         
   1   7   6      11208.11      11261.92        81.75 o                         
   2   7   6       2884.66       2895.26        29.20 o                         
   3   7   6       1998.37       1972.44        26.08 o                         
   4   7   6        358.77        412.87        13.13 o                         
   5   7   6       6503.82       6381.38        74.54 o                         
   6   7   6         17.07         10.63         9.07 o                         
   7   7   6       5831.51       5901.54        89.82 o                         
   8   7   6        780.27        800.48        39.87 o                         
   9   7   6        742.62        741.48        40.40 o                         
  10   7   6         32.86         25.09        24.51 o                         
   0   8   6       3646.95       3657.20        43.60 o                         
   1   8   6        110.77        115.70         5.24 o                         
   2   8   6      28003.09      27871.33       203.66 o                         
   3   8   6        487.39        454.66        11.99 o                         
   4   8   6      26192.76      25989.37       212.14 o                         
   5   8   6        463.24        446.66        17.32 o                         
   6   8   6       5097.61       5061.07        64.46 o                         
   7   8   6        242.82        260.18        19.23 o                         
   8   8   6       7261.67       7307.90       147.04 o                         
   9   8   6         30.96         62.34        22.28 o                         
  10   8   6       7709.89       7817.11       162.80 o                         
   1   9   6       6806.30       6636.86        50.68 o                         
   2   9   6       3790.00       3735.05        35.43 o                         
   3   9   6       2280.53       2214.34        26.41 o                         
   4   9   6       2054.83       2067.85        25.67 o                         
   5   9   6       2624.69       2525.96        38.85 o                         
   6   9   6         25.89         12.27         9.02 o                         
   7   9   6       3429.47       3378.23        61.35 o                         
   8   9   6       1067.07       1002.12        50.77 o                         
   9   9   6       1129.71       1136.42        57.06 o                         
  10   9   6        141.12        201.57        27.35 o                         
   0  10   6      17373.28      17227.04       168.91 o                         
   1  10   6        144.53        164.35         6.42 o                         
   2  10   6       4089.81       3934.08        37.29 o                         
   3  10   6        189.77        206.45         9.32 o                         
   4  10   6       1583.41       1601.50        24.82 o                         
   5  10   6         64.19         69.75         9.48 o                         
   6  10   6       5782.12       5674.37        68.65 o                         
   7  10   6         64.57         54.86        12.24 o                         
   8  10   6       2376.16       2457.71        64.60 o                         
   9  10   6          3.92         -8.89        17.74 o                         
  10  10   6        908.83        935.49        62.13 o                         
   1  11   6       3896.40       3940.02        36.04 o                         
   2  11   6      11363.64      11344.37        90.24 o                         
   3  11   6      25126.05      24791.10       185.02 o                         
   4  11   6       3902.86       3805.20        40.37 o                         
   5  11   6       7184.09       7035.51        78.87 o                         
   6  11   6         54.01         72.71        10.66 o                         
   7  11   6       1462.47       1355.49        33.12 o                         
   8  11   6       1903.68       1904.43        58.06 o                         
   9  11   6       6482.46       6408.47       139.78 o                         
  10  11   6        477.02        561.88        45.28 o                         
   0  12   6      11064.34      10922.14       112.79 o                         
   1  12   6         52.16         69.76         5.97 o                         
   2  12   6         30.48         40.30         5.97 o                         
   3  12   6        414.70        419.57        11.79 o                         
   4  12   6         22.13         30.36         6.45 o                         
   5  12   6        698.65        683.20        21.40 o                         
   6  12   6       4794.60       4728.14        61.34 o                         
   7  12   6         13.03         23.64        11.28 o                         
   8  12   6        192.40        215.84        24.87 o                         
   9  12   6         17.82          5.35        23.03 o                         
  10  12   6         45.09         33.35        25.59 o                         
   1  13   6       1942.77       1959.99        22.99 o                         
   2  13   6         28.22         31.69         6.32 o                         
   3  13   6        484.16        492.67        13.03 o                         
   4  13   6        273.11        283.87        12.83 o                         
   5  13   6       1840.86       1826.15        33.42 o                         
   6  13   6         10.44         16.09         9.71 o                         
   7  13   6        913.72        934.50        32.94 o                         
   8  13   6         33.62         35.25        21.98 o                         
   9  13   6         76.17        102.27        28.23 o                         
   0  14   6        126.90        130.07        11.18 o                         
   1  14   6        969.21        950.57        15.80 o                         
   2  14   6       2712.76       2774.36        33.21 o                         
   3  14   6         74.96         78.09         7.34 o                         
   4  14   6       1457.96       1489.03        24.69 o                         
   5  14   6          2.75          1.97         9.01 o                         
   6  14   6         91.11         90.68        12.84 o                         
   7  14   6         19.73         19.04        13.54 o                         
   8  14   6        511.69        443.37        39.11 o                         
   9  14   6          0.36        -20.75        20.75 o                         
   1  15   6       3405.55       3344.96        35.41 o                         
   2  15   6       3108.01       3165.45        33.49 o                         
   3  15   6      14834.37      14505.64       112.27 o                         
   4  15   6       1846.43       1812.85        28.10 o                         
   5  15   6       2049.78       2057.40        42.81 o                         
   6  15   6          2.28         16.68        10.20 o                         
   7  15   6        750.49        789.94        36.89 o                         
   8  15   6       1479.56       1459.52        61.43 o                         
   9  15   6       6552.99       6561.03       245.14 o                         
   0  16   6      15630.00      15379.98       177.28 o                         
   1  16   6       3800.77       3770.56        38.17 o                         
   2  16   6       4627.22       4555.43        45.58 o                         
   3  16   6         14.69         19.84         6.72 o                         
   4  16   6       1994.23       2042.96        31.06 o                         
   5  16   6       2075.96       2055.16        36.27 o                         
   6  16   6       7720.96       7565.93        93.23 o                         
   7  16   6        473.35        430.09        26.68 o                         
   8  16   6       2469.40       2464.38       103.67 o                         
   9  16   6          1.05         32.08        24.25 o                         
   1  17   6       2456.21       2433.59        33.29 o                         
   2  17   6        384.88        376.02        13.29 o                         
   3  17   6       5437.68       5372.72        50.90 o                         
   4  17   6       1529.65       1553.32        26.25 o                         
   5  17   6       3766.62       3628.85        55.04 o                         
   6  17   6        168.97        172.88        16.15 o                         
   7  17   6       1953.50       1990.74        46.51 o                         
   8  17   6        564.87        518.08        42.43 o                         
   0  18   6         19.51         20.82        11.16 o                         
   1  18   6         90.97        103.79         9.03 o                         
   2  18   6       3327.29       3284.54        37.60 o                         
   3  18   6         15.36         18.27         7.57 o                         
   4  18   6       2866.43       2880.19        38.29 o                         
   5  18   6        686.75        683.35        23.50 o                         
   6  18   6         19.93         31.03        12.22 o                         
   7  18   6        446.68        470.21        27.17 o                         
   8  18   6       1340.33       1454.64        67.79 o                         
   1  19   6      17664.68      17484.35       135.28 o                         
   2  19   6         49.53         53.46         8.91 o                         
   3  19   6       2017.01       2041.66        28.39 o                         
   4  19   6          2.67         -0.34         9.00 o                         
   5  19   6       9387.93       9357.31       106.10 o                         
   6  19   6          2.75          1.24        11.99 o                         
   7  19   6       9650.54       9557.26       150.57 o                         
   8  19   6        384.52        443.46        42.04 o                         
   0  20   6        144.05        173.51        15.63 o                         
   1  20   6       2277.49       2259.52        30.06 o                         
   2  20   6          3.50         14.91         8.05 o                         
   3  20   6        111.81        104.32        10.48 o                         
   4  20   6         66.18         95.41        11.69 o                         
   5  20   6        983.60        950.70        30.22 o                         
   6  20   6        228.96        231.03        18.98 o                         
   7  20   6        341.30        362.56        32.72 o                         
   8  20   6         15.40        -21.17        24.63 o                         
   1  21   6         11.44          9.02         8.46 o                         
   2  21   6        120.87        120.05        10.87 o                         
   3  21   6       1756.10       1798.22        28.67 o                         
   4  21   6         86.14         72.46        11.70 o                         
   5  21   6        146.34        147.85        15.50 o                         
   6  21   6         11.90         11.60        21.11 o                         
   7  21   6         24.21         49.63        24.43 o                         
   0  22   6       3257.76       3216.85        54.77 o                         
   1  22   6       3162.60       3171.84        39.93 o                         
   2  22   6          5.64         14.01         8.87 o                         
   3  22   6         75.36         93.30        11.68 o                         
   4  22   6        174.54        210.98        15.24 o                         
   5  22   6       2151.58       2124.22        68.56 o                         
   6  22   6       2748.39       2711.82        69.30 o                         
   7  22   6       1287.18       1130.98        71.46 o                         
   1  23   6       1326.76       1419.65        34.00 o                         
   2  23   6          5.30         17.10         9.28 o                         
   3  23   6        391.40        387.24        17.10 o                         
   4  23   6         37.97         22.88        10.97 o                         
   5  23   6       1889.04       1858.34        54.19 o                         
   6  23   6         16.90          7.83        19.36 o                         
   0  24   6       2035.53       2131.29        48.48 o                         
   1  24   6         62.71         63.35        10.70 o                         
   2  24   6       3786.20       3811.45        46.56 o                         
   3  24   6        129.41        127.27        13.62 o                         
   4  24   6       2758.86       2886.92        56.97 o                         
   5  24   6          4.21         -8.42        18.31 o                         
   6  24   6        895.89        898.23        53.58 o                         
   1  25   6         11.58         18.31         9.95 o                         
   2  25   6          9.60          0.10        11.18 o                         
   3  25   6        889.78        992.34        38.47 o                         
   4  25   6         79.42         69.83        18.03 o                         
   5  25   6          2.46          9.05        27.41 o                         
   0  26   6       4565.57       4551.10       110.48 o                         
   1  26   6       1619.47       1517.16        43.93 o                         
   2  26   6       1124.59       1177.09        38.92 o                         
   3  26   6         18.42          6.02        15.84 o                         
   4  26   6        679.03        758.75        39.89 o                         
   5  26   6        874.41        870.63        48.75 o                         
   1  27   6       2592.09       2594.83        57.09 o                         
   2  27   6        688.36        708.73        31.95 o                         
   3  27   6       5322.23       5401.82       100.63 o                         
   4  27   6        515.35        505.51        35.90 o                         
   0  28   6          1.77         -0.94        22.23 o                         
   1  28   6        832.39        846.94        37.03 o                         
   2  28   6         47.75         66.91        19.95 o                         
   3  28   6          0.02         -6.62        17.33 o                         
   1  29   6       1897.72       1970.77        51.14 o                         
   1   1   7       2791.47       2920.71        25.55 o                         
   2   1   7       1317.59       1402.85        17.47 o                         
   3   1   7      10931.34      11081.14        89.28 o                         
   4   1   7        512.40        487.94        13.33 o                         
   5   1   7       1506.54       1465.14        28.95 o                         
   6   1   7        362.00        383.79        20.22 o                         
   7   1   7       1528.15       1558.15        36.88 o                         
   8   1   7        372.85        414.81        28.54 o                         
   9   1   7       3328.65       3252.73        80.09 o                         
  10   1   7        334.10        361.51        37.87 o                         
   0   2   7      11835.36      11870.12       117.94 o                         
   1   2   7       1626.39       1617.35        17.98 o                         
   2   2   7      19435.15      19837.56       139.07 o                         
   3   2   7        244.72        286.66        13.19 o                         
   4   2   7      18833.91      18660.70       168.79 o                         
   5   2   7         53.15         57.72         9.27 o                         
   6   2   7       4116.96       4089.12        59.18 o                         
   7   2   7        479.86        489.00        23.68 o                         
   8   2   7       5526.15       5381.49       106.23 o                         
   9   2   7        396.98        435.03        30.54 o                         
  10   2   7       5928.29       6103.97       138.49 o                         
   1   3   7      14563.13      14694.35       104.88 o                         
   2   3   7        621.14        635.88        11.08 o                         
   3   3   7       4903.00       4917.15        46.87 o                         
   4   3   7        634.95        603.97        15.84 o                         
   5   3   7       8403.70       8314.27        93.76 o                         
   6   3   7        151.40        158.22        14.66 o                         
   7   3   7       7000.33       7104.23       104.83 o                         
   8   3   7        168.75        138.62        22.77 o                         
   9   3   7       1389.16       1371.51       107.80 o                         
  10   3   7        236.12        197.60        31.85 o                         
   0   4   7       1997.70       1945.88        29.57 o                         
   1   4   7       2177.13       2071.26        19.70 o                         
   2   4   7       9428.11       9143.42        71.00 o                         
   3   4   7         10.09         16.67         5.05 o                         
   4   4   7       4809.97       4804.91        53.30 o                         
   5   4   7         27.45         28.71         9.47 o                         
   6   4   7       1268.02       1158.22        30.28 o                         
   7   4   7        234.07        244.85        18.06 o                         
   8   4   7       3554.59       3513.34        80.17 o                         
   9   4   7         53.85         41.58        23.40 o                         
  10   4   7       2015.41       2186.71        75.79 o                         
   1   5   7       1446.66       1379.99        17.33 o                         
   2   5   7        738.94        752.11        14.57 o                         
   3   5   7      39002.71      38808.25       310.83 o                         
   4   5   7        847.49        857.42        19.00 o                         
   5   5   7       2429.14       2448.80        39.76 o                         
   6   5   7         53.83         70.46        11.50 o                         
   7   5   7        652.34        688.82        27.52 o                         
   8   5   7        710.94        704.20        39.19 o                         
   9   5   7      12106.84      12196.23       225.08 o                         
  10   5   7        433.69        357.20        38.25 o                         
   0   6   7      58462.51      57716.53       600.54 o                         
   1   6   7        313.94        336.47         9.21 o                         
   2   6   7       4936.30       4853.16        44.08 o                         
   3   6   7         11.97         22.70         6.25 o                         
   4   6   7       3108.87       3075.48        40.73 o                         
   5   6   7        502.75        548.90        19.62 o                         
   6   6   7      28481.16      27780.95       289.99 o                         
   7   6   7        695.25        630.33        26.43 o                         
   8   6   7       3411.77       3493.55        80.30 o                         
   9   6   7         32.37         45.44        22.25 o                         
  10   6   7        706.67        644.01        47.08 o                         
   1   7   7        149.19        172.07         7.13 o                         
   2   7   7         37.01         37.56         4.79 o                         
   3   7   7        784.05        831.35        15.82 o                         
   4   7   7         27.62         36.49         7.72 o                         
   5   7   7          8.10         38.09        13.69 o                         
   6   7   7          0.03         20.29        11.17 o                         
   7   7   7        114.56        128.91        15.69 o                         
   8   7   7         50.82         27.70        16.28 o                         
   9   7   7         72.93         63.05        24.37 o                         
  10   7   7         44.95         21.80        23.77 o                         
   0   8   7       4062.49       3972.50        54.04 o                         
   1   8   7        787.95        784.78        13.07 o                         
   2   8   7       3270.36       3359.99        33.59 o                         
   3   8   7          0.07          3.24         5.76 o                         
   4   8   7       4189.40       4154.22        51.35 o                         
   5   8   7         23.76         34.29         9.81 o                         
   6   8   7       2125.43       2079.13        42.50 o                         
   7   8   7          2.32         14.14        12.93 o                         
   8   8   7       1126.65       1149.18        60.98 o                         
   9   8   7         29.00         28.53        19.79 o                         
  10   8   7        897.36        939.42        68.69 o                         
   1   9   7        797.96        843.74        14.92 o                         
   2   9   7       2005.89       1958.09        23.93 o                         
   3   9   7        415.37        443.86        13.45 o                         
   4   9   7        124.63        116.67        10.30 o                         
   5   9   7         13.81         24.26         9.15 o                         
   6   9   7        382.86        380.74        21.07 o                         
   7   9   7        452.34        428.09        23.44 o                         
   8   9   7         19.83         44.61        18.96 o                         
   9   9   7        134.37        170.96        28.16 o                         
  10   9   7          3.74          1.47        23.64 o                         
   0  10   7      24711.70      24606.96       251.52 o                         
   1  10   7        117.06        128.78         6.69 o                         
   2  10   7         27.17         35.74         6.35 o                         
   3  10   7       1160.34       1153.10        19.03 o                         
   4  10   7         28.75         50.78         8.62 o                         
   5  10   7        457.95        451.10        19.20 o                         
   6  10   7      10802.07      10775.26       121.19 o                         
   7  10   7         15.88         17.28        11.38 o                         
   8  10   7        202.29        263.77        27.06 o                         
   9  10   7          1.34         13.88        17.28 o                         
   1  11   7       6905.59       6867.66        57.61 o                         
   2  11   7        326.81        347.59        11.53 o                         
   3  11   7       5255.38       5210.10        51.62 o                         
   4  11   7         74.74         69.53         8.92 o                         
   5  11   7       5224.63       5130.77        67.02 o                         
   6  11   7         27.93         30.91        10.90 o                         
   7  11   7       3328.26       3358.15        56.20 o                         
   8  11   7        133.55        158.27        23.82 o                         
   9  11   7       1900.63       1866.52        60.05 o                         
   0  12   7       4989.49       5103.03        69.72 o                         
   1  12   7        774.96        755.87        15.23 o                         
   2  12   7       4712.56       4528.30        43.58 o                         
   3  12   7        542.05        542.96        15.39 o                         
   4  12   7       4298.00       4245.30        49.31 o                         
   5  12   7        934.48        938.07        26.45 o                         
   6  12   7       1962.55       1941.14        37.51 o                         
   7  12   7        214.51        213.17        17.79 o                         
   8  12   7       1227.99       1270.45        52.23 o                         
   9  12   7         21.15        -14.65        27.15 o                         
   1  13   7      25569.51      25189.71       188.99 o                         
   2  13   7        372.84        387.63        12.38 o                         
   3  13   7       7413.62       7358.07        66.90 o                         
   4  13   7        360.18        369.32        14.85 o                         
   5  13   7      12132.39      11915.76       139.16 o                         
   6  13   7         45.27         71.87        12.26 o                         
   7  13   7      13521.80      13355.47       166.16 o                         
   8  13   7          0.95        -30.26        30.26 o                         
   9  13   7       2694.52       2808.85        86.36 o                         
   0  14   7        379.03        376.57        18.51 o                         
   1  14   7         22.94         37.22         7.13 o                         
   2  14   7      10419.22      10239.07        85.53 o                         
   3  14   7         65.47         67.71         7.50 o                         
   4  14   7      10407.49      10292.17       100.10 o                         
   5  14   7          3.18          9.39        10.09 o                         
   6  14   7        537.92        588.82        24.08 o                         
   7  14   7         65.26         67.40        14.09 o                         
   8  14   7       3221.15       3179.74        89.65 o                         
   9  14   7         14.80        -22.92        22.92 o                         
   1  15   7       3399.82       3260.42        37.15 o                         
   2  15   7         97.78        115.11         8.84 o                         
   3  15   7        145.38        177.33         9.74 o                         
   4  15   7         95.22        100.15        10.44 o                         
   5  15   7       2073.42       2040.81        38.68 o                         
   6  15   7        191.15        187.65        16.31 o                         
   7  15   7       1370.07       1396.36        42.60 o                         
   8  15   7         84.56         64.64        35.45 o                         
   9  15   7         14.58        -17.17        24.82 o                         
   0  16   7      13243.08      13193.76       168.87 o                         
   1  16   7        157.61        164.44        10.52 o                         
   2  16   7        128.09        120.50         9.48 o                         
   3  16   7         32.89         15.63         7.28 o                         
   4  16   7        170.95        179.04        12.82 o                         
   5  16   7        104.56        117.63        14.15 o                         
   6  16   7       7464.38       7295.49       111.73 o                         
   7  16   7        695.16        672.84        35.85 o                         
   8  16   7        392.09        412.75        42.89 o                         
   1  17   7         22.79         43.90         8.32 o                         
   2  17   7          1.44          8.84         7.10 o                         
   3  17   7       6226.89       6126.48        58.95 o                         
   4  17   7         13.99         11.13         9.11 o                         
   5  17   7          3.36          8.76        10.94 o                         
   6  17   7          3.62         23.02        13.30 o                         
   7  17   7         74.92         59.99        21.02 o                         
   8  17   7          4.40        -22.96        22.96 o                         
   0  18   7       4272.47       4235.17        76.58 o                         
   1  18   7         90.56        119.72        11.08 o                         
   2  18   7       1246.11       1294.91        23.91 o                         
   3  18   7         24.22         38.60         8.40 o                         
   4  18   7       1707.00       1750.70        35.48 o                         
   5  18   7        163.46        176.49        17.42 o                         
   6  18   7       2109.46       2175.60        72.64 o                         
   7  18   7        282.52        290.91        26.78 o                         
   8  18   7        629.68        696.57        56.54 o                         
   1  19   7        915.45        977.81        23.08 o                         
   2  19   7          6.21          6.33         8.09 o                         
   3  19   7       1049.14       1126.78        23.02 o                         
   4  19   7        111.27        110.78        13.20 o                         
   5  19   7        620.88        652.33        28.49 o                         
   6  19   7         65.04         32.91        16.64 o                         
   7  19   7        248.15        281.09        36.64 o                         
   0  20   7       2107.09       2158.79        45.80 o                         
   1  20   7        104.32        115.10        11.27 o                         
   2  20   7         19.83         13.10        10.50 o                         
   3  20   7          0.02         10.38         8.19 o                         
   4  20   7         72.24         65.65        14.48 o                         
   5  20   7         62.28         60.87        15.09 o                         
   6  20   7       1787.82       1822.83        59.05 o                         
   7  20   7         42.61          7.70        23.45 o                         
   1  21   7       1720.08       1759.17        30.33 o                         
   2  21   7          1.69          2.53         8.76 o                         
   3  21   7      23821.03      23760.13       199.93 o                         
   4  21   7         95.65        110.17        14.40 o                         
   5  21   7       1578.56       1570.57        50.30 o                         
   6  21   7          4.77          5.31        20.72 o                         
   7  21   7        727.38        712.61        58.48 o                         
   0  22   7       1599.06       1660.98        41.88 o                         
   1  22   7          9.34          9.03         9.35 o                         
   2  22   7       1041.63       1077.35        26.27 o                         
   3  22   7        262.50        273.37        16.57 o                         
   4  22   7        671.04        702.53        30.42 o                         
   5  22   7         67.36         74.34        21.25 o                         
   6  22   7       1573.45       1525.12        58.70 o                         
   1  23   7       2555.92       2622.66        38.57 o                         
   2  23   7         24.57         19.64         9.98 o                         
   3  23   7        117.67        126.61        17.56 o                         
   4  23   7          0.46         -5.34        14.13 o                         
   5  23   7       1383.77       1436.34        58.04 o                         
   6  23   7         27.37         13.78        30.73 o                         
   0  24   7        663.66        669.95        31.30 o                         
   1  24   7          0.89          9.76        10.12 o                         
   2  24   7       1668.36       1695.10        36.27 o                         
   3  24   7        177.87        155.40        22.26 o                         
   4  24   7       2483.10       2488.47        59.54 o                         
   5  24   7        107.30        147.28        42.64 o                         
   1  25   7       3170.03       3033.43        61.26 o                         
   2  25   7        107.05        136.67        19.59 o                         
   3  25   7         88.00         89.64        21.23 o                         
   4  25   7         22.13         22.96        17.50 o                         
   5  25   7       2248.26       2171.96        91.70 o                         
   0  26   7       2296.27       2443.73        77.52 o                         
   1  26   7         11.29         -4.78        15.66 o                         
   2  26   7        406.98        465.23        28.66 o                         
   3  26   7          2.95          4.75        17.28 o                         
   4  26   7        578.47        584.65        37.93 o                         
   1  27   7        125.05        167.18        21.04 o                         
   2  27   7         33.60         37.56        17.59 o                         
   3  27   7       3504.16       3423.41       141.87 o                         
   0  28   7        325.48        348.77        37.68 o                         
   1  28   7        164.71        142.67        21.09 o                         
   2  28   7       1242.21       1195.97        84.31 o                         
   0   0   8      35447.52      34447.18       459.28 o                         
   1   0   8      10389.87      10435.87       113.53 o                         
   2   0   8      18256.50      18673.47       193.56 o                         
   3   0   8        145.11        160.11        11.31 o                         
   4   0   8      19958.31      19637.89       280.06 o                         
   5   0   8      10745.77      10459.50       183.94 o                         
   6   0   8      12938.40      12698.06       197.05 o                         
   7   0   8       3957.70       3961.95        83.66 o                         
   8   0   8      11022.52      10846.30       235.04 o                         
   9   0   8          9.00         46.23        27.81 o                         
  10   0   8       4861.36       5235.59       258.20 o                         
   1   1   8        406.72        403.64         9.66 o                         
   2   1   8       1159.28       1232.89        16.66 o                         
   3   1   8       3932.96       4001.35        38.10 o                         
   4   1   8        132.19        138.22        11.32 o                         
   5   1   8       1505.69       1490.51        32.07 o                         
   6   1   8         29.73         13.04        10.59 o                         
   7   1   8        420.19        452.47        23.02 o                         
   8   1   8        283.81        318.75        24.03 o                         
   9   1   8       1353.56       1467.99        60.23 o                         
  10   1   8          1.92         16.73        24.15 o                         
   0   2   8       6028.16       6093.34        71.58 o                         
   1   2   8       1360.81       1382.05        16.76 o                         
   2   2   8       6456.59       6424.63        51.53 o                         
   3   2   8          4.24         13.16         5.93 o                         
   4   2   8       1622.84       1532.24        27.18 o                         
   5   2   8       1573.17       1591.88        31.20 o                         
   6   2   8       2378.34       2357.57        46.22 o                         
   7   2   8       1633.69       1661.91        39.77 o                         
   8   2   8       1945.78       1941.22        49.05 o                         
   9   2   8         10.28         -7.10        16.61 o                         
  10   2   8       1947.53       1961.55        82.20 o                         
   1   3   8      10771.51      10926.69        81.67 o                         
   2   3   8       1618.31       1589.46        18.86 o                         
   3   3   8        714.57        698.55        16.29 o                         
   4   3   8        635.38        610.88        18.52 o                         
   5   3   8       5763.15       5560.46        70.00 o                         
   6   3   8         59.75         70.97        14.36 o                         
   7   3   8       5592.28       5501.31        88.85 o                         
   8   3   8        573.73        597.69        33.70 o                         
   9   3   8         58.17         59.70        19.18 o                         
  10   3   8         17.44        -24.03        24.03 o                         
   0   4   8        678.04        725.62        17.11 o                         
   1   4   8       9138.85       9296.56        71.07 o                         
   2   4   8       2856.99       2860.42        28.80 o                         
   3   4   8        333.74        319.94        12.24 o                         
   4   4   8       3954.68       3850.17        49.42 o                         
   5   4   8       7011.73       6836.34        86.73 o                         
   6   4   8         90.10        105.89        13.84 o                         
   7   4   8       1644.64       1677.92        43.25 o                         
   8   4   8        237.64        231.81        23.88 o                         
   9   4   8        132.62        109.61        22.66 o                         
  10   4   8        486.45        566.59        40.81 o                         
   1   5   8       2110.55       2233.45        25.14 o                         
   2   5   8       6347.81       6298.25        56.58 o                         
   3   5   8       6019.76       6013.92        63.91 o                         
   4   5   8       2544.84       2529.83        39.04 o                         
   5   5   8       3899.49       3887.02        57.50 o                         
   6   5   8        132.35        144.05        14.43 o                         
   7   5   8       1830.96       1846.02        55.96 o                         
   8   5   8       2031.35       2108.81        55.57 o                         
   9   5   8        823.46        885.36        53.27 o                         
  10   5   8        680.26        757.11        46.55 o                         
   0   6   8          0.98         -7.44         7.44 o                         
   1   6   8       2675.14       2693.71        30.68 o                         
   2   6   8        292.25        286.04        10.77 o                         
   3   6   8         52.51         75.28         7.82 o                         
   4   6   8         48.20         46.26         8.98 o                         
   5   6   8       3004.31       3034.28        49.14 o                         
   6   6   8        237.62        252.84        17.20 o                         
   7   6   8       1893.13       1874.84        53.07 o                         
   8   6   8         25.91         38.93        17.16 o                         
   9   6   8         11.50          1.62        22.20 o                         
   1   7   8       9165.01       8913.04        81.16 o                         
   2   7   8       3631.94       3706.35        40.31 o                         
   3   7   8       3040.46       3016.65        37.06 o                         
   4   7   8       2430.15       2471.86        39.39 o                         
   5   7   8       6029.71       6039.69        75.33 o                         
   6   7   8         52.61         67.44        12.80 o                         
   7   7   8       4912.18       4988.67        95.47 o                         
   8   7   8       2000.23       1955.56        83.20 o                         
   9   7   8        760.99        822.30        51.30 o                         
   0   8   8      16296.63      15806.99       190.56 o                         
   1   8   8        143.32        165.20         9.09 o                         
   2   8   8      19196.26      19046.89       160.00 o                         
   3   8   8         60.55         72.14         8.10 o                         
   4   8   8      17024.36      16778.45       164.15 o                         
   5   8   8         63.16         74.22        10.65 o                         
   6   8   8       3693.77       3609.43        61.13 o                         
   7   8   8         15.80         19.68        13.27 o                         
   8   8   8      10031.17       9991.77       155.21 o                         
   9   8   8        143.78         97.46        37.22 o                         
   1   9   8       3013.93       2968.66        33.68 o                         
   2   9   8        569.42        605.94        16.64 o                         
   3   9   8       5355.92       5171.52        55.68 o                         
   4   9   8        561.15        546.07        24.68 o                         
   5   9   8       3151.69       3175.91        45.99 o                         
   6   9   8          1.26         13.62        10.42 o                         
   7   9   8       1274.40       1331.14        33.74 o                         
   8   9   8        430.57        361.06        28.20 o                         
   9   9   8       1958.69       2033.59        64.08 o                         
   0  10   8       5093.96       5068.13        68.08 o                         
   1  10   8        863.84        855.12        17.97 o                         
   2  10   8       2103.98       2087.81        31.44 o                         
   3  10   8         25.97         30.21         7.36 o                         
   4  10   8       2867.30       2825.01        46.56 o                         
   5  10   8        988.47        953.31        25.88 o                         
   6  10   8       5333.29       5308.31        71.43 o                         
   7  10   8        499.83        495.29        22.99 o                         
   8  10   8        873.52        889.37        40.84 o                         
   9  10   8         57.54         61.39        35.55 o                         
   1  11   8       6788.87       6682.42        65.73 o                         
   2  11   8       7215.72       7025.80        79.27 o                         
   3  11   8       6165.47       6084.15        64.28 o                         
   4  11   8       6030.52       5843.69        70.01 o                         
   5  11   8       1841.12       1795.53        39.10 o                         
   6  11   8          3.21         -3.17        10.36 o                         
   7  11   8       2747.87       2784.79        53.71 o                         
   8  11   8       5692.35       5664.40       103.13 o                         
   9  11   8       3936.01       3981.78       104.64 o                         
   0  12   8        763.15        746.11        24.65 o                         
   1  12   8        335.76        339.83        12.60 o                         
   2  12   8        151.55        152.95        10.38 o                         
   3  12   8         21.78         40.07         8.01 o                         
   4  12   8          1.77         28.95        10.36 o                         
   5  12   8        244.34        253.30        17.04 o                         
   6  12   8       1811.45       1735.67        39.10 o                         
   7  12   8         22.53         42.67        12.89 o                         
   8  12   8          1.20          8.40        17.25 o                         
   9  12   8         39.04         41.19        21.93 o                         
   1  13   8       1731.92       1761.12        33.81 o                         
   2  13   8        482.29        487.48        16.14 o                         
   3  13   8       1219.93       1278.07        24.52 o                         
   4  13   8        376.41        371.27        19.08 o                         
   5  13   8       1158.49       1220.09        31.26 o                         
   6  13   8          5.75          9.47        11.63 o                         
   7  13   8        869.03        878.18        32.58 o                         
   8  13   8        178.50        192.40        27.68 o                         
   0  14   8          0.26         37.59        19.56 o                         
   1  14   8        229.45        226.72        11.98 o                         
   2  14   8        988.80        965.56        21.85 o                         
   3  14   8          8.50         19.98         7.99 o                         
   4  14   8       2931.93       2939.17        45.31 o                         
   5  14   8         62.67         84.46        13.48 o                         
   6  14   8         60.39         71.76        13.57 o                         
   7  14   8         50.66         44.88        14.86 o                         
   8  14   8        736.31        667.16        53.59 o                         
   1  15   8       1816.91       1876.61        28.56 o                         
   2  15   8       3479.86       3381.81        42.66 o                         
   3  15   8       5628.25       5598.96        60.88 o                         
   4  15   8       1631.80       1586.74        42.06 o                         
   5  15   8       2210.51       2270.72        42.71 o                         
   6  15   8         89.72         78.52        13.99 o                         
   7  15   8       1175.95       1239.98        44.68 o                         
   8  15   8       1978.41       1916.84        70.97 o                         
   0  16   8       3201.53       3269.27        71.40 o                         
   1  16   8       1041.97       1081.43        27.12 o                         
   2  16   8       2570.84       2615.33        34.26 o                         
   3  16   8          9.21          1.23        10.05 o                         
   4  16   8       3615.56       3579.23        58.84 o                         
   5  16   8       1507.24       1498.75        36.32 o                         
   6  16   8       2821.15       2832.06        52.94 o                         
   7  16   8        802.76        858.69        45.66 o                         
   8  16   8       1809.38       1829.80        70.04 o                         
   1  17   8       3732.88       3834.48        57.07 o                         
   2  17   8       2286.27       2316.13        32.62 o                         
   3  17   8       1699.51       1708.40        35.94 o                         
   4  17   8        980.80        993.14        35.74 o                         
   5  17   8        710.03        760.28        41.54 o                         
   6  17   8        161.29        170.41        19.47 o                         
   7  17   8       1008.62       1057.55        50.33 o                         
   8  17   8        523.10        554.95        46.67 o                         
   0  18   8        280.68        283.21        23.64 o                         
   1  18   8       1110.27       1092.23        26.09 o                         
   2  18   8       1443.73       1520.59        36.50 o                         
   3  18   8         26.06         28.28        10.89 o                         
   4  18   8       2877.36       2913.99        72.32 o                         
   5  18   8        739.67        771.26        37.60 o                         
   6  18   8        294.20        313.52        25.74 o                         
   7  18   8        210.66        217.29        29.08 o                         
   1  19   8      10938.95      10808.93       101.39 o                         
   2  19   8         77.69         80.94        10.55 o                         
   3  19   8       5612.01       5689.29        70.69 o                         
   4  19   8         24.88         10.65        14.05 o                         
   5  19   8       7857.08       7930.25       132.62 o                         
   6  19   8         12.46         25.48        18.92 o                         
   7  19   8       6172.15       6091.90       156.78 o                         
   0  20   8         27.20         18.47        12.89 o                         
   1  20   8        573.58        588.33        19.70 o                         
   2  20   8         58.86         79.21        10.64 o                         
   3  20   8         29.21         27.46        10.41 o                         
   4  20   8         33.32         53.04        20.95 o                         
   5  20   8        781.64        766.35        44.40 o                         
   6  20   8        305.53        262.64        40.47 o                         
   1  21   8        174.50        186.90        13.45 o                         
   2  21   8        206.03        231.80        14.48 o                         
   3  21   8        615.30        614.57        23.58 o                         
   4  21   8        175.86        173.57        31.61 o                         
   5  21   8         26.38         41.56        21.30 o                         
   6  21   8          9.97         -6.37        22.48 o                         
   0  22   8        884.88        878.85        37.19 o                         
   1  22   8       2734.33       2848.14        40.40 o                         
   2  22   8         22.77         43.85        10.65 o                         
   3  22   8         88.98         69.26        16.95 o                         
   4  22   8         39.77         45.11        22.45 o                         
   5  22   8       2779.58       2641.06        74.98 o                         
   6  22   8        169.28        189.07        32.50 o                         
   1  23   8       2175.71       2276.18        46.03 o                         
   2  23   8        589.35        632.07        27.33 o                         
   3  23   8          2.18          2.68        17.32 o                         
   4  23   8         56.16         37.10        22.93 o                         
   5  23   8        249.78        267.72        34.44 o                         
   0  24   8       1277.32       1260.96        58.52 o                         
   1  24   8         26.18         17.26        15.87 o                         
   2  24   8       3185.86       3161.96        67.85 o                         
   3  24   8         31.05         29.19        19.71 o                         
   4  24   8       3730.40       3829.39       108.10 o                         
   1  25   8         22.85         44.95        17.58 o                         
   2  25   8         27.30         33.80        21.74 o                         
   3  25   8        404.91        454.65        34.16 o                         
   4  25   8         52.47         48.89        24.36 o                         
   0  26   8       2283.71       2425.34        92.21 o                         
   1  26   8        728.31        738.57        34.97 o                         
   2  26   8        870.69        981.19        43.11 o                         
   3  26   8         20.28         28.39        29.86 o                         
   1  27   8       2472.35       2579.31        58.72 o                         
   1   1   9       1237.60       1306.81        20.58 o                         
   2   1   9        501.85        498.12        11.88 o                         
   3   1   9       1273.74       1284.62        19.82 o                         
   4   1   9        280.66        286.55        15.13 o                         
   5   1   9        603.46        582.64        22.88 o                         
   6   1   9          0.53         -7.86        10.05 o                         
   7   1   9        950.95        883.76        32.09 o                         
   8   1   9        616.71        598.21        29.79 o                         
   9   1   9        966.35        989.68        46.18 o                         
   0   2   9      13749.18      13661.18       146.45 o                         
   1   2   9       4913.43       4968.27        44.68 o                         
   2   2   9       7637.21       7579.91        65.10 o                         
   3   2   9         30.13         30.56         6.59 o                         
   4   2   9       6824.38       6715.35        77.30 o                         
   5   2   9       4827.02       4725.26        64.93 o                         
   6   2   9       3150.89       3129.88        57.15 o                         
   7   2   9       1688.45       1678.34        39.76 o                         
   8   2   9       5840.83       5878.07        92.64 o                         
   9   2   9         10.33          5.06        19.00 o                         
   1   3   9       2466.29       2480.14        26.33 o                         
   2   3   9       1943.58       1938.09        24.44 o                         
   3   3   9       8579.25       8544.74        80.15 o                         
   4   3   9        502.56        518.61        18.95 o                         
   5   3   9       6367.42       6238.66        83.21 o                         
   6   3   9         61.84         58.83        15.36 o                         
   7   3   9       2165.81       2111.45        50.16 o                         
   8   3   9        459.25        507.97        30.56 o                         
   9   3   9       1425.82       1478.94        56.16 o                         
   0   4   9      10336.06      10362.37       118.93 o                         
   1   4   9       1242.99       1293.10        18.38 o                         
   2   4   9       3261.52       3286.86        34.28 o                         
   3   4   9          1.05         -5.83         6.94 o                         
   4   4   9        223.74        250.89        14.14 o                         
   5   4   9       1499.74       1503.27        33.63 o                         
   6   4   9       6127.55       5948.94        87.66 o                         
   7   4   9        824.10        818.59        34.84 o                         
   8   4   9        658.35        705.49        34.97 o                         
   9   4   9          1.68          8.83        18.17 o                         
   1   5   9      12709.73      12476.59       102.41 o                         
   2   5   9       3015.10       2990.45        34.20 o                         
   3   5   9       1731.88       1722.50        29.72 o                         
   4   5   9        781.50        801.57        23.74 o                         
   5   5   9       6501.17       6424.35        84.94 o                         
   6   5   9         37.83         41.47        13.46 o                         
   7   5   9       7247.05       7173.83       110.47 o                         
   8   5   9       1441.43       1441.41        62.82 o                         
   9   5   9        652.69        663.54        39.47 o                         
   0   6   9       4074.71       4008.30        57.89 o                         
   1   6   9       2378.78       2308.82        28.92 o                         
   2   6   9      15120.40      14943.37       129.30 o                         
   3   6   9         14.59         27.00         8.39 o                         
   4   6   9      16923.82      16325.46       191.45 o                         
   5   6   9       2523.00       2490.24        45.01 o                         
   6   6   9       2289.12       2174.45        57.07 o                         
   7   6   9        243.18        265.71        26.36 o                         
   8   6   9       5958.81       6003.49       118.28 o                         
   9   6   9         17.89         15.66        23.25 o                         
   1   7   9        323.57        350.37        12.29 o                         
   2   7   9       1539.80       1523.48        23.55 o                         
   3   7   9         50.02         63.23         9.71 o                         
   4   7   9       1096.42       1089.46        29.00 o                         
   5   7   9        177.36        241.17        20.93 o                         
   6   7   9         11.62         31.48        13.66 o                         
   7   7   9        235.68        273.08        22.82 o                         
   8   7   9       1127.26       1094.58        55.35 o                         
   9   7   9        143.57        147.58        32.23 o                         
   0   8   9       1963.75       1889.67        38.04 o                         
   1   8   9        814.40        795.93        17.50 o                         
   2   8   9       2057.06       2027.88        31.33 o                         
   3   8   9         25.63         28.90         8.77 o                         
   4   8   9       3426.57       3335.56        53.32 o                         
   5   8   9        849.23        835.33        28.47 o                         
   6   8   9       1008.55       1038.89        33.15 o                         
   7   8   9        304.21        319.16        20.92 o                         
   8   8   9       1404.28       1486.94        50.72 o                         
   9   8   9          9.36        -24.44        24.44 o                         
   1   9   9        126.71        126.94         9.19 o                         
   2   9   9       2507.18       2491.58        35.72 o                         
   3   9   9         37.09         58.03        10.06 o                         
   4   9   9       1894.95       1874.96        38.28 o                         
   5   9   9        246.46        278.11        18.66 o                         
   6   9   9          4.64          5.03        11.77 o                         
   7   9   9          5.50         11.92        12.67 o                         
   8   9   9       2135.72       2170.06        73.31 o                         
   9   9   9        150.64        157.57        44.44 o                         
   0  10   9        143.90        160.86        14.43 o                         
   1  10   9         47.50         62.13         8.57 o                         
   2  10   9       4449.66       4493.00        54.21 o                         
   3  10   9         73.68         62.42         9.60 o                         
   4  10   9       4980.03       5022.55        71.75 o                         
   5  10   9        160.83        180.15        16.77 o                         
   6  10   9        749.60        710.58        28.57 o                         
   7  10   9          3.26         -5.91        14.30 o                         
   8  10   9       3653.25       3785.58        89.27 o                         
   1  11   9       6219.09       6143.21        65.86 o                         
   2  11   9          0.34         -2.73         7.80 o                         
   3  11   9       3119.85       3097.38        43.09 o                         
   4  11   9         44.06         13.35        11.91 o                         
   5  11   9       3934.39       3847.89        61.67 o                         
   6  11   9          7.33          8.05        12.95 o                         
   7  11   9       2899.29       2983.54        55.73 o                         
   8  11   9          0.99        -19.83        19.83 o                         
   0  12   9       1477.66       1479.78        44.03 o                         
   1  12   9        533.80        531.24        19.92 o                         
   2  12   9         27.53         40.11         9.26 o                         
   3  12   9          2.33         16.25         9.19 o                         
   4  12   9          3.59         27.94        11.86 o                         
   5  12   9        522.80        510.21        27.59 o                         
   6  12   9       2715.06       2745.51        55.72 o                         
   7  12   9        289.98        259.59        22.43 o                         
   8  12   9         26.07         -2.40        20.59 o                         
   1  13   9      10476.85      10293.38       110.42 o                         
   2  13   9       4624.09       4489.37        58.96 o                         
   3  13   9      10347.26      10084.91       109.63 o                         
   4  13   9       2710.58       2699.57        56.98 o                         
   5  13   9       7139.65       6920.93        94.15 o                         
   6  13   9         44.96         24.48        15.27 o                         
   7  13   9       5280.82       5346.50       110.97 o                         
   8  13   9       2510.76       2439.42        84.01 o                         
   0  14   9       6206.54       6108.80       120.98 o                         
   1  14   9       1262.62       1277.03        28.61 o                         
   2  14   9       2350.02       2259.94        38.59 o                         
   3  14   9         12.51          0.64         9.30 o                         
   4  14   9       1525.90       1550.02        39.31 o                         
   5  14   9       1103.18       1137.63        35.97 o                         
   6  14   9       5146.55       5027.18        82.20 o                         
   7  14   9        203.23        258.05        27.20 o                         
   8  14   9       1378.72       1262.34       111.36 o                         
   1  15   9        356.35        339.71        16.69 o                         
   2  15   9        254.79        263.32        16.17 o                         
   3  15   9       2001.47       1989.17        39.19 o                         
   4  15   9        133.91        153.99        16.85 o                         
   5  15   9          7.59         13.33        12.97 o                         
   6  15   9          1.14          2.64        17.58 o                         
   7  15   9          3.92         -7.29        17.96 o                         
   0  16   9         53.41         75.26        19.79 o                         
   1  16   9        303.71        341.61        16.39 o                         
   2  16   9       2276.24       2269.11        36.49 o                         
   3  16   9         20.65         33.53        12.18 o                         
   4  16   9       6244.70       6263.10       138.70 o                         
   5  16   9        229.66        200.27        19.00 o                         
   6  16   9          3.59         -6.67        17.13 o                         
   7  16   9          9.68          1.31        20.22 o                         
   1  17   9       2425.28       2378.93        37.96 o                         
   2  17   9        627.78        661.57        21.53 o                         
   3  17   9        187.99        203.90        18.15 o                         
   4  17   9        209.42        194.99        20.16 o                         
   5  17   9       1283.49       1232.82        48.95 o                         
   6  17   9          5.57          8.37        18.43 o                         
   7  17   9       1652.87       1656.11        77.34 o                         
   0  18   9        817.10        805.97        37.20 o                         
   1  18   9        233.34        252.82        15.78 o                         
   2  18   9        873.24        947.88        27.00 o                         
   3  18   9         18.16         19.65        11.74 o                         
   4  18   9       2322.90       2339.97        52.17 o                         
   5  18   9        430.86        450.23        32.18 o                         
   6  18   9        615.87        603.92        45.36 o                         
   1  19   9        645.61        730.51        25.89 o                         
   2  19   9        796.30        801.56        25.63 o                         
   3  19   9        625.45        685.72        26.69 o                         
   4  19   9        485.25        568.86        38.34 o                         
   5  19   9        157.01        161.67        38.23 o                         
   6  19   9         25.38         33.02        22.26 o                         
   0  20   9         33.87         11.92        15.08 o                         
   1  20   9       1382.66       1419.57        29.83 o                         
   2  20   9        225.08        242.59        16.35 o                         
   3  20   9          1.87          5.56        13.74 o                         
   4  20   9        422.80        474.25        37.52 o                         
   5  20   9       1446.56       1500.64        61.27 o                         
   6  20   9          1.07         15.48        24.45 o                         
   1  21   9      11439.72      11742.81       112.44 o                         
   2  21   9        442.94        426.61        22.48 o                         
   3  21   9        541.06        589.23        36.50 o                         
   4  21   9        114.21         94.02        29.17 o                         
   5  21   9       5277.12       5203.41       126.01 o                         
   0  22   9        142.32        200.55        54.95 o                         
   1  22   9        283.61        335.26        25.36 o                         
   2  22   9       1400.34       1476.73        47.61 o                         
   3  22   9         23.15         30.71        21.74 o                         
   4  22   9       1559.38       1640.56        72.65 o                         
   5  22   9        424.01        418.11        43.13 o                         
   1  23   9        169.78        189.76        23.09 o                         
   2  23   9          2.05          3.94        17.04 o                         
   3  23   9       2115.66       2139.05        68.75 o                         
   4  23   9          8.52         -8.84        21.89 o                         
   0  24   9       2997.48       2932.39       103.32 o                         
   1  24   9       1042.22        998.43        61.29 o                         
   2  24   9        632.74        633.01        35.62 o                         
   3  24   9         40.82         60.92        25.45 o                         
   1  25   9        231.97        231.51        31.39 o                         
   2  25   9        435.90        459.43        32.32 o                         
   0   0  10      21866.18      22073.87       482.25 o                         
   1   0  10        334.02        356.24        24.71 o                         
   2   0  10      20027.44      19814.82       239.05 o                         
   3   0  10        145.33        157.49        13.48 o                         
   4   0  10      19644.96      18967.18       277.30 o                         
   5   0  10        844.83        900.48        41.96 o                         
   6   0  10       7480.32       7602.12       161.15 o                         
   7   0  10        892.64        968.10        65.22 o                         
   8   0  10       9090.59       8689.44       245.12 o                         
   9   0  10          4.71        -18.12        27.65 o                         
   1   1  10       4049.88       4081.53        41.19 o                         
   2   1  10          7.04         -2.74         6.06 o                         
   3   1  10         10.04         15.46         8.05 o                         
   4   1  10         27.92         45.42        10.66 o                         
   5   1  10       3559.00       3561.26        58.56 o                         
   6   1  10         41.97         44.81        12.85 o                         
   7   1  10       2534.61       2567.68        58.59 o                         
   8   1  10        132.26        124.89        23.58 o                         
   9   1  10          3.27        -18.30        18.30 o                         
   0   2  10       1549.38       1483.74        29.80 o                         
   1   2  10        102.80        111.85         8.26 o                         
   2   2  10       4030.28       4016.19        39.92 o                         
   3   2  10         79.78         75.79         9.92 o                         
   4   2  10       2025.48       1981.39        40.33 o                         
   5   2  10         61.81         82.50        13.34 o                         
   6   2  10       1146.51       1163.56        35.64 o                         
   7   2  10        352.59        347.44        22.90 o                         
   8   2  10       1468.44       1517.08        54.20 o                         
   9   2  10         32.38          5.17        20.20 o                         
   1   3  10         59.59         63.77         7.05 o                         
   2   3  10       1235.15       1244.48        20.17 o                         
   3   3  10      13209.16      13051.80       127.73 o                         
   4   3  10        790.95        776.75        27.95 o                         
   5   3  10        132.78        154.04        15.71 o                         
   6   3  10         40.20         46.10        14.49 o                         
   7   3  10         55.81         68.45        16.82 o                         
   8   3  10        631.71        622.12        37.99 o                         
   9   3  10       4921.77       4776.08       108.10 o                         
   0   4  10       3188.87       3069.33        50.17 o                         
   1   4  10          2.91          8.68         6.09 o                         
   2   4  10        112.36        134.48         9.04 o                         
   3   4  10        267.62        305.12        15.19 o                         
   4   4  10        366.39        358.39        19.84 o                         
   5   4  10          1.33          1.08        11.78 o                         
   6   4  10       2542.20       2497.69        52.89 o                         
   7   4  10        138.60        152.08        17.61 o                         
   8   4  10          0.16         -6.24        18.01 o                         
   1   5  10       4599.16       4609.17        48.66 o                         
   2   5  10        492.09        526.90        16.44 o                         
   3   5  10       2856.31       2908.60        45.12 o                         
   4   5  10         21.94         12.55        11.87 o                         
   5   5  10       3129.97       3209.20        83.67 o                         
   6   5  10        116.70        128.00        18.96 o                         
   7   5  10       3394.99       3328.68        75.76 o                         
   8   5  10          5.44         19.92        21.64 o                         
   0   6  10        251.11        276.51        21.26 o                         
   1   6  10        297.02        297.54        11.80 o                         
   2   6  10        418.35        456.58        16.96 o                         
   3   6  10         78.21         76.75        11.30 o                         
   4   6  10         18.86         23.66        11.14 o                         
   5   6  10       1030.25        979.30        34.77 o                         
   6   6  10        137.75        132.11        20.45 o                         
   7   6  10        561.00        563.81        34.27 o                         
   8   6  10        127.10        135.05        27.37 o                         
   1   7  10        495.35        535.05        15.86 o                         
   2   7  10          8.61         26.74         7.84 o                         
   3   7  10       8618.83       8557.58        99.56 o                         
   4   7  10         18.78         21.27        13.57 o                         
   5   7  10       1513.33       1512.35        39.03 o                         
   6   7  10          1.25         11.61        14.32 o                         
   7   7  10        266.85        296.31        30.58 o                         
   8   7  10         27.68         48.23        26.37 o                         
   0   8  10      30459.42      29482.15       344.99 o                         
   1   8  10        408.52        439.97        14.72 o                         
   2   8  10       2263.58       2267.83        34.88 o                         
   3   8  10        322.50        343.59        17.90 o                         
   4   8  10       2070.45       2110.83        41.92 o                         
   5   8  10        606.26        567.74        27.66 o                         
   6   8  10      15473.93      15186.65       202.65 o                         
   7   8  10        170.38        182.02        30.70 o                         
   8   8  10       2510.17       2446.58        81.52 o                         
   1   9  10       1794.62       1758.06        27.70 o                         
   2   9  10        162.90        166.17        12.34 o                         
   3   9  10       1299.30       1290.55        30.15 o                         
   4   9  10        227.70        239.71        18.24 o                         
   5   9  10       1445.47       1444.45        38.83 o                         
   6   9  10          6.55         11.20        14.02 o                         
   7   9  10        578.89        621.91        61.02 o                         
   8   9  10        346.88        344.50        39.72 o                         
   0  10  10        252.09        247.02        20.08 o                         
   1  10  10        350.43        366.89        16.03 o                         
   2  10  10       4085.23       3979.06        51.40 o                         
   3  10  10         91.98         69.05        14.31 o                         
   4  10  10       4291.46       4273.02        66.15 o                         
   5  10  10        183.55        173.68        18.71 o                         
   6  10  10        361.77        394.27        25.72 o                         
   7  10  10          5.17         17.14        20.15 o                         
   8  10  10       1336.82       1316.42        66.78 o                         
   1  11  10       9266.41       8942.52        90.11 o                         
   2  11  10          5.20         13.87         8.96 o                         
   3  11  10       1849.11       1826.59        36.82 o                         
   4  11  10        345.73        352.45        21.43 o                         
   5  11  10       3682.64       3544.46        64.62 o                         
   6  11  10         31.87         20.93        15.43 o                         
   7  11  10       6158.96       6102.13       122.62 o                         
   8  11  10        302.54        278.32        38.04 o                         
   0  12  10       2369.56       2355.67        53.70 o                         
   1  12  10        115.11        138.39        12.90 o                         
   2  12  10       3602.48       3444.45        47.68 o                         
   3  12  10         74.97         71.70        12.74 o                         
   4  12  10       3765.65       3731.44        76.33 o                         
   5  12  10        421.74        432.15        24.19 o                         
   6  12  10        550.18        524.96        33.36 o                         
   7  12  10        145.94        161.20        24.54 o                         
   1  13  10         71.60        108.91        12.73 o                         
   2  13  10         84.18         73.26        11.86 o                         
   3  13  10       2608.75       2678.35        46.63 o                         
   4  13  10         90.54         91.34        16.05 o                         
   5  13  10        298.01        357.37        22.91 o                         
   6  13  10          3.01        -16.48        16.48 o                         
   7  13  10        103.69        107.36        23.09 o                         
   0  14  10       6499.11       6334.79       105.56 o                         
   1  14  10         91.18        125.01        13.72 o                         
   2  14  10        114.41        156.45        14.40 o                         
   3  14  10          2.29          9.74        12.10 o                         
   4  14  10          6.17        -12.37        16.53 o                         
   5  14  10        575.80        532.32        28.38 o                         
   6  14  10       3286.80       3183.70        73.60 o                         
   7  14  10        595.99        639.92        40.96 o                         
   1  15  10       7279.80       7375.26        88.17 o                         
   2  15  10         60.99         84.81        12.99 o                         
   3  15  10        168.34        219.71        18.86 o                         
   4  15  10          0.68         -2.75        13.83 o                         
   5  15  10       3233.75       3385.47        76.12 o                         
   6  15  10         66.51         85.96        22.16 o                         
   7  15  10       4807.02       4871.49       107.33 o                         
   0  16  10       1278.81       1304.28        46.82 o                         
   1  16  10          5.65         14.20        10.59 o                         
   2  16  10       4270.47       4403.52        62.14 o                         
   3  16  10         15.05         10.41        13.01 o                         
   4  16  10       6005.36       6099.47       102.16 o                         
   5  16  10         47.59         69.72        21.11 o                         
   6  16  10        982.29       1056.68        51.88 o                         
   1  17  10       3151.44       3252.84        63.68 o                         
   2  17  10       1106.38       1057.64        30.31 o                         
   3  17  10        528.53        560.46        29.41 o                         
   4  17  10         67.43         84.90        20.94 o                         
   5  17  10       1926.16       2021.00        58.24 o                         
   6  17  10        155.64        162.50        31.99 o                         
   0  18  10       4658.48       4602.29       101.42 o                         
   1  18  10         42.35         29.07        12.14 o                         
   2  18  10         17.05          9.49        12.61 o                         
   3  18  10          1.85         25.40        18.16 o                         
   4  18  10         30.69         20.92        25.45 o                         
   5  18  10          1.87         -7.93        18.83 o                         
   6  18  10       3665.76       3501.29       114.25 o                         
   1  19  10       1722.28       1751.75        38.22 o                         
   2  19  10        240.32        263.08        24.17 o                         
   3  19  10      16276.49      15932.25       253.89 o                         
   4  19  10        149.35        176.10        25.26 o                         
   5  19  10       1225.93       1255.53        58.00 o                         
   0  20  10         69.97         77.17        28.87 o                         
   1  20  10         71.95         63.33        16.83 o                         
   2  20  10         18.72         25.00        22.86 o                         
   3  20  10         54.99         83.16        21.61 o                         
   4  20  10        152.18        212.79        30.19 o                         
   5  20  10        303.71        332.47        34.29 o                         
   1  21  10        306.37        328.81        29.41 o                         
   2  21  10        154.31        153.10        24.87 o                         
   3  21  10         83.17        108.19        26.60 o                         
   4  21  10         27.83         15.14        22.45 o                         
   0  22  10         30.04         52.20        29.95 o                         
   1  22  10         21.58         23.73        22.23 o                         
   2  22  10        595.60        554.40        47.67 o                         
   3  22  10         37.99         41.81        23.76 o                         
   1  23  10        103.34         89.16        22.61 o                         
   2  23  10          7.74         36.06        20.89 o                         
   0  24  10       2504.06       2770.42       102.66 o                         
   1  24  10         35.95         74.39        23.08 o                         
   1   1  11        514.17        526.44        16.46 o                         
   2   1  11         67.55         71.16         8.85 o                         
   3   1  11         13.06         32.87        12.25 o                         
   4   1  11          2.55          4.52        12.81 o                         
   5   1  11          2.88         22.20        14.00 o                         
   6   1  11         45.70         63.15        16.39 o                         
   7   1  11        231.95        225.17        33.68 o                         
   8   1  11        498.47        543.60        42.25 o                         
   0   2  11      13645.06      13449.69       160.85 o                         
   1   2  11       4747.61       4730.88        48.04 o                         
   2   2  11       2588.39       2593.53        38.10 o                         
   3   2  11        267.40        280.72        23.65 o                         
   4   2  11       1522.39       1559.05        40.38 o                         
   5   2  11       3132.02       3092.45        65.47 o                         
   6   2  11       8360.84       8410.93       120.96 o                         
   7   2  11       1436.72       1453.67        60.06 o                         
   8   2  11       1543.57       1562.53        65.85 o                         
   1   3  11       2760.18       2786.04        40.51 o                         
   2   3  11        395.57        398.32        15.08 o                         
   3   3  11       4984.40       5105.47        85.88 o                         
   4   3  11        825.45        811.18        31.08 o                         
   5   3  11       1143.07       1183.61        39.38 o                         
   6   3  11        105.39         98.56        18.04 o                         
   7   3  11       1102.57       1137.43        54.81 o                         
   8   3  11       1193.96       1183.44        57.68 o                         
   0   4  11        367.34        378.22        26.72 o                         
   1   4  11       3193.41       3076.86        39.74 o                         
   2   4  11       3072.35       3046.70        43.89 o                         
   3   4  11          0.04         12.77        11.01 o                         
   4   4  11       3284.11       3185.41        90.19 o                         
   5   4  11        599.19        591.93        28.94 o                         
   6   4  11        307.43        312.71        26.17 o                         
   7   4  11        162.37        156.39        29.29 o                         
   8   4  11       1299.55       1307.18        68.22 o                         
   1   5  11       5550.65       5402.19        58.90 o                         
   2   5  11        514.28        532.60        18.44 o                         
   3   5  11       3058.45       3149.83        51.15 o                         
   4   5  11        103.45        109.49        16.32 o                         
   5   5  11       5017.63       4952.41        81.08 o                         
   6   5  11        120.71        116.86        20.19 o                         
   7   5  11       3934.88       3823.82        92.78 o                         
   8   5  11        487.24        465.53        39.21 o                         
   0   6  11       4817.73       4674.70        75.26 o                         
   1   6  11        254.08        275.75        13.74 o                         
   2   6  11      10166.67       9941.83        98.87 o                         
   3   6  11         24.46         38.85        11.63 o                         
   4   6  11       8715.98       8393.27       123.70 o                         
   5   6  11        759.43        763.24        33.21 o                         
   6   6  11       2384.05       2347.69        62.74 o                         
   7   6  11        188.67        137.98        31.89 o                         
   8   6  11       4296.69       4257.72       128.94 o                         
   1   7  11        390.88        389.94        18.27 o                         
   2   7  11       1048.51       1116.22        26.07 o                         
   3   7  11       2399.79       2423.25        45.64 o                         
   4   7  11       1174.64       1194.37        36.42 o                         
   5   7  11          9.38         15.90        15.27 o                         
   6   7  11         52.52         11.59        22.80 o                         
   7   7  11        195.57        146.68        33.26 o                         
   0   8  11       1923.05       1853.56        38.78 o                         
   1   8  11       2222.05       2157.41        32.84 o                         
   2   8  11       1246.72       1261.17        28.70 o                         
   3   8  11         15.73         37.00        12.54 o                         
   4   8  11       1248.26       1211.20        34.93 o                         
   5   8  11        930.22        944.76        43.26 o                         
   6   8  11       1727.43       1666.26        56.98 o                         
   7   8  11        127.40         82.02        36.83 o                         
   1   9  11        728.63        759.28        21.86 o                         
   2   9  11       5514.20       5557.90        70.05 o                         
   3   9  11       1231.39       1223.38        34.48 o                         
   4   9  11       1875.91       1914.77        42.12 o                         
   5   9  11         73.50         93.98        17.61 o                         
   6   9  11        108.09        110.70        23.90 o                         
   7   9  11        283.88        296.24        37.73 o                         
   0  10  11        577.05        579.74        27.26 o                         
   1  10  11          7.61         10.36         9.09 o                         
   2  10  11       1948.03       2052.63        37.55 o                         
   3  10  11        421.82        410.98        22.64 o                         
   4  10  11       2466.29       2494.99        49.14 o                         
   5  10  11        536.35        536.03        29.87 o                         
   6  10  11        845.45        957.59        49.64 o                         
   7  10  11          3.58         14.09        25.70 o                         
   1  11  11       3451.74       3455.93        55.06 o                         
   2  11  11        104.13         92.61        12.77 o                         
   3  11  11       2516.14       2596.45        49.55 o                         
   4  11  11         55.76         68.31        15.11 o                         
   5  11  11       3213.72       3367.67        80.31 o                         
   6  11  11          0.77        -11.20        19.37 o                         
   7  11  11       2132.68       2102.55        81.88 o                         
   0  12  11        790.70        809.61        32.79 o                         
   1  12  11          8.89         -0.28         9.89 o                         
   2  12  11         82.79        107.20        16.86 o                         
   3  12  11        117.36        106.25        15.78 o                         
   4  12  11          7.07         10.92        13.44 o                         
   5  12  11        195.73        195.19        28.29 o                         
   6  12  11        225.52        272.82        28.37 o                         
   7  12  11          4.16        -20.04        20.04 o                         
   1  13  11       3213.72       3282.42        50.72 o                         
   2  13  11       3229.39       3076.54        51.38 o                         
   3  13  11      15910.16      15886.84       196.33 o                         
   4  13  11       1475.29       1457.53        45.51 o                         
   5  13  11       2509.22       2590.10        74.03 o                         
   6  13  11          0.34         -4.75        18.67 o                         
   0  14  11       5460.18       5293.76       116.89 o                         
   1  14  11        251.44        263.35        17.47 o                         
   2  14  11        722.32        716.91        27.51 o                         
   3  14  11         54.38         62.01        22.30 o                         
   4  14  11        871.51        952.60        55.96 o                         
   5  14  11        438.38        469.14        32.97 o                         
   6  14  11       4547.90       4499.31       101.80 o                         
   1  15  11        254.02        266.77        17.77 o                         
   2  15  11        384.70        408.32        22.05 o                         
   3  15  11        102.37        163.70        23.21 o                         
   4  15  11       1241.72       1318.36        52.02 o                         
   5  15  11        333.19        309.45        37.47 o                         
   6  15  11         47.31         44.93        23.35 o                         
   0  16  11       1157.38       1070.72        47.67 o                         
   1  16  11          6.04         -5.56        11.32 o                         
   2  16  11       1546.05       1474.64        40.64 o                         
   3  16  11          7.53          4.76        17.78 o                         
   4  16  11        901.71        932.87        48.96 o                         
   5  16  11        361.42        318.43        32.95 o                         
   1  17  11       1419.31       1287.66        45.07 o                         
   2  17  11        573.62        572.58        29.70 o                         
   3  17  11          8.31         22.92        18.80 o                         
   4  17  11        288.79        285.19        28.39 o                         
   5  17  11        748.94        723.60        44.88 o                         
   0  18  11       3957.21       4136.72       120.30 o                         
   1  18  11       1647.81       1667.27        52.42 o                         
   2  18  11        302.33        366.57        27.05 o                         
   3  18  11         11.97         20.53        19.42 o                         
   4  18  11         54.14         80.68        22.47 o                         
   1  19  11        734.10        820.91        41.68 o                         
   2  19  11        188.01        199.93        30.54 o                         
   3  19  11          0.74          5.98        19.24 o                         
   4  19  11        433.79        437.04        34.13 o                         
   0  20  11       1529.27       1483.61       102.09 o                         
   1  20  11        639.37        655.45        38.89 o                         
   2  20  11        629.23        743.51        40.99 o                         
   3  20  11         19.14         51.38        25.14 o                         
   1  21  11       5995.39       5972.24       124.72 o                         
   2  21  11         54.78         36.45        20.70 o                         
   0  22  11        442.15        499.32        51.79 o                         
   1  22  11         71.63         99.04        23.20 o                         
   0   0  12       6733.42       6823.01       171.13 o                         
   1   0  12       2196.60       2159.46        41.92 o                         
   2   0  12      12718.66      12765.54       209.98 o                         
   3   0  12        593.57        602.34        35.79 o                         
   4   0  12       7418.81       7541.53       169.78 o                         
   5   0  12       2983.43       2658.16       117.49 o                         
   6   0  12       6629.14       6049.70       199.33 o                         
   7   0  12        504.13        536.32        66.41 o                         
   1   1  12        178.68        189.91        12.09 o                         
   2   1  12       2311.17       2334.45        41.22 o                         
   3   1  12       2642.61       2695.50        59.75 o                         
   4   1  12        980.19       1018.81        41.68 o                         
   5   1  12         41.82         64.38        19.73 o                         
   6   1  12         86.30         89.94        27.59 o                         
   7   1  12         72.35        114.52        31.55 o                         
   0   2  12       3760.61       3717.63        61.66 o                         
   1   2  12          0.94         -1.11         8.22 o                         
   2   2  12        421.56        446.37        18.35 o                         
   3   2  12         42.31         37.65        13.48 o                         
   4   2  12       1367.53       1321.89        46.42 o                         
   5   2  12         81.48         80.75        26.15 o                         
   6   2  12       2659.03       2565.79       105.45 o                         
   7   2  12          0.24         -6.80        23.76 o                         
   1   3  12       4346.08       4303.91        51.40 o                         
   2   3  12       3478.65       3505.96        65.76 o                         
   3   3  12         87.28         99.75        17.70 o                         
   4   3  12       1918.71       1937.31        50.89 o                         
   5   3  12       3141.05       3091.67        79.75 o                         
   6   3  12         11.67        -22.06        22.06 o                         
   7   3  12       2104.25       2071.28        89.32 o                         
   0   4  12       1198.52       1222.80        35.26 o                         
   1   4  12       1837.21       1823.32        30.80 o                         
   2   4  12        325.02        340.11        18.95 o                         
   3   4  12         16.76         -8.96        13.48 o                         
   4   4  12        142.04        151.52        20.56 o                         
   5   4  12       2368.54       2300.66        68.19 o                         
   6   4  12         83.67         95.06        28.67 o                         
   7   4  12        821.31        836.62        65.46 o                         
   1   5  12       4192.97       4194.54        50.86 o                         
   2   5  12        270.78        280.82        17.86 o                         
   3   5  12        151.19        160.59        18.09 o                         
   4   5  12         26.19         61.47        17.64 o                         
   5   5  12       2009.75       2134.33        89.35 o                         
   6   5  12         59.05         27.49        25.33 o                         
   7   5  12       1642.74       1659.04        76.42 o                         
   0   6  12        526.93        521.92        26.65 o                         
   1   6  12          1.67         -1.33         8.26 o                         
   2   6  12        241.22        235.20        17.33 o                         
   3   6  12         12.21         16.69        12.79 o                         
   4   6  12          8.22         18.32        15.85 o                         
   5   6  12        339.90        335.41        29.20 o                         
   6   6  12         77.58         79.83        23.75 o                         
   7   6  12        472.78        529.95        45.81 o                         
   1   7  12       3669.56       3716.44        51.86 o                         
   2   7  12       1569.26       1559.80        34.95 o                         
   3   7  12        923.78        943.48        35.82 o                         
   4   7  12       1547.21       1530.75        50.00 o                         
   5   7  12       1935.64       1999.03        56.93 o                         
   6   7  12          6.39        -13.78        17.96 o                         
   7   7  12       1888.92       1824.89        88.71 o                         
   0   8  12        755.76        815.12        36.18 o                         
   1   8  12       2684.78       2691.00        42.71 o                         
   2   8  12      11084.42      11100.49       129.22 o                         
   3   8  12          8.85         23.15        13.00 o                         
   4   8  12       9260.88       8816.27       158.09 o                         
   5   8  12       1837.93       1727.27        54.10 o                         
   6   8  12       1766.88       1888.86        80.37 o                         
   1   9  12        923.78        989.55        31.37 o                         
   2   9  12         22.74         42.16        12.57 o                         
   3   9  12       2537.10       2581.03        47.73 o                         
   4   9  12         50.42         79.74        19.70 o                         
   5   9  12        374.27        393.30        31.45 o                         
   6   9  12         16.28         14.57        19.64 o                         
   0  10  12       3334.99       3342.04        70.44 o                         
   1  10  12       1067.42       1134.87        33.47 o                         
   2  10  12       1088.84       1086.21        31.49 o                         
   3  10  12          4.66         18.27        12.25 o                         
   4  10  12        467.69        531.84        37.11 o                         
   5  10  12        880.86        890.27        48.18 o                         
   6  10  12       1267.97       1294.99        54.56 o                         
   1  11  12       2899.81       2907.77        51.02 o                         
   2  11  12       1147.76       1147.30        34.65 o                         
   3  11  12       1227.75       1255.33        45.00 o                         
   4  11  12        745.57        789.70        40.02 o                         
   5  11  12       4551.68       4404.27        99.57 o                         
   6  11  12         80.71         98.87        27.61 o                         
   0  12  12       1612.73       1537.50        52.43 o                         
   1  12  12        755.35        847.53        28.91 o                         
   2  12  12          6.19         18.58        13.19 o                         
   3  12  12        114.61        109.01        22.03 o                         
   4  12  12         11.79         47.40        19.85 o                         
   5  12  12        583.87        568.74        36.31 o                         
   6  12  12        381.04        316.70        37.20 o                         
   1  13  12       1055.09       1197.99        33.26 o                         
   2  13  12        126.37        107.57        19.04 o                         
   3  13  12        271.77        326.88        28.39 o                         
   4  13  12          4.15         -1.21        17.60 o                         
   5  13  12        754.21        849.88        48.43 o                         
   0  14  12        166.51        205.68        26.53 o                         
   1  14  12       1816.63       1856.65        45.42 o                         
   2  14  12       1925.41       1835.12        49.18 o                         
   3  14  12          5.86        -16.73        16.73 o                         
   4  14  12        634.49        588.83        37.39 o                         
   5  14  12        968.25       1078.02        53.90 o                         
   1  15  12       1799.15       1832.86        49.74 o                         
   2  15  12        616.17        669.07        37.93 o                         
   3  15  12       1079.30       1237.39        51.12 o                         
   4  15  12        677.79        697.36        40.15 o                         
   0  16  12       1122.66       1149.59       123.46 o                         
   1  16  12         12.65         17.51        16.46 o                         
   2  16  12       2689.58       2860.87        69.87 o                         
   3  16  12          0.19         20.76        20.09 o                         
   4  16  12       1444.73       1595.13        63.60 o                         
   1  17  12        159.80        204.06        26.91 o                         
   2  17  12         53.19         47.65        20.55 o                         
   3  17  12       2666.11       2600.94        68.03 o                         
   4  17  12          5.40         27.43        36.84 o                         
   0  18  12        174.46        137.62        33.07 o                         
   1  18  12       1134.61       1087.72        53.96 o                         
   2  18  12       1025.86       1054.26        52.14 o                         
   3  18  12         22.73         40.12        20.38 o                         
   1  19  12       6553.45       6536.03       132.48 o                         
   2  19  12       1859.11       1856.87        64.40 o                         
   0  20  12        330.77        365.23        46.11 o                         
   1   1  13        285.27        299.72        15.55 o                         
   2   1  13       1060.47       1121.39        43.90 o                         
   3   1  13       1102.00       1150.36        39.07 o                         
   4   1  13       1561.80       1430.51        81.85 o                         
   5   1  13         29.31         12.60        25.07 o                         
   6   1  13          4.43        -10.60        24.67 o                         
   0   2  13         29.95         13.56        13.17 o                         
   1   2  13          4.19          7.08         9.09 o                         
   2   2  13       8060.45       7928.66       115.01 o                         
   3   2  13          0.30          7.21        14.83 o                         
   4   2  13       7301.22       7056.23       135.91 o                         
   5   2  13         15.65          5.15        36.76 o                         
   6   2  13        823.39        849.54        57.32 o                         
   1   3  13       5038.20       5094.68        79.31 o                         
   2   3  13        133.38        152.79        17.91 o                         
   3   3  13        373.66        471.76        47.72 o                         
   4   3  13          2.86         31.71        20.26 o                         
   5   3  13       2153.24       2191.12       107.09 o                         
   6   3  13         24.80          9.05        26.09 o                         
   0   4  13       1824.14       1803.60        45.16 o                         
   1   4  13        242.15        254.00        16.21 o                         
   2   4  13        324.41        399.16        24.94 o                         
   3   4  13          0.89          3.86        17.96 o                         
   4   4  13       1576.34       1504.59        57.08 o                         
   5   4  13        190.98        212.52        37.57 o                         
   6   4  13        805.53        780.92        73.59 o                         
   1   5  13       1407.62       1402.46        36.62 o                         
   2   5  13       1933.13       1890.54        70.76 o                         
   3   5  13       5042.75       4907.64       103.96 o                         
   4   5  13       1116.12       1144.15        53.92 o                         
   5   5  13        991.77       1041.74        53.24 o                         
   6   5  13        154.99        227.24        36.21 o                         
   0   6  13       8389.74       8128.04       158.90 o                         
   1   6  13       1117.92       1121.90        30.20 o                         
   2   6  13       2441.53       2434.66        52.22 o                         
   3   6  13         43.71         46.93        21.10 o                         
   4   6  13       1217.08       1344.27        66.23 o                         
   5   6  13        709.69        745.51        46.63 o                         
   6   6  13       6580.54       6149.74       167.41 o                         
   1   7  13        812.84        849.28        31.65 o                         
   2   7  13        758.25        724.81        38.22 o                         
   3   7  13         43.94         19.10        19.33 o                         
   4   7  13        227.44        264.94        30.44 o                         
   5   7  13        161.68        183.75        28.44 o                         
   0   8  13        347.16        339.96        26.41 o                         
   1   8  13         43.99         38.96        13.13 o                         
   2   8  13       2370.38       2318.60        68.82 o                         
   3   8  13         30.20         36.21        24.59 o                         
   4   8  13        790.43        746.56        44.74 o                         
   5   8  13         42.74         58.08        23.45 o                         
   1   9  13        623.58        610.17        27.95 o                         
   2   9  13          4.76         12.82        16.84 o                         
   3   9  13       1102.66       1118.47        45.53 o                         
   4   9  13         22.62         15.93        20.30 o                         
   5   9  13        758.34        739.36        46.51 o                         
   0  10  13       2525.00       2567.26       132.63 o                         
   1  10  13        804.63        811.60        35.48 o                         
   2  10  13        269.63        329.85        27.84 o                         
   3  10  13          2.72         -0.02        16.70 o                         
   4  10  13          9.59         19.64        21.26 o                         
   5  10  13        539.91        565.39        42.42 o                         
   1  11  13       1331.22       1448.26        45.79 o                         
   2  11  13         35.68         23.56        18.41 o                         
   3  11  13       2641.30       2678.38        67.43 o                         
   4  11  13         73.02         52.25        30.78 o                         
   0  12  13          3.90         15.71        30.46 o                         
   1  12  13        877.40        879.45        42.32 o                         
   2  12  13         89.52        112.84        21.78 o                         
   3  12  13          8.63         34.70        21.17 o                         
   4  12  13        517.80        578.64        47.35 o                         
   1  13  13       7450.47       7685.76       145.28 o                         
   2  13  13          8.69         15.85        17.96 o                         
   3  13  13       1401.91       1528.70        60.75 o                         
   4  13  13         18.33         28.69        22.16 o                         
   0  14  13       1072.75       1096.47        87.50 o                         
   1  14  13        108.49        106.87        24.54 o                         
   2  14  13       2813.92       2826.92        70.76 o                         
   3  14  13         35.30         75.73        21.37 o                         
   1  15  13          7.69         23.88        28.01 o                         
   2  15  13        149.59        202.41        28.49 o                         
   3  15  13        614.93        612.84        36.08 o                         
   0  16  13       3062.38       3046.95       131.76 o                         
   1  16  13        761.49        812.00        53.50 o                         
   2  16  13        403.22        377.15        45.57 o                         
   1  17  13         50.38         79.50        37.16 o                         
   0   0  14      14937.95      14176.48       508.29 o                         
   1   0  14        347.23        362.96        30.51 o                         
   2   0  14       3348.31       3255.95       128.54 o                         
   3   0  14         80.57        102.28        67.09 o                         
   4   0  14       2625.34       2645.00       170.34 o                         
   5   0  14       1089.65       1164.95       131.85 o                         
   1   1  14        322.78        358.77        23.74 o                         
   2   1  14        398.10        356.21        42.45 o                         
   3   1  14        962.73       1003.04        57.46 o                         
   4   1  14         37.09         39.89        25.79 o                         
   5   1  14         63.75         76.83        39.06 o                         
   0   2  14        517.32        497.19        37.72 o                         
   1   2  14         39.55         26.25        13.37 o                         
   2   2  14       1009.38       1061.51        57.72 o                         
   3   2  14          0.38          8.79        18.98 o                         
   4   2  14       1109.50       1079.99        62.07 o                         
   1   3  14       1082.99       1088.33        48.42 o                         
   2   3  14         42.27         60.13        20.87 o                         
   3   3  14       1307.70       1204.14        67.78 o                         
   4   3  14          7.99         17.48        24.63 o                         
   0   4  14        576.94        558.73        39.30 o                         
   1   4  14        158.69        136.65        28.01 o                         
   2   4  14        567.69        565.59        38.05 o                         
   3   4  14         24.89         39.78        20.31 o                         
   4   4  14       1117.05       1167.56        56.05 o                         
   1   5  14        533.83        607.14        49.90 o                         
   2   5  14        195.54        155.50        25.09 o                         
   3   5  14       4658.49       4468.77       113.41 o                         
   4   5  14          9.10         -4.84        18.93 o                         
   0   6  14       1667.41       1549.08        87.60 o                         
   1   6  14          3.87         13.74        16.18 o                         
   2   6  14         18.41         10.54        18.45 o                         
   3   6  14          6.89         -3.37        19.87 o                         
   4   6  14        940.28        909.24        50.07 o                         
   1   7  14       3478.53       3561.36        85.18 o                         
   2   7  14        215.80        223.37        24.30 o                         
   3   7  14          5.19        -10.08        23.39 o                         
   4   7  14        219.41        218.98        29.79 o                         
   0   8  14       2269.70       2281.01        84.80 o                         
   1   8  14        314.71        343.81        36.15 o                         
   2   8  14       5086.53       5092.15       108.68 o                         
   3   8  14         23.42         52.38        22.21 o                         
   4   8  14       3574.22       3510.46       140.80 o                         
   1   9  14       1358.99       1396.44        51.04 o                         
   2   9  14        169.58        176.81        27.13 o                         
   3   9  14         16.38         36.15        35.10 o                         
   0  10  14       1240.10       1330.55        90.76 o                         
   1  10  14          1.18          8.66        24.04 o                         
   2  10  14        646.45        684.94        43.35 o                         
   3  10  14         12.84         -6.87        21.94 o                         
   1  11  14        299.24        312.21        31.60 o                         
   2  11  14        235.66        267.54        31.41 o                         
   0  12  14       1897.35       1762.92        96.62 o                         
   1  12  14        163.14        164.51        27.29 o                         
   2  12  14          3.81          1.25        18.88 o                         
   1  13  14        798.68        909.92        73.00 o                         
   1   1  15        220.00        284.13        34.40 o                         
   2   1  15       1134.26       1070.31        59.71 o                         
   0   2  15       1122.18       1127.42        65.45 o                         
   1   2  15        561.19        609.00        45.97 o                         
   2   2  15       2067.34       2114.66        86.53 o                         
   1   3  15       1096.70       1233.91        62.59 o                         
   2   3  15        240.04        198.59        43.23 o                         
   0   4  15        811.28        921.50       110.26 o                         
   1   4  15          0.54         -3.90        22.25 o                         
   2   4  15        338.43        377.06        39.03 o                         
   1   5  15       2892.32       2717.76        83.89 o                         
   2   5  15       2365.04       2318.43       113.32 o                         
   0   6  15       2795.55       2890.38       218.28 o                         
   1   6  15       1312.69       1324.08        66.48 o                         
                                                                                
