# Supplementary material for: Crystal structures of two alkaline earth (M = Ba and Sr) dimanganese(II) iron(III) tris­(orthophosphates)
Source: Acta Crystallogr E Crystallogr Commun. 2017 Apr 28;73(Pt 5):767–70. doi: 10.1107/S2056989017006120 (PMC5418802; doi:10.1107/S2056989017006120)
Supplement: Supplementary file 3 [file e-73-00767-IIsup3.hkl]

data_II                                                                         
_shelx_title ' EL14_D242_DRX14_GS27 in Pbcn'                                    
_shelx_refln_list_code          4                                               
_shelx_F_calc_maximum      351.30                                               
_exptl_crystal_F_000      1019.79                                               
_reflns_d_resolution_high  0.5639                                               
                                                                                
loop_                                                                           
 _space_group_symop_operation_xyz                                               
 'x, y, z'                                                                      
 '-x+1/2, -y+1/2, z+1/2'                                                        
 '-x, y, -z+1/2'                                                                
 'x+1/2, -y+1/2, -z'                                                            
 '-x, -y, -z'                                                                   
 'x-1/2, y-1/2, -z-1/2'                                                         
 'x, -y, z-1/2'                                                                 
 '-x-1/2, y-1/2, z'                                                             
                                                                                
_cell_length_a     6.4304                                                       
_cell_length_b    17.8462                                                       
_cell_length_c     8.4906                                                       
_cell_angle_alpha  90.000                                                       
_cell_angle_beta   90.000                                                       
_cell_angle_gamma  90.000                                                       
                                                                                
_shelx_F_squared_multiplier     1.000                                           
                                                                                
loop_                                                                           
 _refln_index_h                                                                 
 _refln_index_k                                                                 
 _refln_index_l                                                                 
 _refln_F_squared_calc                                                          
 _refln_F_squared_meas                                                          
 _refln_F_squared_sigma                                                         
 _refln_observed_status                                                         
   2   0   0      11295.20      11590.25       238.84 o                         
   4   0   0       2502.28       2387.36        48.74 o                         
   6   0   0      85525.35      90056.70      1694.72 o                         
   8   0   0       7364.52       7236.86       144.77 o                         
  10   0   0        661.42        720.99        57.75 o                         
   1   1   0       3397.80       3805.96        41.71 o                         
   3   1   0      35789.54      39711.75       485.34 o                         
   5   1   0        758.71        779.25        11.65 o                         
   7   1   0        258.86        263.83        11.94 o                         
   9   1   0       2320.05       2337.28        41.32 o                         
  11   1   0         77.27         79.65        31.15 o                         
   2   2   0       8653.34       9110.21        91.31 o                         
   4   2   0       4251.50       4331.99        49.85 o                         
   6   2   0        668.65        651.63        17.00 o                         
   8   2   0        758.37        795.89        20.92 o                         
  10   2   0       1332.11       1414.82        54.21 o                         
   1   3   0       5201.17       5418.25        53.64 o                         
   3   3   0        494.42        439.61         8.88 o                         
   5   3   0        298.28        332.52         7.56 o                         
   7   3   0       3402.46       3446.73        51.76 o                         
   9   3   0        139.33        183.97        16.80 o                         
  11   3   0        476.83        523.66        40.21 o                         
   0   4   0      54709.92      51644.80      1888.87 o                         
   2   4   0       2641.52       2648.25        28.36 o                         
   4   4   0       2486.58       2533.19        32.62 o                         
   6   4   0       9143.93       9261.33       139.36 o                         
   8   4   0        201.97        206.81        13.34 o                         
  10   4   0       2242.10       2123.10       120.13 o                         
   1   5   0      10150.80      10506.79        95.20 o                         
   3   5   0      74038.45      75769.66       759.54 o                         
   5   5   0       7755.65       7751.69        95.15 o                         
   7   5   0       1966.47       1850.25        35.39 o                         
   9   5   0       8982.05       9249.25       322.74 o                         
  11   5   0       1442.61       1408.66        58.74 o                         
   0   6   0      15653.32      15859.14       390.93 o                         
   2   6   0      20292.05      22163.67       214.62 o                         
   4   6   0        170.93        172.65         5.04 o                         
   6   6   0       5934.83       5988.67        83.58 o                         
   8   6   0       1825.76       1795.23        32.85 o                         
  10   6   0       2598.22       2562.40        77.02 o                         
   1   7   0      14965.34      15095.55       139.67 o                         
   3   7   0       5015.74       5521.30        54.91 o                         
   5   7   0      13076.04      13296.43       149.97 o                         
   7   7   0       8369.94       8141.02       113.28 o                         
   9   7   0        967.57        961.58        35.30 o                         
  11   7   0       1552.72       1581.29        62.69 o                         
   0   8   0       1274.11        902.10        32.38 o                         
   2   8   0      22310.31      22133.78       224.95 o                         
   4   8   0      33700.84      34571.66       323.73 o                         
   6   8   0       1733.15       1780.35        30.15 o                         
   8   8   0       7501.05       7453.77        97.47 o                         
  10   8   0       5462.30       5306.97       132.98 o                         
   1   9   0       9855.55      10033.38       100.07 o                         
   3   9   0      15705.13      16053.50       156.38 o                         
   5   9   0       2497.31       2540.30        30.29 o                         
   7   9   0       2139.79       2108.78        33.26 o                         
   9   9   0        878.12        817.90        47.74 o                         
   0  10   0       2006.12       2322.15        41.55 o                         
   2  10   0        164.86        196.21         5.69 o                         
   4  10   0          8.78         18.51         4.44 o                         
   6  10   0        632.13        625.79        15.83 o                         
   8  10   0        140.72        167.38        14.43 o                         
  10  10   0         46.42         46.60        33.30 o                         
   1  11   0        105.88         76.39         4.66 o                         
   3  11   0      36596.72      37314.82       360.76 o                         
   5  11   0        401.69        445.62        11.55 o                         
   7  11   0        756.11        753.45        20.05 o                         
   9  11   0       6696.33       6437.20       155.55 o                         
   0  12   0        619.90        705.80        25.53 o                         
   2  12   0         54.78         46.98         5.14 o                         
   4  12   0        142.04        150.25         6.37 o                         
   6  12   0       1463.12       1425.96        26.71 o                         
   8  12   0        405.48        365.49        32.12 o                         
  10  12   0        933.73        993.22        72.21 o                         
   1  13   0       8071.64       8175.14        84.81 o                         
   3  13   0      14716.51      14520.80       142.75 o                         
   5  13   0       9832.83       9729.41       117.91 o                         
   7  13   0       5377.27       5278.91        72.26 o                         
   9  13   0       2067.95       1908.21        64.50 o                         
   0  14   0       1718.98       1786.44        31.03 o                         
   2  14   0        171.10        183.18         7.64 o                         
   4  14   0         96.67        136.64         7.49 o                         
   6  14   0         56.53         59.47        10.67 o                         
   8  14   0         82.29         90.35        19.93 o                         
  10  14   0         40.04         93.76        45.68 o                         
   1  15   0       3699.45       3558.21        39.36 o                         
   3  15   0      34108.88      34385.46       352.64 o                         
   5  15   0        554.67        530.34        12.82 o                         
   7  15   0        586.37        592.03        21.93 o                         
   9  15   0       9685.45       9290.23       291.43 o                         
   0  16   0      34576.54      35769.86       500.06 o                         
   2  16   0       1303.20       1287.10        20.06 o                         
   4  16   0       1312.29       1331.43        21.51 o                         
   6  16   0      14936.69      14766.92       186.04 o                         
   8  16   0        516.06        525.25        31.01 o                         
   1  17   0       3168.54       3201.61        36.76 o                         
   3  17   0         81.19        121.34        17.94 o                         
   5  17   0       1666.00       1684.08        27.08 o                         
   7  17   0        630.76        660.99        36.58 o                         
   9  17   0        214.46        254.10        50.50 o                         
   0  18   0       2795.60       2620.42        44.36 o                         
   2  18   0       1416.96       1403.36        22.15 o                         
   4  18   0          4.33         -8.49         8.49 o                         
   6  18   0        470.87        492.51        18.81 o                         
   8  18   0        284.68        296.91        27.45 o                         
   1  19   0       4211.25       4207.71        48.88 o                         
   3  19   0         97.31         94.56         9.73 o                         
   5  19   0        461.17        468.87        17.15 o                         
   7  19   0       2236.69       2279.64        74.28 o                         
   9  19   0        281.35        327.87        57.72 o                         
   0  20   0      25620.53      26252.62       372.23 o                         
   2  20   0        172.20        165.18        11.62 o                         
   4  20   0        635.36        607.59        16.96 o                         
   6  20   0      11515.64      11352.94       190.84 o                         
   8  20   0        554.37        522.12        40.53 o                         
   1  21   0       5088.46       4907.00        60.24 o                         
   3  21   0       3591.07       3507.71        79.23 o                         
   5  21   0       1282.77       1260.83        33.25 o                         
   7  21   0       1206.69       1160.61        57.25 o                         
   0  22   0       2408.58       2452.18        50.80 o                         
   2  22   0       1725.03       1727.39        30.05 o                         
   4  22   0       1639.57       1591.89        29.82 o                         
   6  22   0        340.25        306.27        40.89 o                         
   8  22   0        178.94        169.36        36.06 o                         
   1  23   0       1611.91       1621.81        29.17 o                         
   3  23   0        600.77        595.56        19.41 o                         
   5  23   0        596.02        584.05        27.55 o                         
   7  23   0       1363.71       1289.38        62.32 o                         
   0  24   0         22.35         30.05        15.39 o                         
   2  24   0       3432.90       3391.55        67.65 o                         
   4  24   0       4187.75       4148.16        88.73 o                         
   6  24   0        327.20        389.60        99.37 o                         
   1  25   0        447.04        432.02        19.41 o                         
   3  25   0       2388.38       2344.64        43.00 o                         
   5  25   0          1.83          2.12        20.37 o                         
   0  26   0       1077.23       1051.80        39.02 o                         
   2  26   0       1821.25       1788.38        40.50 o                         
   4  26   0       1181.84       1092.34        32.69 o                         
   6  26   0         66.97         97.64        34.22 o                         
   1  27   0         60.16         50.52        19.89 o                         
   3  27   0       5894.58       5832.57        91.04 o                         
   5  27   0        377.55        327.71        29.68 o                         
   0  28   0        553.11        510.50        48.92 o                         
   2  28   0       1788.90       1761.88        45.83 o                         
   4  28   0       3850.35       3776.10        85.87 o                         
   1  29   0       1769.36       1726.35        46.63 o                         
   3  29   0        128.53        132.64        23.20 o                         
   0  30   0        126.53         90.49        33.95 o                         
   2  30   0        119.15        116.90        24.08 o                         
   1  31   0         94.19         93.97        25.05 o                         
   1   1   1       1308.86       1371.72        11.59 o                         
   2   1   1      34423.43      37063.23       388.94 o                         
   3   1   1      11868.53      12951.57       121.19 o                         
   4   1   1       9542.18       9810.65        92.54 o                         
   5   1   1        295.02        322.55         6.73 o                         
   6   1   1        853.61        833.36        12.00 o                         
   7   1   1         12.49         21.40         6.04 o                         
   8   1   1       1501.09       1561.51        21.00 o                         
   9   1   1       1258.14       1241.74        31.78 o                         
  10   1   1       1167.61       1206.85        33.18 o                         
  11   1   1        191.53        232.75        24.86 o                         
   0   2   1       5019.52       4856.75        95.69 o                         
   1   2   1       1076.41       1145.24         8.64 o                         
   2   2   1      40661.29      41883.84       354.64 o                         
   3   2   1       3921.12       4356.07        39.60 o                         
   4   2   1      32855.69      34000.91       318.92 o                         
   5   2   1        468.02        521.23         8.20 o                         
   6   2   1         60.18         98.71        11.22 o                         
   7   2   1        264.84        277.80         8.46 o                         
   8   2   1       9245.70       9239.42        90.85 o                         
   9   2   1        160.40        175.09        11.89 o                         
  10   2   1       7460.38       7271.75       108.61 o                         
  11   2   1         18.07         57.29        21.07 o                         
   1   3   1      21872.24      22220.21       159.63 o                         
   2   3   1       1352.99       1402.12        11.18 o                         
   3   3   1        780.31        720.03         7.57 o                         
   4   3   1       2224.14       2292.64        22.15 o                         
   5   3   1       9641.51       9942.46        89.71 o                         
   6   3   1        235.23        239.79         7.70 o                         
   7   3   1       6444.63       6344.06        66.37 o                         
   8   3   1        252.95        262.61         9.91 o                         
   9   3   1        159.17        178.80        12.03 o                         
  10   3   1        374.46        422.59        27.79 o                         
  11   3   1       1347.55       1361.43        40.35 o                         
   0   4   1       9722.40       9834.80       168.18 o                         
   1   4   1      16686.85      17466.75       120.95 o                         
   2   4   1       6685.33       7343.97        53.86 o                         
   3   4   1         51.27         59.94         2.11 o                         
   4   4   1         81.89         93.87         3.56 o                         
   5   4   1       1835.52       1837.24        19.90 o                         
   6   4   1       4082.20       3993.08        45.21 o                         
   7   4   1        685.81        721.09        14.05 o                         
   8   4   1        800.95        792.31        16.02 o                         
   9   4   1         29.65         43.81        12.51 o                         
  10   4   1        439.53        441.34        21.96 o                         
  11   4   1        473.56        531.95        30.90 o                         
   1   5   1       1380.99       1277.27         9.22 o                         
   2   5   1       2371.45       2109.39        16.08 o                         
   3   5   1      30004.28      30879.48       235.61 o                         
   4   5   1       9632.70      10111.09        80.30 o                         
   5   5   1       3553.77       3521.65        33.61 o                         
   6   5   1          3.10          6.69         5.17 o                         
   7   5   1        951.09        949.20        15.15 o                         
   8   5   1       2114.87       2084.45        26.10 o                         
   9   5   1       2585.30       2535.81        34.78 o                         
  10   5   1       1169.86       1113.03        36.50 o                         
  11   5   1        810.88        930.27        46.66 o                         
   0   6   1      72731.57      68983.54      1098.85 o                         
   1   6   1      13931.96      14130.56        96.49 o                         
   2   6   1      11615.53      11700.43        82.17 o                         
   3   6   1        135.79        140.95         2.81 o                         
   4   6   1       6973.80       7152.62        57.29 o                         
   5   6   1       3597.73       3835.16        36.53 o                         
   6   6   1      17007.60      17158.95       170.18 o                         
   7   6   1       3473.83       3419.68        38.46 o                         
   8   6   1       3746.68       3759.59        45.39 o                         
   9   6   1        440.19        439.75        15.54 o                         
  10   6   1        695.87        774.22        28.20 o                         
  11   6   1        976.33       1029.41        43.75 o                         
   1   7   1       5802.46       5191.93        37.06 o                         
   2   7   1        754.54        877.64         7.31 o                         
   3   7   1       3554.42       3557.37        26.24 o                         
   4   7   1        480.93        528.62         6.28 o                         
   5   7   1       5994.24       5944.56        50.70 o                         
   6   7   1       1021.80       1037.19        15.20 o                         
   7   7   1       4844.36       4755.66        49.03 o                         
   8   7   1        262.47        274.40        10.75 o                         
   9   7   1          4.59         14.27        11.56 o                         
  10   7   1          1.15         19.60        18.33 o                         
  11   7   1       1062.63       1057.29        49.57 o                         
   0   8   1       4833.33       5278.37        56.20 o                         
   1   8   1       3907.63       4205.00        34.99 o                         
   2   8   1        923.34       1014.27         8.92 o                         
   3   8   1        276.55        264.82         4.11 o                         
   4   8   1       5025.83       5119.31        38.34 o                         
   5   8   1        380.25        352.71         6.74 o                         
   6   8   1        239.22        234.57         7.33 o                         
   7   8   1         22.93         26.97         6.47 o                         
   8   8   1        265.77        278.65        11.01 o                         
   9   8   1         12.16         23.45        13.62 o                         
  10   8   1        169.10        209.39        20.39 o                         
  11   8   1         10.53         39.22        23.30 o                         
   1   9   1        606.90        685.01         6.79 o                         
   2   9   1        801.72        849.74         7.91 o                         
   3   9   1      16995.44      17249.20       118.47 o                         
   4   9   1        742.97        726.99         7.46 o                         
   5   9   1        169.88        154.09         5.17 o                         
   6   9   1        260.02        259.71         7.83 o                         
   7   9   1        121.45        133.59         7.87 o                         
   8   9   1        121.78        142.40         9.45 o                         
   9   9   1       3103.47       2959.66        61.58 o                         
  10   9   1        247.03        259.49        21.65 o                         
   0  10   1      51303.00      51451.22       518.82 o                         
   1  10   1      29202.14      30031.54       208.98 o                         
   2  10   1       3184.43       3125.95        23.76 o                         
   3  10   1         17.34         14.93         2.51 o                         
   4  10   1       4211.22       4121.52        30.27 o                         
   5  10   1       8262.11       8253.34        65.49 o                         
   6  10   1       8972.78       8903.87        79.78 o                         
   7  10   1       5723.94       5617.40        55.25 o                         
   8  10   1       2132.96       2039.71        27.78 o                         
   9  10   1        684.49        715.62        28.93 o                         
  10  10   1        544.47        591.58        26.66 o                         
   1  11   1       9499.59       9380.02        66.72 o                         
   2  11   1        386.67        364.27         5.55 o                         
   3  11   1      22541.04      22678.81       155.80 o                         
   4  11   1       1588.60       1612.78        14.14 o                         
   5  11   1       7873.99       7755.10        62.00 o                         
   6  11   1         23.45         23.77         5.72 o                         
   7  11   1       3460.64       3398.49        36.20 o                         
   8  11   1        526.44        513.83        13.75 o                         
   9  11   1       5078.99       4934.21        87.53 o                         
  10  11   1        421.51        454.31        30.51 o                         
   0  12   1        548.65        618.93        10.33 o                         
   1  12   1       2622.02       2638.20        20.80 o                         
   2  12   1         81.65         96.28         3.90 o                         
   3  12   1          5.31          2.43         3.08 o                         
   4  12   1         64.18         81.60         4.65 o                         
   5  12   1        794.68        811.28        10.35 o                         
   6  12   1         43.55         61.01         6.32 o                         
   7  12   1        343.44        336.74        11.12 o                         
   8  12   1         64.83         71.85         9.78 o                         
   9  12   1         67.36         85.32        19.66 o                         
  10  12   1         56.65         75.63        29.10 o                         
   1  13   1      18959.22      19341.27       136.19 o                         
   2  13   1        656.80        643.35         8.31 o                         
   3  13   1       1492.49       1479.47        13.51 o                         
   4  13   1        113.14        112.10         4.64 o                         
   5  13   1       4304.88       4321.29        36.74 o                         
   6  13   1         68.92         82.60         6.83 o                         
   7  13   1       7519.75       7456.20        75.63 o                         
   8  13   1        106.36        106.78        12.95 o                         
   9  13   1        512.98        561.87        42.13 o                         
  10  13   1        111.82        127.77        35.25 o                         
   0  14   1        291.54        271.73         7.92 o                         
   1  14   1       2808.48       3041.36        25.29 o                         
   2  14   1       2024.81       2114.54        18.97 o                         
   3  14   1         85.17         84.08         4.41 o                         
   4  14   1       3402.62       3505.71        27.91 o                         
   5  14   1       1423.85       1374.65        14.45 o                         
   6  14   1        253.69        261.63         9.18 o                         
   7  14   1       2584.50       2550.95        31.61 o                         
   8  14   1        235.22        278.30        17.29 o                         
   9  14   1        440.84        449.80        25.95 o                         
  10  14   1        555.43        576.67        43.08 o                         
   1  15   1       3235.82       3197.83        25.38 o                         
   2  15   1       4062.43       4005.68        32.94 o                         
   3  15   1       1990.46       2030.89        18.92 o                         
   4  15   1       3471.93       3515.15        29.10 o                         
   5  15   1       2472.04       2413.47        21.81 o                         
   6  15   1         37.39         28.62         7.98 o                         
   7  15   1       1447.98       1379.88        22.28 o                         
   8  15   1       1170.74       1110.58        28.79 o                         
   9  15   1        184.06        172.67        36.56 o                         
  10  15   1        740.94        862.46        65.37 o                         
   0  16   1        666.80        697.68        12.77 o                         
   1  16   1       4077.92       4211.73        32.60 o                         
   2  16   1       1495.98       1438.67        14.81 o                         
   3  16   1         58.84         66.10         5.21 o                         
   4  16   1        214.34        200.71         6.49 o                         
   5  16   1       1348.46       1306.04        15.07 o                         
   6  16   1         11.44         12.59         8.33 o                         
   7  16   1       1092.36       1097.06        20.54 o                         
   8  16   1        156.37        191.24        33.31 o                         
   9  16   1         56.00         52.95        20.60 o                         
   1  17   1       1792.09       1778.94        16.38 o                         
   2  17   1       4159.77       4071.06        35.13 o                         
   3  17   1        654.05        693.47        10.67 o                         
   4  17   1       2579.21       2593.29        24.77 o                         
   5  17   1       1312.82       1292.92        16.93 o                         
   6  17   1        234.09        241.77        10.92 o                         
   7  17   1       1133.87       1120.72        23.49 o                         
   8  17   1        958.26        964.27        35.50 o                         
   9  17   1        288.89        309.75        26.25 o                         
   0  18   1       1079.76       1088.03        17.38 o                         
   1  18   1        453.15        453.63         8.46 o                         
   2  18   1       8354.87       8371.88        70.67 o                         
   3  18   1        296.91        301.80         8.05 o                         
   4  18   1       9585.76       9429.96        76.59 o                         
   5  18   1        411.18        395.37        11.14 o                         
   6  18   1        299.71        317.14        12.59 o                         
   7  18   1        339.12        329.75        23.70 o                         
   8  18   1       3839.75       3892.07        75.86 o                         
   9  18   1        128.64        182.91        37.30 o                         
   1  19   1       7251.51       7253.40        57.89 o                         
   2  19   1       1637.62       1648.10        18.58 o                         
   3  19   1       1697.41       1692.87        18.70 o                         
   4  19   1       3051.36       2970.54        29.29 o                         
   5  19   1       2997.06       3026.28        32.85 o                         
   6  19   1          3.62          8.63        10.38 o                         
   7  19   1       1789.92       1792.28        40.34 o                         
   8  19   1       1115.36       1113.40        46.58 o                         
   9  19   1       1316.32       1327.07       136.42 o                         
   0  20   1        735.07        723.53        15.91 o                         
   1  20   1        244.73        237.08         8.14 o                         
   2  20   1        321.99        312.65         9.34 o                         
   3  20   1        369.46        372.42         9.82 o                         
   4  20   1         38.75         53.35         7.90 o                         
   5  20   1         61.68         54.43         9.20 o                         
   6  20   1         27.99         62.83        13.12 o                         
   7  20   1        108.97        117.03        38.99 o                         
   8  20   1        217.94        212.90        34.08 o                         
   1  21   1       4590.62       4599.23        41.70 o                         
   2  21   1       5485.33       5432.09        49.98 o                         
   3  21   1       4853.36       4816.58        43.98 o                         
   4  21   1       4002.10       4024.44        39.66 o                         
   5  21   1       2267.83       2231.38        30.63 o                         
   6  21   1        234.12        232.95        19.53 o                         
   7  21   1       1866.24       1842.81        48.81 o                         
   8  21   1       1677.08       1652.82        67.92 o                         
   0  22   1        139.09        169.77        10.99 o                         
   1  22   1         73.61         92.62         7.67 o                         
   2  22   1          9.62         13.08         7.93 o                         
   3  22   1         35.35         32.27         8.02 o                         
   4  22   1        391.25        397.11        11.72 o                         
   5  22   1        221.53        228.57        12.63 o                         
   6  22   1        270.48        269.92        18.64 o                         
   7  22   1        411.12        430.44        36.55 o                         
   8  22   1         15.42         48.69        35.33 o                         
   1  23   1        819.14        835.72        14.92 o                         
   2  23   1         74.06         99.47        10.27 o                         
   3  23   1        445.23        440.50        12.81 o                         
   4  23   1         57.36         78.43         9.65 o                         
   5  23   1        401.96        367.30        16.41 o                         
   6  23   1          8.40          3.27        16.68 o                         
   7  23   1        629.74        579.80        30.68 o                         
   0  24   1       2340.44       2263.73        35.51 o                         
   1  24   1         79.26         84.38         9.06 o                         
   2  24   1        548.85        566.81        17.85 o                         
   3  24   1         20.77         38.03         9.86 o                         
   4  24   1        151.37        171.08        11.51 o                         
   5  24   1          1.78         14.44        13.98 o                         
   6  24   1       2180.95       2161.76        47.52 o                         
   7  24   1         15.47         13.24        26.16 o                         
   1  25   1        131.85        127.31        11.61 o                         
   2  25   1       2961.11       2842.37        36.69 o                         
   3  25   1        515.17        533.19        14.92 o                         
   4  25   1       1623.46       1577.78        29.56 o                         
   5  25   1        550.60        497.78        21.49 o                         
   6  25   1        117.97        117.54        20.60 o                         
   0  26   1       8418.12       8189.60       119.79 o                         
   1  26   1       3111.42       3083.59        39.38 o                         
   2  26   1       3226.15       3193.92        40.20 o                         
   3  26   1        191.04        186.61        12.80 o                         
   4  26   1       4080.31       4064.92        55.44 o                         
   5  26   1       1560.02       1530.35        34.25 o                         
   6  26   1       6585.49       6581.00       134.08 o                         
   1  27   1         62.47         64.94        13.56 o                         
   2  27   1         99.98         70.86        13.55 o                         
   3  27   1        757.14        729.98        19.57 o                         
   4  27   1        150.30        152.55        15.73 o                         
   5  27   1         27.03         17.28        19.74 o                         
   0  28   1         10.68          8.82        18.01 o                         
   1  28   1        147.62        152.85        14.93 o                         
   2  28   1          6.49         16.94        14.39 o                         
   3  28   1         84.39         96.61        13.80 o                         
   4  28   1         37.88         54.58        19.88 o                         
   5  28   1        180.88        178.04        26.32 o                         
   1  29   1        766.71        729.13        21.33 o                         
   2  29   1        157.87        146.14        16.32 o                         
   3  29   1         18.87         30.87        13.84 o                         
   4  29   1         74.02         90.54        22.53 o                         
   0  30   1         91.86         80.26        23.12 o                         
   1  30   1       1218.40       1190.20        28.79 o                         
   2  30   1        123.63        157.40        19.30 o                         
   3  30   1          0.15         19.10        14.59 o                         
   1  31   1       1474.09       1427.02        34.39 o                         
   2  31   1          1.97         -2.20        20.11 o                         
   0   0   2      13910.34      13687.05       398.94 o                         
   1   0   2       9121.79       9601.11       142.40 o                         
   2   0   2      49474.38      48738.77       503.89 o                         
   3   0   2       6036.77       6741.95        90.37 o                         
   4   0   2      47241.93      48783.63       648.41 o                         
   5   0   2        677.97        799.94        14.12 o                         
   6   0   2       5917.21       5867.33        74.71 o                         
   7   0   2       3027.21       2991.85        45.60 o                         
   8   0   2      12305.92      12190.35       184.92 o                         
   9   0   2        360.94        350.45        19.73 o                         
  10   0   2       9474.05       9182.81       173.38 o                         
  11   0   2       1152.24       1084.44       156.06 o                         
   1   1   2        657.32        773.59         8.11 o                         
   2   1   2       4249.47       4217.55        31.16 o                         
   3   1   2       1552.36       1620.69        15.63 o                         
   4   1   2       8140.00       8372.66        79.46 o                         
   5   1   2         90.72        101.24         4.65 o                         
   6   1   2         15.19         21.12         4.35 o                         
   7   1   2        122.03        136.26         7.13 o                         
   8   1   2       3032.79       3010.92        37.77 o                         
   9   1   2        557.77        594.90        16.59 o                         
  10   1   2       1586.69       1536.60        32.66 o                         
  11   1   2         53.17         95.67        24.99 o                         
   0   2   2      30724.87      28203.61       663.30 o                         
   1   2   2       2210.93       2354.47        19.29 o                         
   2   2   2       1012.90       1068.60        10.42 o                         
   3   2   2        731.24        857.61         8.76 o                         
   4   2   2         47.19         55.06         3.27 o                         
   5   2   2       1770.17       1736.45        19.12 o                         
   6   2   2       4935.44       4963.06        47.29 o                         
   7   2   2        554.41        561.64        11.61 o                         
   8   2   2        383.89        400.03        12.79 o                         
   9   2   2         16.76         23.41        10.42 o                         
  10   2   2        193.25        215.65        17.49 o                         
  11   2   2         97.60        135.94        22.21 o                         
   1   3   2      14325.08      14514.59       114.92 o                         
   2   3   2       1475.81       1257.80        10.64 o                         
   3   3   2       3621.84       3788.75        33.25 o                         
   4   3   2       2045.00       2084.90        19.57 o                         
   5   3   2       4313.27       4415.01        39.68 o                         
   6   3   2        646.35        650.56         9.47 o                         
   7   3   2       2879.19       2919.96        35.47 o                         
   8   3   2       2209.16       2171.90        29.61 o                         
   9   3   2         71.02         75.14        11.19 o                         
  10   3   2       1188.93       1181.39        29.24 o                         
  11   3   2        618.20        681.55        31.64 o                         
   0   4   2       8756.85       8881.73       139.46 o                         
   1   4   2       6710.16       6546.63        55.23 o                         
   2   4   2         11.96         42.35         3.19 o                         
   3   4   2        173.44        157.97         3.60 o                         
   4   4   2         97.52        123.10         4.27 o                         
   5   4   2       1684.63       1806.65        17.91 o                         
   6   4   2       3112.99       3111.45        30.58 o                         
   7   4   2       1003.86       1033.77        17.25 o                         
   8   4   2         58.71         68.65         9.61 o                         
   9   4   2        406.82        458.38        16.81 o                         
  10   4   2        149.83        166.25        16.88 o                         
  11   4   2        609.31        650.98        31.14 o                         
   1   5   2      28645.77      27229.29       256.79 o                         
   2   5   2         88.96         73.72         3.50 o                         
   3   5   2       1141.89        984.51         9.35 o                         
   4   5   2       1668.11       1766.08        16.41 o                         
   5   5   2      14580.72      14785.04       126.22 o                         
   6   5   2          3.42         10.90         4.37 o                         
   7   5   2       9311.89       9164.79        98.82 o                         
   8   5   2        233.24        271.05        16.04 o                         
   9   5   2        241.02        229.84        14.45 o                         
  10   5   2         28.52         29.70        14.35 o                         
  11   5   2       2767.04       2733.05        90.49 o                         
   0   6   2        977.39        832.44        11.54 o                         
   1   6   2       4836.52       5614.66        49.67 o                         
   2   6   2         52.07         63.38         2.46 o                         
   3   6   2        249.57        309.13         4.85 o                         
   4   6   2         69.50         86.29         5.09 o                         
   5   6   2        506.63        501.18         7.50 o                         
   6   6   2       2330.96       2268.09        22.81 o                         
   7   6   2       1192.81       1147.31        18.30 o                         
   8   6   2         43.62         69.13        10.44 o                         
   9   6   2          6.68         10.78        11.58 o                         
  10   6   2        128.62        146.11        16.44 o                         
  11   6   2        247.48        288.10        25.79 o                         
   1   7   2      12612.50      12983.91       118.94 o                         
   2   7   2      12829.76      13157.52        91.04 o                         
   3   7   2       7673.89       7772.72        60.70 o                         
   4   7   2       3478.85       3419.70        30.06 o                         
   5   7   2       4488.02       4370.10        38.15 o                         
   6   7   2        680.65        651.62        10.83 o                         
   7   7   2       2276.70       2190.32        28.74 o                         
   8   7   2        828.30        807.06        19.54 o                         
   9   7   2       1629.56       1589.99        28.30 o                         
  10   7   2        677.49        711.87        29.41 o                         
  11   7   2        727.70        789.06        41.15 o                         
   0   8   2      32784.77      32232.90       308.10 o                         
   1   8   2      12244.77      12348.02        89.65 o                         
   2   8   2      39535.88      39084.04       270.86 o                         
   3   8   2        590.89        618.47         6.87 o                         
   4   8   2      21801.55      22309.51       164.64 o                         
   5   8   2      10567.74      10616.60        88.67 o                         
   6   8   2       5772.70       5707.85        54.49 o                         
   7   8   2       6669.24       6520.70        68.94 o                         
   8   8   2       9039.93       8850.50       104.24 o                         
   9   8   2        225.60        214.86        16.38 o                         
  10   8   2       4299.60       4142.35        63.62 o                         
   1   9   2         69.60         92.74         3.15 o                         
   2   9   2       2731.52       2939.96        22.53 o                         
   3   9   2       8294.31       8343.83        59.88 o                         
   4   9   2       4016.16       4043.45        31.81 o                         
   5   9   2        309.46        301.25         6.46 o                         
   6   9   2         41.76         45.67         5.98 o                         
   7   9   2         72.48        117.98        12.81 o                         
   8   9   2        434.08        440.18        17.09 o                         
   9   9   2       1722.55       1708.34        33.99 o                         
  10   9   2        266.28        311.63        19.53 o                         
   0  10   2         16.36         31.00         3.60 o                         
   1  10   2        154.75        186.66         3.87 o                         
   2  10   2        220.42        249.43         4.54 o                         
   3  10   2         20.41         17.10         2.70 o                         
   4  10   2        562.69        592.91         7.55 o                         
   5  10   2         14.93         12.57         3.98 o                         
   6  10   2        388.53        406.95        10.90 o                         
   7  10   2         32.32         41.99         7.94 o                         
   8  10   2         97.30        113.51        11.24 o                         
   9  10   2          3.69          0.24        13.75 o                         
  10  10   2         26.95         26.54        18.10 o                         
   1  11   2       6606.19       6688.88        49.56 o                         
   2  11   2       2520.51       2606.53        21.08 o                         
   3  11   2       2733.37       2727.64        21.49 o                         
   4  11   2        821.91        865.48         9.50 o                         
   5  11   2       1758.77       1855.29        17.79 o                         
   6  11   2        130.55        137.15         7.29 o                         
   7  11   2       2531.87       2531.48        30.11 o                         
   8  11   2         29.02         26.60        10.75 o                         
   9  11   2        315.59        307.30        18.31 o                         
  10  11   2         17.09         -1.61        19.65 o                         
   0  12   2       1178.66       1124.56        14.97 o                         
   1  12   2      10491.81      10693.59        78.33 o                         
   2  12   2        851.46        834.23         9.31 o                         
   3  12   2       3279.53       3123.61        25.21 o                         
   4  12   2       1069.97        993.70        10.74 o                         
   5  12   2       7394.87       7369.79        57.53 o                         
   6  12   2        232.61        222.63         8.43 o                         
   7  12   2       1785.42       1766.88        23.86 o                         
   8  12   2        188.62        191.30        13.22 o                         
   9  12   2        211.59        242.26        18.21 o                         
  10  12   2         57.26         66.47        30.21 o                         
   1  13   2      18875.63      18656.05       134.99 o                         
   2  13   2       5783.62       5746.16        45.14 o                         
   3  13   2      14278.81      14267.22       104.98 o                         
   4  13   2       1292.49       1316.27        13.23 o                         
   5  13   2       8814.47       8711.31        69.75 o                         
   6  13   2        620.20        624.06        13.11 o                         
   7  13   2       6120.01       5927.34        61.60 o                         
   8  13   2        613.21        601.82        20.37 o                         
   9  13   2       3803.97       3750.57        64.84 o                         
  10  13   2        298.72        300.66        33.21 o                         
   0  14   2       2145.65       2181.76        25.81 o                         
   1  14   2        639.05        633.39         8.29 o                         
   2  14   2        696.18        769.43         9.86 o                         
   3  14   2        550.31        534.70         8.06 o                         
   4  14   2       1076.70       1091.45        11.69 o                         
   5  14   2       1549.30       1522.21        17.18 o                         
   6  14   2       1004.65        978.56        16.12 o                         
   7  14   2        630.38        651.50        15.83 o                         
   8  14   2        216.42        229.08        15.78 o                         
   9  14   2          9.40          1.36        19.77 o                         
  10  14   2        142.57        166.61        36.48 o                         
   1  15   2       8788.71       8891.51        66.35 o                         
   2  15   2       6351.43       6321.44        51.62 o                         
   3  15   2       1616.02       1597.54        15.92 o                         
   4  15   2       2336.98       2348.47        21.05 o                         
   5  15   2       6219.35       6176.41        53.01 o                         
   6  15   2        229.76        229.77         9.93 o                         
   7  15   2       5113.73       5105.09        55.06 o                         
   8  15   2        509.77        495.27        20.64 o                         
   9  15   2        382.26        417.51        26.87 o                         
   0  16   2        221.54        260.67         8.62 o                         
   1  16   2       6439.44       6589.70        52.66 o                         
   2  16   2       5778.59       5876.74        48.52 o                         
   3  16   2        109.45        118.56         5.79 o                         
   4  16   2       6392.71       6332.17        52.36 o                         
   5  16   2       2759.07       2717.90        29.75 o                         
   6  16   2        343.57        345.70        11.64 o                         
   7  16   2       1104.69       1072.20        21.94 o                         
   8  16   2       2081.53       2090.29        40.21 o                         
   9  16   2        233.08        270.56        26.08 o                         
   1  17   2        212.58        223.28         7.03 o                         
   2  17   2       3374.77       3395.16        30.17 o                         
   3  17   2       2226.66       2245.21        21.98 o                         
   4  17   2       1442.86       1420.05        17.05 o                         
   5  17   2         18.73         26.96         8.31 o                         
   6  17   2        275.71        262.88        11.87 o                         
   7  17   2         35.08         62.14        12.80 o                         
   8  17   2       1263.17       1255.07        40.33 o                         
   9  17   2       1093.59       1222.96        68.43 o                         
   0  18   2        922.88        914.03        18.91 o                         
   1  18   2         34.62         55.81         5.80 o                         
   2  18   2        620.91        612.24        11.00 o                         
   3  18   2         16.43          2.49         6.08 o                         
   4  18   2        445.60        431.00        13.60 o                         
   5  18   2        603.95        585.96        14.10 o                         
   6  18   2        746.62        732.52        17.51 o                         
   7  18   2        814.50        790.45        36.08 o                         
   8  18   2        292.29        264.93        25.62 o                         
   9  18   2         64.73        110.14        28.64 o                         
   1  19   2       2496.25       2513.06        27.22 o                         
   2  19   2       2692.78       2664.02        26.26 o                         
   3  19   2       1789.72       1771.70        20.12 o                         
   4  19   2       3486.25       3373.42        33.67 o                         
   5  19   2       2197.38       2196.34        27.60 o                         
   6  19   2         60.75         70.18        12.46 o                         
   7  19   2       1041.90       1033.46        30.39 o                         
   8  19   2       2775.37       2654.28        83.39 o                         
   0  20   2         31.09         56.26        12.83 o                         
   1  20   2       3169.34       3145.14        30.21 o                         
   2  20   2       4822.56       4736.69        44.25 o                         
   3  20   2          3.17         15.13         7.04 o                         
   4  20   2       4774.37       4645.02        44.12 o                         
   5  20   2        712.61        715.67        16.83 o                         
   6  20   2         28.77         30.44        11.69 o                         
   7  20   2        356.06        329.79        25.58 o                         
   8  20   2       1784.74       1896.32        72.95 o                         
   1  21   2       2305.52       2316.00        24.35 o                         
   2  21   2       1320.76       1290.23        17.90 o                         
   3  21   2       2561.27       2519.56        26.60 o                         
   4  21   2        140.03        146.30         9.31 o                         
   5  21   2       2222.67       2202.53        33.28 o                         
   6  21   2        251.45        267.72        15.02 o                         
   7  21   2       1181.71       1166.38        60.92 o                         
   8  21   2        131.63        142.13        37.29 o                         
   0  22   2       2362.21       2408.35        49.86 o                         
   1  22   2        173.71        161.89         8.97 o                         
   2  22   2         33.25         47.77         8.66 o                         
   3  22   2         81.11         83.69         8.74 o                         
   4  22   2         50.46         59.92         9.18 o                         
   5  22   2         20.96         29.38        10.38 o                         
   6  22   2       1521.93       1521.06        30.35 o                         
   7  22   2        144.23        135.43        41.28 o                         
   8  22   2         31.85         66.04        34.84 o                         
   1  23   2       2557.68       2552.58        28.90 o                         
   2  23   2       2644.25       2564.05        30.07 o                         
   3  23   2        804.87        799.01        16.38 o                         
   4  23   2       2344.13       2310.20        29.46 o                         
   5  23   2        945.22        929.52        26.30 o                         
   6  23   2        193.14        191.92        23.20 o                         
   7  23   2        881.29        897.13        53.32 o                         
   0  24   2       4451.78       4370.41        60.74 o                         
   1  24   2       1243.93       1268.00        19.69 o                         
   2  24   2       2475.25       2421.07        30.91 o                         
   3  24   2         34.05         40.04         9.97 o                         
   4  24   2       1828.34       1811.26        26.99 o                         
   5  24   2        928.27        901.39        23.26 o                         
   6  24   2       2550.49       2520.13        57.80 o                         
   7  24   2       1061.17       1036.69        81.85 o                         
   1  25   2        356.68        367.27        13.30 o                         
   2  25   2        143.53        147.08        11.95 o                         
   3  25   2        711.57        697.29        16.65 o                         
   4  25   2          5.78         10.54        12.06 o                         
   5  25   2         69.13         72.42        15.07 o                         
   6  25   2         69.13         71.65        22.40 o                         
   0  26   2       1652.12       1623.55        37.42 o                         
   1  26   2        633.78        615.54        17.43 o                         
   2  26   2        111.42        129.35        13.59 o                         
   3  26   2         48.34         56.41        12.04 o                         
   4  26   2         26.53         46.33        13.82 o                         
   5  26   2        210.63        194.14        18.70 o                         
   6  26   2       1022.41       1056.65        46.79 o                         
   1  27   2       1021.18        985.68        22.56 o                         
   2  27   2        717.63        726.64        20.20 o                         
   3  27   2         38.03         26.92        13.09 o                         
   4  27   2       1549.02       1465.73        28.70 o                         
   5  27   2        497.64        492.49        28.20 o                         
   0  28   2       1233.87       1224.11        34.74 o                         
   1  28   2        746.46        709.77        20.48 o                         
   2  28   2       2961.19       3005.73        41.38 o                         
   3  28   2          0.91         17.51        12.74 o                         
   4  28   2       2613.57       2639.93        62.78 o                         
   5  28   2       1206.87       1225.03        50.73 o                         
   1  29   2        742.40        704.44        20.81 o                         
   2  29   2          5.98         21.30        15.47 o                         
   3  29   2       1031.83       1007.92        32.51 o                         
   4  29   2         21.70         31.67        16.63 o                         
   0  30   2         62.71         70.71        21.39 o                         
   1  30   2        512.77        504.21        19.69 o                         
   2  30   2        145.77        128.73        20.45 o                         
   3  30   2         45.85         69.89        20.29 o                         
   1  31   2        378.14        338.16        21.56 o                         
   1   1   3         62.20         33.03         2.02 o                         
   2   1   3        162.29        153.45         2.91 o                         
   3   1   3        826.12        946.43         8.08 o                         
   4   1   3        642.23        681.87         8.16 o                         
   5   1   3       2613.88       2745.30        25.82 o                         
   6   1   3        161.04        173.16         6.20 o                         
   7   1   3        634.69        637.37        13.42 o                         
   8   1   3        535.96        524.58        14.96 o                         
   9   1   3        205.17        209.62        13.86 o                         
  10   1   3        475.46        477.51        20.63 o                         
  11   1   3         15.17         15.80        17.76 o                         
   0   2   3     123412.80      94824.36      5549.35 o                         
   1   2   3       2722.06       2527.95        20.75 o                         
   2   2   3      10931.31      11323.40        97.84 o                         
   3   2   3       1225.03       1379.05        11.30 o                         
   4   2   3       3040.60       3033.34        27.36 o                         
   5   2   3       5260.04       5244.88        46.90 o                         
   6   2   3      44495.77      45980.47       427.76 o                         
   7   2   3        684.66        692.95        14.14 o                         
   8   2   3       1682.15       1655.91        24.95 o                         
   9   2   3         28.42         37.41        12.00 o                         
  10   2   3         55.21         43.94        15.59 o                         
  11   2   3        478.28        472.98        25.80 o                         
   1   3   3       4059.04       3938.57        34.57 o                         
   2   3   3       6194.31       6617.26        53.39 o                         
   3   3   3      37888.79      38451.66       346.77 o                         
   4   3   3        226.24        247.79         4.55 o                         
   5   3   3       3696.62       3688.65        35.35 o                         
   6   3   3        144.42        156.26         6.01 o                         
   7   3   3        643.84        616.22        13.69 o                         
   8   3   3        272.64        286.28        11.88 o                         
   9   3   3       6068.50       6041.98        75.79 o                         
  10   3   3         49.49         56.33        15.53 o                         
  11   3   3        631.14        673.74        37.74 o                         
   0   4   3         94.60        115.52         4.26 o                         
   1   4   3        806.90       1071.83         9.69 o                         
   2   4   3       3993.20       3969.98        33.64 o                         
   3   4   3         17.44         17.15         2.11 o                         
   4   4   3       8042.37       8197.42        68.67 o                         
   5   4   3       1244.01       1283.04        13.34 o                         
   6   4   3         70.77         79.63         5.45 o                         
   7   4   3       1158.53       1146.58        20.07 o                         
   8   4   3       2011.60       1972.46        28.04 o                         
   9   4   3          2.57         18.20        12.13 o                         
  10   4   3       1100.41       1109.53        29.39 o                         
  11   4   3        263.49        331.60        55.28 o                         
   1   5   3      22887.06      22563.80       275.75 o                         
   2   5   3        870.16        980.43         9.55 o                         
   3   5   3        695.04        812.97         7.86 o                         
   4   5   3        526.27        507.17         7.14 o                         
   5   5   3       2950.83       3092.76        31.90 o                         
   6   5   3        239.45        235.78         9.55 o                         
   7   5   3       4287.88       4152.43        51.49 o                         
   8   5   3        152.18        168.70        10.74 o                         
   9   5   3        363.34        405.57        17.74 o                         
  10   5   3        358.25        394.32        19.76 o                         
  11   5   3        851.97        890.09        36.88 o                         
   0   6   3        614.93        772.23        11.03 o                         
   1   6   3         67.17         76.16         3.03 o                         
   2   6   3      24114.87      24120.89       184.11 o                         
   3   6   3         35.98         49.45         2.62 o                         
   4   6   3      20330.85      20780.99       170.08 o                         
   5   6   3         54.43         66.68         4.15 o                         
   6   6   3        261.40        281.65         8.21 o                         
   7   6   3        201.90        212.52        11.29 o                         
   8   6   3       4583.01       4498.07        57.04 o                         
   9   6   3          3.83         25.68        17.48 o                         
  10   6   3       5563.54       5407.21        72.20 o                         
   1   7   3       6545.15       6589.71        56.37 o                         
   2   7   3       5980.33       6148.97        46.10 o                         
   3   7   3      27063.25      27382.97       220.67 o                         
   4   7   3       1146.89       1196.47        11.90 o                         
   5   7   3        365.08        380.97         7.21 o                         
   6   7   3        298.17        308.25         8.09 o                         
   7   7   3         42.55         44.42         9.38 o                         
   8   7   3       2182.30       2167.92        38.05 o                         
   9   7   3       8981.17       8698.58       107.62 o                         
  10   7   3        569.74        588.24        30.00 o                         
   0   8   3       8995.96       9001.78       126.67 o                         
   1   8   3         83.61        111.59         3.90 o                         
   2   8   3        185.37        221.04         5.77 o                         
   3   8   3         43.01         40.34         2.98 o                         
   4   8   3        912.04        848.17         9.59 o                         
   5   8   3        431.72        413.87         8.13 o                         
   6   8   3       1469.98       1473.77        18.40 o                         
   7   8   3        629.54        618.49        17.75 o                         
   8   8   3         68.91         76.47        10.70 o                         
   9   8   3          6.18          1.19        13.69 o                         
  10   8   3          5.22         -5.01        15.36 o                         
   1   9   3       5307.75       5196.23        45.17 o                         
   2   9   3       1076.71       1063.93         9.98 o                         
   3   9   3       6146.69       6256.49        48.94 o                         
   4   9   3       1829.79       1893.48        17.12 o                         
   5   9   3       2751.85       2713.89        26.26 o                         
   6   9   3         95.15        106.61         6.09 o                         
   7   9   3       4128.97       3969.57        50.61 o                         
   8   9   3       1926.80       1872.19        30.05 o                         
   9   9   3       1174.05       1087.68        28.33 o                         
  10   9   3        516.38        490.68        22.17 o                         
   0  10   3        137.72        108.76         5.19 o                         
   1  10   3        513.97        502.08         7.69 o                         
   2  10   3      11957.65      11819.65        98.82 o                         
   3  10   3       1248.67       1253.89        12.40 o                         
   4  10   3       6926.22       7063.21        54.41 o                         
   5  10   3          9.91         11.18         4.63 o                         
   6  10   3        848.29        817.25        12.92 o                         
   7  10   3         21.17         15.51         9.43 o                         
   8  10   3       2215.06       2244.87        34.38 o                         
   9  10   3          2.47        -14.22        14.22 o                         
  10  10   3       3054.73       2973.95        48.50 o                         
   1  11   3      21052.38      21102.81       159.02 o                         
   2  11   3       3487.92       3474.52        28.52 o                         
   3  11   3       1799.55       1809.00        17.18 o                         
   4  11   3       1513.92       1556.46        15.66 o                         
   5  11   3       6453.84       6367.01        55.18 o                         
   6  11   3          5.52          1.02         5.83 o                         
   7  11   3       7444.79       7271.47        81.77 o                         
   8  11   3       1468.54       1458.64        25.51 o                         
   9  11   3        910.15        856.65        26.40 o                         
  10  11   3        361.04        341.99        22.00 o                         
   0  12   3         68.30         93.51         5.54 o                         
   1  12   3       2185.62       2127.67        19.08 o                         
   2  12   3        185.71        201.14         5.37 o                         
   3  12   3        293.16        261.36         5.66 o                         
   4  12   3         59.07         83.44         8.80 o                         
   5  12   3       1911.79       1916.01        19.24 o                         
   6  12   3         53.07         56.95         6.66 o                         
   7  12   3        722.67        728.13        17.62 o                         
   8  12   3         35.18         72.02        15.25 o                         
   9  12   3          4.01         10.97        15.83 o                         
  10  12   3         84.17        109.03        26.05 o                         
   1  13   3        787.70        825.41         9.87 o                         
   2  13   3        996.95       1076.83        13.18 o                         
   3  13   3      38224.90      38333.70       295.01 o                         
   4  13   3        886.62        890.66        11.56 o                         
   5  13   3       3720.85       3599.95        32.46 o                         
   6  13   3         27.30         38.13         6.91 o                         
   7  13   3        194.31        203.76        12.05 o                         
   8  13   3       1946.90       1953.11        35.39 o                         
   9  13   3       8441.94       8296.18       139.92 o                         
  10  13   3        456.29        440.11        30.34 o                         
   0  14   3      23265.95      23156.29       258.42 o                         
   1  14   3        247.37        258.33         6.42 o                         
   2  14   3        345.41        360.11         7.39 o                         
   3  14   3        170.76        149.84         5.91 o                         
   4  14   3         92.00        128.61         9.23 o                         
   5  14   3        357.74        361.83         8.60 o                         
   6  14   3       4818.51       4811.41        48.36 o                         
   7  14   3        117.66        125.69        11.74 o                         
   8  14   3        401.66        443.55        19.24 o                         
   9  14   3         27.53         37.16        27.54 o                         
   1  15   3       2088.59       2143.01        20.89 o                         
   2  15   3        626.45        634.81        11.91 o                         
   3  15   3       1141.18       1084.40        13.96 o                         
   4  15   3        112.83        146.86         6.84 o                         
   5  15   3       1293.85       1238.73        16.26 o                         
   6  15   3        110.18        115.52         8.81 o                         
   7  15   3        823.57        836.21        23.49 o                         
   8  15   3         17.96         15.07        16.84 o                         
   9  15   3        603.43        609.35        27.71 o                         
   0  16   3        833.08        812.61        16.08 o                         
   1  16   3         87.35         78.52         5.98 o                         
   2  16   3         86.70         79.30         5.97 o                         
   3  16   3         32.14         33.07         5.37 o                         
   4  16   3        133.25        130.60         6.81 o                         
   5  16   3        235.36        235.39         8.81 o                         
   6  16   3         30.67         32.35         9.63 o                         
   7  16   3        277.88        290.76        21.62 o                         
   8  16   3        208.04        211.03        18.46 o                         
   9  16   3          0.93          2.04        27.30 o                         
   1  17   3         34.02         28.56         5.58 o                         
   2  17   3       1369.89       1352.08        16.52 o                         
   3  17   3       5339.04       5278.02        46.16 o                         
   4  17   3        698.70        678.84        12.48 o                         
   5  17   3         19.33         31.02         7.33 o                         
   6  17   3          0.99          8.03         9.94 o                         
   7  17   3        165.35        176.95        17.72 o                         
   8  17   3        680.23        691.26        28.02 o                         
   9  17   3       1742.87       1667.65        53.10 o                         
   0  18   3      22757.68      22815.24       288.16 o                         
   1  18   3       3015.78       2977.47        29.39 o                         
   2  18   3       2746.85       2669.04        27.05 o                         
   3  18   3          1.93         -2.40         5.92 o                         
   4  18   3       1175.59       1169.64        16.40 o                         
   5  18   3       4213.72       4191.72        44.91 o                         
   6  18   3      14150.41      13847.45       142.17 o                         
   7  18   3       2498.66       2443.77        49.47 o                         
   8  18   3        809.29        786.99        30.32 o                         
   9  18   3          1.16          2.33        30.58 o                         
   1  19   3       3565.86       3519.24        34.09 o                         
   2  19   3          2.92         11.98         6.64 o                         
   3  19   3       4651.60       4547.73        41.33 o                         
   4  19   3        155.09        153.56         8.49 o                         
   5  19   3       4123.35       4067.83        44.47 o                         
   6  19   3        195.55        187.54        15.29 o                         
   7  19   3       2434.88       2348.09        49.41 o                         
   8  19   3         16.68         -8.72        20.59 o                         
   0  20   3        805.98        808.23        19.79 o                         
   1  20   3        150.58        150.03         8.06 o                         
   2  20   3         33.10         35.26         7.45 o                         
   3  20   3         78.98         58.86         7.69 o                         
   4  20   3        152.85        171.53         9.94 o                         
   5  20   3        129.63        131.04        11.00 o                         
   6  20   3       1573.84       1562.21        33.40 o                         
   7  20   3         12.69        -11.83        20.85 o                         
   8  20   3         39.15         44.06        27.74 o                         
   1  21   3       5135.09       5097.29        48.73 o                         
   2  21   3          7.51          8.25         7.76 o                         
   3  21   3       1078.00       1048.04        16.55 o                         
   4  21   3        130.52        124.53        10.73 o                         
   5  21   3       3610.30       3592.30        43.65 o                         
   6  21   3          2.41          2.42        14.83 o                         
   7  21   3       2640.33       2635.96        60.67 o                         
   8  21   3         50.40         20.84        49.29 o                         
   0  22   3       4555.11       4562.18        61.84 o                         
   1  22   3        413.18        415.07        11.65 o                         
   2  22   3        112.35        133.33         9.36 o                         
   3  22   3        149.72        166.19         9.64 o                         
   4  22   3        880.22        866.13        19.31 o                         
   5  22   3       1057.50       1021.23        22.49 o                         
   6  22   3       2274.20       2205.29        42.02 o                         
   7  22   3        130.88        109.95        23.89 o                         
   1  23   3        330.83        334.64        11.54 o                         
   2  23   3         47.93         59.57         9.29 o                         
   3  23   3       2528.48       2538.59        30.87 o                         
   4  23   3         31.43         17.60        11.33 o                         
   5  23   3        251.20        253.34        15.49 o                         
   6  23   3          3.07         19.73        19.36 o                         
   7  23   3        101.82        122.22        36.86 o                         
   0  24   3         76.58        100.00        14.85 o                         
   1  24   3       1463.54       1435.91        20.97 o                         
   2  24   3       1611.06       1589.94        23.03 o                         
   3  24   3        179.05        177.22        11.85 o                         
   4  24   3       2658.86       2600.20        35.36 o                         
   5  24   3       1797.26       1744.02        30.18 o                         
   6  24   3         82.45         90.17        20.91 o                         
   7  24   3        613.65        616.87        49.21 o                         
   1  25   3         54.86         76.55        11.65 o                         
   2  25   3       1022.67       1019.39        21.21 o                         
   3  25   3       1198.46       1179.91        21.90 o                         
   4  25   3        258.34        266.90        14.67 o                         
   5  25   3        133.27        176.52        19.21 o                         
   6  25   3          1.62         49.58        27.25 o                         
   0  26   3       3244.15       3203.75        51.67 o                         
   1  26   3        226.82        218.36        13.41 o                         
   2  26   3       6026.37       5882.77        67.22 o                         
   3  26   3          3.34         17.46        11.56 o                         
   4  26   3       3837.17       3719.00        48.67 o                         
   5  26   3        103.67        101.48        20.71 o                         
   6  26   3        865.98        960.48        44.09 o                         
   1  27   3        344.43        361.23        14.91 o                         
   2  27   3        590.92        603.70        17.83 o                         
   3  27   3        114.71        117.20        12.90 o                         
   4  27   3        228.54        246.12        17.69 o                         
   5  27   3        281.70        363.61        28.48 o                         
   0  28   3        261.72        228.21        21.66 o                         
   1  28   3          9.53         -2.24        13.27 o                         
   2  28   3         51.98         34.47        14.33 o                         
   3  28   3         12.26          5.85        15.98 o                         
   4  28   3         80.67         81.92        16.74 o                         
   1  29   3          8.78         12.36        15.54 o                         
   2  29   3        508.48        512.82        19.41 o                         
   3  29   3       3443.32       3414.10        64.48 o                         
   0  30   3        661.03        627.82        32.28 o                         
   1  30   3          0.46         -8.56        15.79 o                         
   2  30   3         12.53         28.94        17.34 o                         
   0   0   4        476.94        250.94         5.89 o                         
   1   0   4        902.36        929.50        14.86 o                         
   2   0   4      77772.84      79232.38      1382.45 o                         
   3   0   4        139.18        108.68         4.37 o                         
   4   0   4      49662.95      50574.36       725.36 o                         
   5   0   4        143.64        150.43         7.79 o                         
   6   0   4       9631.70       9602.76       130.49 o                         
   7   0   4        130.62        144.80        12.03 o                         
   8   0   4       8773.99       8723.66       135.21 o                         
   9   0   4        332.38        333.48        25.81 o                         
  10   0   4       8523.43       8414.17       200.90 o                         
   1   1   4      16527.95      16698.00       230.14 o                         
   2   1   4       1840.72       1885.20        18.05 o                         
   3   1   4       7644.78       7917.25        65.11 o                         
   4   1   4       1615.42       1594.37        14.98 o                         
   5   1   4       1327.71       1339.27        16.86 o                         
   6   1   4        373.98        377.77         8.99 o                         
   7   1   4       3772.55       3739.49        43.75 o                         
   8   1   4        290.22        311.95        12.03 o                         
   9   1   4        994.93       1002.94        23.36 o                         
  10   1   4        295.84        330.25        26.61 o                         
   0   2   4       1716.27       1983.62        35.43 o                         
   1   2   4        578.33        550.00         5.13 o                         
   2   2   4       1712.16       1692.80        16.42 o                         
   3   2   4        482.34        517.40         6.50 o                         
   4   2   4       4182.58       4243.06        37.76 o                         
   5   2   4         55.10         57.73         5.03 o                         
   6   2   4        201.21        212.98         7.33 o                         
   7   2   4         71.00         73.61         7.12 o                         
   8   2   4       1310.43       1267.07        21.57 o                         
   9   2   4         18.22         43.63        11.95 o                         
  10   2   4        406.09        431.96        24.18 o                         
   1   3   4        429.85        512.56         5.25 o                         
   2   3   4      13532.66      14233.40       114.29 o                         
   3   3   4      28238.21      28674.81       244.03 o                         
   4   3   4      10995.63      10929.07        94.07 o                         
   5   3   4        236.53        246.00         7.07 o                         
   6   3   4         80.53         95.84         7.62 o                         
   7   3   4        850.26        848.40        15.00 o                         
   8   3   4       2455.04       2411.26        32.22 o                         
   9   3   4       7727.56       7656.13        93.94 o                         
  10   3   4       1653.40       1599.91        38.33 o                         
   0   4   4      17931.50      17754.94       273.97 o                         
   1   4   4      10698.51      10913.41       124.92 o                         
   2   4   4       3320.96       3487.84        28.10 o                         
   3   4   4       1498.51       1526.39        14.63 o                         
   4   4   4       2846.56       2852.09        27.26 o                         
   5   4   4       1827.72       1867.83        23.22 o                         
   6   4   4       3342.99       3305.02        34.42 o                         
   7   4   4        932.30        917.23        16.50 o                         
   8   4   4         23.86         38.09        10.82 o                         
   9   4   4        153.19        178.87        14.35 o                         
  10   4   4        647.43        581.86        25.69 o                         
   1   5   4      30468.72      29199.01       269.87 o                         
   2   5   4        648.48        715.13         7.12 o                         
   3   5   4       6371.86       6376.71        51.23 o                         
   4   5   4        168.03        171.22         4.39 o                         
   5   5   4       7474.22       7410.26        74.66 o                         
   6   5   4        238.34        236.92         7.86 o                         
   7   5   4       5445.42       5327.12        60.51 o                         
   8   5   4         21.90         45.65         9.50 o                         
   9   5   4       3332.87       3215.01        48.49 o                         
  10   5   4         68.47         70.74        21.22 o                         
   0   6   4        134.88        135.25         4.84 o                         
   1   6   4       1831.89       1864.11        16.81 o                         
   2   6   4        591.71        672.52         7.75 o                         
   3   6   4        508.84        462.45         6.83 o                         
   4   6   4       2427.00       2406.20        22.67 o                         
   5   6   4        626.89        583.22        11.03 o                         
   6   6   4        111.69        118.15         7.11 o                         
   7   6   4        903.82        884.67        18.13 o                         
   8   6   4        122.09        147.63        11.50 o                         
   9   6   4          0.45         15.28        15.07 o                         
  10   6   4         58.52         61.43        17.54 o                         
   1   7   4        700.47        643.34         8.39 o                         
   2   7   4       1412.94       1315.83        13.26 o                         
   3   7   4      22227.03      22005.37       181.87 o                         
   4   7   4        883.56        913.28        11.17 o                         
   5   7   4        242.14        244.91         7.33 o                         
   6   7   4        331.05        352.93        10.26 o                         
   7   7   4         67.37         95.54        10.40 o                         
   8   7   4        259.46        267.03        13.39 o                         
   9   7   4       7232.19       7174.85       108.53 o                         
  10   7   4        134.42        147.63        28.59 o                         
   0   8   4      69898.34      64971.46       909.56 o                         
   1   8   4       4034.69       3889.65        34.85 o                         
   2   8   4       7207.65       7039.38        58.27 o                         
   3   8   4         40.97         61.69         3.84 o                         
   4   8   4       1130.17       1158.31        12.81 o                         
   5   8   4       1896.89       1988.05        22.07 o                         
   6   8   4      34401.43      34971.23       360.41 o                         
   7   8   4       2450.52       2398.23        36.33 o                         
   8   8   4       1769.71       1738.34        28.97 o                         
   9   8   4        400.94        408.02        22.74 o                         
  10   8   4        403.43        419.76        24.67 o                         
   1   9   4         36.60         53.27         3.99 o                         
   2   9   4       1866.49       1814.13        17.07 o                         
   3   9   4       1554.09       1544.26        16.81 o                         
   4   9   4        509.32        474.40         7.74 o                         
   5   9   4        135.17        139.53         6.18 o                         
   6   9   4         22.75         42.90         7.40 o                         
   7   9   4        303.09        287.60        11.96 o                         
   8   9   4        205.78        223.11        13.18 o                         
   9   9   4         87.17         85.47        18.59 o                         
  10   9   4         17.29         -7.68        24.98 o                         
   0  10   4        156.44        179.50         8.37 o                         
   1  10   4        665.09        672.55         8.81 o                         
   2  10   4       1108.81       1096.16        11.89 o                         
   3  10   4        194.97        167.22         5.19 o                         
   4  10   4        664.30        673.20         9.45 o                         
   5  10   4        431.51        424.86         9.12 o                         
   6  10   4        231.32        228.93         9.22 o                         
   7  10   4        841.48        850.97        19.18 o                         
   8  10   4        290.25        290.77        16.73 o                         
   9  10   4         10.16        -10.66        17.95 o                         
  10  10   4        466.02        440.56        21.25 o                         
   1  11   4       2789.48       2827.10        27.52 o                         
   2  11   4         83.37         57.92         4.23 o                         
   3  11   4          4.83         16.48         3.90 o                         
   4  11   4        222.23        222.36         5.92 o                         
   5  11   4       2925.99       2876.65        28.52 o                         
   6  11   4          7.03          2.85         7.34 o                         
   7  11   4       1054.82       1043.80        21.33 o                         
   8  11   4         19.99         18.93        13.55 o                         
   9  11   4          2.49        -16.40        16.40 o                         
  10  11   4        181.65        198.05        26.00 o                         
   0  12   4       3533.24       3585.00        47.37 o                         
   1  12   4       6575.15       6553.18        61.47 o                         
   2  12   4        402.71        445.40         8.89 o                         
   3  12   4        141.86        151.97         5.52 o                         
   4  12   4        822.60        889.11        12.12 o                         
   5  12   4       1955.02       1895.68        20.91 o                         
   6  12   4       7068.13       6963.61        69.67 o                         
   7  12   4       1564.34       1557.74        25.51 o                         
   8  12   4        317.91        296.89        20.17 o                         
   9  12   4        134.04        103.90        18.38 o                         
  10  12   4        708.39        687.13        27.28 o                         
   1  13   4      10748.46      10507.13        96.78 o                         
   2  13   4       1322.08       1247.91        15.05 o                         
   3  13   4      14528.08      14351.01       121.06 o                         
   4  13   4        686.36        687.26        11.22 o                         
   5  13   4       4368.21       4287.08        40.80 o                         
   6  13   4         58.20         62.62         8.11 o                         
   7  13   4       3017.02       3012.29        39.94 o                         
   8  13   4        112.03         90.66        18.01 o                         
   9  13   4       5789.30       5745.26       104.15 o                         
   0  14   4       2956.11       3087.78        42.29 o                         
   1  14   4       2939.31       2850.68        29.54 o                         
   2  14   4        159.81        155.36         6.39 o                         
   3  14   4         90.41         88.08         5.78 o                         
   4  14   4       1306.13       1263.58        16.32 o                         
   5  14   4       1016.29       1021.96        15.49 o                         
   6  14   4       3351.13       3321.19        37.48 o                         
   7  14   4        404.02        412.28        15.95 o                         
   8  14   4        224.01        177.74        19.94 o                         
   9  14   4         57.55         79.73        20.64 o                         
   1  15   4      10195.10      10156.65        90.07 o                         
   2  15   4        134.64        146.17         6.81 o                         
   3  15   4       1252.34       1255.17        16.28 o                         
   4  15   4         30.15         31.94         6.48 o                         
   5  15   4       8069.83       7927.63        75.18 o                         
   6  15   4        296.91        313.16        12.84 o                         
   7  15   4       4382.19       4271.42        62.81 o                         
   8  15   4          2.15          8.83        17.87 o                         
   9  15   4        252.51        266.64        24.90 o                         
   0  16   4       1590.60       1576.08        24.09 o                         
   1  16   4          8.37         15.02         5.52 o                         
   2  16   4       7887.01       7690.15        69.82 o                         
   3  16   4          0.66         15.50         6.86 o                         
   4  16   4       4476.89       4389.42        41.26 o                         
   5  16   4          2.93          9.27         7.72 o                         
   6  16   4        487.55        471.34        22.11 o                         
   7  16   4        190.12        177.06        17.99 o                         
   8  16   4       2286.92       2340.24        49.38 o                         
   9  16   4        179.70        189.36        23.38 o                         
   1  17   4       1715.94       1698.70        19.97 o                         
   2  17   4        413.11        416.60        10.08 o                         
   3  17   4         23.26         35.92         6.61 o                         
   4  17   4       1298.37       1296.45        18.09 o                         
   5  17   4       1842.37       1876.35        24.82 o                         
   6  17   4          7.39          0.00        12.94 o                         
   7  17   4       1791.31       1813.52        48.88 o                         
   8  17   4        439.66        409.13        25.01 o                         
   9  17   4        492.80        518.87        28.62 o                         
   0  18   4         97.77        127.23        17.54 o                         
   1  18   4        569.22        565.85        12.18 o                         
   2  18   4        772.11        775.91        14.14 o                         
   3  18   4          3.10          2.10         7.13 o                         
   4  18   4       2915.25       2884.67        32.08 o                         
   5  18   4        312.67        322.87        12.21 o                         
   6  18   4          3.31          9.87        14.22 o                         
   7  18   4        221.77        202.49        21.30 o                         
   8  18   4        295.79        322.57        24.95 o                         
   1  19   4         13.72         21.42         7.13 o                         
   2  19   4        826.73        799.06        14.61 o                         
   3  19   4       8861.33       8825.96        83.52 o                         
   4  19   4       1568.14       1536.23        22.72 o                         
   5  19   4        498.96        486.20        14.44 o                         
   6  19   4          3.77         -5.76        19.23 o                         
   7  19   4          2.67          6.97        18.79 o                         
   8  19   4        527.35        504.45        27.84 o                         
   0  20   4       1095.97       1107.59        23.23 o                         
   1  20   4         54.82         68.44         8.17 o                         
   2  20   4       4984.78       4899.19        49.20 o                         
   3  20   4         88.33         96.53         9.25 o                         
   4  20   4       2154.04       2160.21        33.44 o                         
   5  20   4         65.54         43.43        12.17 o                         
   6  20   4        969.79        963.82        36.29 o                         
   7  20   4          1.82         -8.64        21.40 o                         
   8  20   4        953.26        954.88        40.43 o                         
   1  21   4       2917.63       2914.24        32.60 o                         
   2  21   4        243.63        243.88        11.00 o                         
   3  21   4       1761.01       1732.14        23.80 o                         
   4  21   4         66.36         58.86        10.38 o                         
   5  21   4       2882.93       2857.63        41.75 o                         
   6  21   4         64.36         76.75        21.70 o                         
   7  21   4       2232.05       2169.91        65.68 o                         
   0  22   4        713.22        696.54        22.06 o                         
   1  22   4         66.85         76.09         9.49 o                         
   2  22   4        128.61        140.95         9.93 o                         
   3  22   4         48.07         40.57         9.77 o                         
   4  22   4         91.67         98.71        11.79 o                         
   5  22   4         43.91         72.16        14.36 o                         
   6  22   4         42.55         31.24        27.65 o                         
   7  22   4         50.45         35.13        23.94 o                         
   1  23   4         33.78         32.84         9.72 o                         
   2  23   4       2201.42       2146.17        30.52 o                         
   3  23   4       6126.39       6173.38        66.88 o                         
   4  23   4        995.44        968.12        22.41 o                         
   5  23   4        496.87        498.19        21.26 o                         
   6  23   4        162.04        131.34        24.29 o                         
   7  23   4         42.09         28.65        23.48 o                         
   0  24   4       8298.99       8153.74       120.36 o                         
   1  24   4        387.10        416.64        14.35 o                         
   2  24   4        882.71        884.12        19.86 o                         
   3  24   4         15.99         28.12        11.83 o                         
   4  24   4        357.38        351.01        15.97 o                         
   5  24   4        301.16        322.34        17.93 o                         
   6  24   4       3202.70       3179.57        79.73 o                         
   1  25   4         55.95         52.85        11.96 o                         
   2  25   4        227.06        254.71        13.91 o                         
   3  25   4         31.75         46.32        13.02 o                         
   4  25   4         21.34         27.10        13.18 o                         
   5  25   4          3.63         23.60        17.64 o                         
   6  25   4          2.50         12.33        23.90 o                         
   0  26   4       1030.58       1050.41        32.02 o                         
   1  26   4        113.19        114.82        13.57 o                         
   2  26   4        133.13        166.00        17.42 o                         
   3  26   4         11.05          4.80        13.47 o                         
   4  26   4        286.17        318.91        17.85 o                         
   5  26   4         29.38         56.93        20.84 o                         
   1  27   4       2049.91       1983.89        30.92 o                         
   2  27   4          7.78         17.55        13.45 o                         
   3  27   4         27.08         43.86        15.89 o                         
   4  27   4         82.97         98.07        16.28 o                         
   5  27   4        442.17        480.46        27.53 o                         
   0  28   4       7627.10       7599.27       129.83 o                         
   1  28   4        667.42        651.41        21.02 o                         
   2  28   4        831.63        862.09        23.12 o                         
   3  28   4          8.81         12.48        19.78 o                         
   4  28   4         44.78         68.66        16.69 o                         
   1  29   4        303.33        278.94        19.58 o                         
   2  29   4          5.25          8.68        17.47 o                         
   3  29   4        938.02        964.58        27.54 o                         
   0  30   4          8.92          0.08        23.34 o                         
   1  30   4        231.39        259.16        23.22 o                         
   1   1   5      11261.06      11179.02       175.99 o                         
   2   1   5       5677.75       5819.08        53.41 o                         
   3   1   5       2541.34       2529.27        21.94 o                         
   4   1   5        705.58        729.02         9.30 o                         
   5   1   5       3592.60       3548.59        36.00 o                         
   6   1   5        154.17        169.03         6.94 o                         
   7   1   5       1663.65       1692.46        21.41 o                         
   8   1   5        265.56        291.45        12.87 o                         
   9   1   5        348.13        378.51        25.65 o                         
  10   1   5         48.29         61.21        26.49 o                         
   0   2   5       3310.02       3143.98        41.55 o                         
   1   2   5      13245.41      12981.11       134.70 o                         
   2   2   5      12836.38      12786.72       113.69 o                         
   3   2   5        650.11        665.53         7.64 o                         
   4   2   5       7480.27       7590.85        68.75 o                         
   5   2   5       9164.23       9259.61        93.21 o                         
   6   2   5       6187.41       6088.66        60.20 o                         
   7   2   5       2440.47       2434.51        27.93 o                         
   8   2   5       2832.65       2813.07        39.03 o                         
   9   2   5         94.84        108.97        20.04 o                         
  10   2   5       2014.66       2012.55        66.64 o                         
   1   3   5       9487.22       9291.11        77.34 o                         
   2   3   5       4005.01       3959.04        33.89 o                         
   3   3   5       2936.18       2927.56        27.66 o                         
   4   3   5       2216.05       2283.11        23.71 o                         
   5   3   5        936.08        945.89        13.54 o                         
   6   3   5         35.39         39.08         6.49 o                         
   7   3   5       1785.67       1753.93        20.98 o                         
   8   3   5       1521.72       1541.26        26.15 o                         
   9   3   5       2708.91       2764.20        58.22 o                         
  10   3   5        343.80        321.37        26.97 o                         
   0   4   5       8338.86       8186.24       116.44 o                         
   1   4   5        449.30        418.29         5.13 o                         
   2   4   5         85.10        110.18         4.93 o                         
   3   4   5         14.46         21.32         2.96 o                         
   4   4   5       2698.95       2509.16        27.08 o                         
   5   4   5        879.84        913.38        13.48 o                         
   6   4   5       4141.63       4104.93        42.01 o                         
   7   4   5        720.80        751.18        13.85 o                         
   8   4   5        225.50        248.56        12.89 o                         
   9   4   5          7.98        -16.53        19.15 o                         
  10   4   5         39.87         39.47        22.63 o                         
   1   5   5      15280.71      15059.41       170.07 o                         
   2   5   5       1880.73       1913.29        16.46 o                         
   3   5   5        312.03        337.04         8.94 o                         
   4   5   5       2928.28       2922.36        29.52 o                         
   5   5   5       7934.55       7805.00        78.80 o                         
   6   5   5          3.45         14.19         5.94 o                         
   7   5   5       4002.59       3949.28        46.58 o                         
   8   5   5       1165.42       1142.03        22.62 o                         
   9   5   5        110.29         75.45        22.76 o                         
  10   5   5        383.10        391.45        36.08 o                         
   0   6   5       9922.40       9578.11       113.64 o                         
   1   6   5       7843.32       7882.15        69.10 o                         
   2   6   5      24176.15      23889.33       222.22 o                         
   3   6   5         12.11         23.44         2.89 o                         
   4   6   5      12752.36      12833.07       119.85 o                         
   5   6   5       3916.34       3898.62        41.51 o                         
   6   6   5       2921.17       2884.40        34.60 o                         
   7   6   5       1661.05       1701.85        24.71 o                         
   8   6   5       4863.02       4803.34        63.40 o                         
   9   6   5        130.62        130.01        29.50 o                         
  10   6   5       3413.29       3551.59        72.95 o                         
   1   7   5       8699.15       8455.33        68.05 o                         
   2   7   5      10544.38      10347.85        86.85 o                         
   3   7   5        109.50        109.73         5.11 o                         
   4   7   5       2886.92       2886.97        31.18 o                         
   5   7   5       5342.81       5302.66        58.06 o                         
   6   7   5        352.47        357.61        10.48 o                         
   7   7   5       2508.28       2476.57        35.33 o                         
   8   7   5       1824.10       1815.23        43.44 o                         
   9   7   5        113.91        154.51        45.07 o                         
  10   7   5        814.64        845.08        31.75 o                         
   0   8   5        638.72        687.91        12.63 o                         
   1   8   5          6.77         15.48         3.51 o                         
   2   8   5        845.78        858.17         9.87 o                         
   3   8   5         32.96         26.17         3.49 o                         
   4   8   5          6.05         16.84         4.76 o                         
   5   8   5        167.04        200.81         7.57 o                         
   6   8   5        179.22        212.71        10.25 o                         
   7   8   5        311.76        320.48        14.16 o                         
   8   8   5        121.67        125.18        14.72 o                         
   9   8   5         16.27          7.41        19.11 o                         
  10   8   5        204.96        172.23        27.98 o                         
   1   9   5       4906.64       4762.70        42.63 o                         
   2   9   5       5425.40       5356.95        45.35 o                         
   3   9   5        636.34        609.32         9.06 o                         
   4   9   5       2801.21       2775.71        28.98 o                         
   5   9   5        105.06        113.48         6.96 o                         
   6   9   5        159.69        167.98         9.70 o                         
   7   9   5        767.51        766.54        20.60 o                         
   8   9   5       2011.06       2004.94        36.52 o                         
   9   9   5        441.62        407.54        21.28 o                         
  10   9   5        679.65        665.20        56.42 o                         
   0  10   5        270.66        298.36        13.87 o                         
   1  10   5       3175.39       3150.05        29.40 o                         
   2  10   5      19966.54      19136.77       153.60 o                         
   3  10   5          1.15          9.42         3.69 o                         
   4  10   5      12344.42      12154.27       114.81 o                         
   5  10   5       1345.15       1350.62        17.77 o                         
   6  10   5        797.93        778.72        15.97 o                         
   7  10   5        466.81        428.22        16.21 o                         
   8  10   5       2736.23       2758.38        55.39 o                         
   9  10   5        233.04        219.82        21.53 o                         
  10  10   5       2380.25       2315.03        46.61 o                         
   1  11   5       9292.82       9013.00        82.94 o                         
   2  11   5        700.86        724.59         9.93 o                         
   3  11   5      13426.95      13163.39       115.04 o                         
   4  11   5       1062.34       1024.41        13.85 o                         
   5  11   5       6723.15       6643.25        65.60 o                         
   6  11   5         25.27         33.85         8.46 o                         
   7  11   5       3824.71       3677.14        55.71 o                         
   8  11   5        883.99        836.42        26.78 o                         
   9  11   5       2668.21       2767.50        49.68 o                         
  10  11   5        254.01        333.53        44.20 o                         
   0  12   5       3901.40       3737.49        49.31 o                         
   1  12   5        259.89        261.64         6.91 o                         
   2  12   5        870.48        844.56        11.56 o                         
   3  12   5          1.47          7.74         4.66 o                         
   4  12   5        744.02        753.49        12.18 o                         
   5  12   5         49.94         63.43         7.38 o                         
   6  12   5        428.11        437.04        13.23 o                         
   7  12   5          0.88         -4.05        11.66 o                         
   8  12   5         28.58         62.33        17.79 o                         
   9  12   5          1.63        -21.82        23.03 o                         
   1  13   5       8031.21       7882.10        73.76 o                         
   2  13   5       4817.71       4720.02        44.16 o                         
   3  13   5        815.45        835.78        12.53 o                         
   4  13   5       4934.61       4967.12        49.70 o                         
   5  13   5       7079.79       6974.39        71.63 o                         
   6  13   5         12.43         12.03         8.89 o                         
   7  13   5       3134.02       3068.54        45.88 o                         
   8  13   5       3841.01       3795.36        66.31 o                         
   9  13   5        630.68        659.45        26.97 o                         
   0  14   5        688.81        700.13        16.62 o                         
   1  14   5       4001.15       3925.77        40.36 o                         
   2  14   5        482.74        468.16         9.92 o                         
   3  14   5         80.85         86.91         6.46 o                         
   4  14   5        422.56        425.28        13.24 o                         
   5  14   5       3029.71       2957.24        34.85 o                         
   6  14   5        115.62        145.28        14.16 o                         
   7  14   5       2163.41       2064.70        37.15 o                         
   8  14   5        463.22        479.90        32.76 o                         
   9  14   5         87.56         50.90        19.74 o                         
   1  15   5       5734.08       5592.61        55.88 o                         
   2  15   5        538.25        496.22        10.50 o                         
   3  15   5        487.23        458.58        11.24 o                         
   4  15   5        340.73        342.72        13.40 o                         
   5  15   5       1465.10       1459.38        21.90 o                         
   6  15   5          0.31          1.00        10.04 o                         
   7  15   5       1182.76       1182.75        30.45 o                         
   8  15   5        165.95        154.63        20.49 o                         
   9  15   5        844.05        857.64        32.53 o                         
   0  16   5       3543.31       3444.57        50.77 o                         
   1  16   5          1.26         10.12         6.21 o                         
   2  16   5        720.72        706.30        12.71 o                         
   3  16   5         16.11         17.12         7.10 o                         
   4  16   5         73.51         75.81         8.43 o                         
   5  16   5         18.68         19.82         9.17 o                         
   6  16   5       2003.80       1967.64        29.87 o                         
   7  16   5         20.56         -9.22        17.59 o                         
   8  16   5         58.62         52.62        20.22 o                         
   9  16   5         17.59          5.60        32.22 o                         
   1  17   5         29.08         36.52         7.17 o                         
   2  17   5       2255.54       2208.76        25.58 o                         
   3  17   5        659.13        662.16        14.08 o                         
   4  17   5        769.64        763.74        17.34 o                         
   5  17   5         71.30         81.17        10.04 o                         
   6  17   5        133.84        128.80        13.68 o                         
   7  17   5         79.47         69.93        19.64 o                         
   8  17   5        911.91        848.77        42.69 o                         
   0  18   5       1585.50       1568.08        29.31 o                         
   1  18   5       3022.59       2974.40        33.67 o                         
   2  18   5       6585.38       6400.36        61.91 o                         
   3  18   5        106.55        114.75         8.88 o                         
   4  18   5       2548.95       2493.20        33.89 o                         
   5  18   5       3250.14       3214.09        40.84 o                         
   6  18   5        788.53        782.15        23.43 o                         
   7  18   5       1048.86       1050.05        34.95 o                         
   8  18   5       2129.42       2302.86        51.29 o                         
   1  19   5        976.80        984.51        17.24 o                         
   2  19   5         11.00         18.17         7.99 o                         
   3  19   5       7303.49       7135.09        72.06 o                         
   4  19   5         56.00         48.56        10.79 o                         
   5  19   5       1147.93       1158.83        23.85 o                         
   6  19   5         16.03         30.78        20.08 o                         
   7  19   5        856.27        880.68        36.41 o                         
   8  19   5        104.53         97.21        23.66 o                         
   0  20   5         82.10         72.06        13.23 o                         
   1  20   5       1514.92       1492.71        22.53 o                         
   2  20   5        453.08        446.06        12.61 o                         
   3  20   5        125.19        132.48        10.39 o                         
   4  20   5        515.81        502.38        15.84 o                         
   5  20   5        800.66        821.57        22.69 o                         
   6  20   5         14.71         13.49        20.65 o                         
   7  20   5        173.27        151.20        24.61 o                         
   1  21   5       4599.99       4628.11        53.89 o                         
   2  21   5       1560.45       1559.75        22.45 o                         
   3  21   5       1613.91       1601.52        26.21 o                         
   4  21   5       1066.70       1002.57        22.96 o                         
   5  21   5       4722.17       4706.29        77.25 o                         
   6  21   5         34.37         19.12        21.71 o                         
   7  21   5       2141.49       2084.01        54.44 o                         
   0  22   5       1917.19       1793.29        37.34 o                         
   1  22   5       2010.14       2047.53        28.01 o                         
   2  22   5        200.25        221.68        11.42 o                         
   3  22   5          9.83         17.29        10.79 o                         
   4  22   5        145.61        170.50        14.04 o                         
   5  22   5       2148.93       2180.17        40.87 o                         
   6  22   5        138.45        109.88        23.98 o                         
   7  22   5       1341.89       1390.91        47.33 o                         
   1  23   5        770.28        841.05        18.87 o                         
   2  23   5        629.16        616.53        16.72 o                         
   3  23   5         32.14         43.56        13.63 o                         
   4  23   5        374.38        387.76        17.25 o                         
   5  23   5        847.36        879.17        27.41 o                         
   6  23   5          0.01          3.86        22.15 o                         
   0  24   5       4635.88       4627.63        77.12 o                         
   1  24   5        400.07        419.49        17.09 o                         
   2  24   5        161.58        190.13        14.06 o                         
   3  24   5         23.66         28.67        11.70 o                         
   4  24   5         62.32         98.98        15.52 o                         
   5  24   5        583.36        592.52        23.89 o                         
   6  24   5        626.42        652.33        34.22 o                         
   1  25   5         25.75         45.74        12.14 o                         
   2  25   5       1304.35       1283.38        23.62 o                         
   3  25   5        180.48        188.43        19.19 o                         
   4  25   5        470.50        474.50        20.44 o                         
   5  25   5        202.17        234.75        20.65 o                         
   0  26   5       2207.64       2205.32        46.70 o                         
   1  26   5        639.52        628.79        22.84 o                         
   2  26   5       6655.52       6608.57        72.01 o                         
   3  26   5        120.39        116.21        16.21 o                         
   4  26   5       4553.56       4627.75        65.21 o                         
   5  26   5        449.57        492.56        24.49 o                         
   1  27   5         40.29         58.92        13.52 o                         
   2  27   5        165.93        207.01        16.17 o                         
   3  27   5        521.46        526.65        20.74 o                         
   4  27   5         72.38        136.80        19.87 o                         
   0  28   5        119.93        126.95        20.95 o                         
   1  28   5        502.54        492.49        21.00 o                         
   2  28   5        105.99        116.13        20.66 o                         
   3  28   5         35.48         42.17        17.14 o                         
   1  29   5        692.03        645.11        20.21 o                         
   2  29   5       1665.74       1714.10        40.83 o                         
   0   0   6      40212.16      36461.16      1539.90 o                         
   1   0   6      11339.42      10927.61       149.49 o                         
   2   0   6      29848.30      28338.49       598.33 o                         
   3   0   6        886.61        812.01        12.76 o                         
   4   0   6      11867.29      11886.94       156.88 o                         
   5   0   6       5573.27       5546.50        86.55 o                         
   6   0   6      17023.17      16776.95       249.32 o                         
   7   0   6       2343.94       2363.33        44.33 o                         
   8   0   6       7902.55       7756.28       156.48 o                         
   9   0   6        117.78         94.92        29.97 o                         
  10   0   6       3133.92       3189.86       257.10 o                         
   1   1   6        216.67        224.08         4.10 o                         
   2   1   6         40.59         50.58         2.66 o                         
   3   1   6       2080.08       2060.25        19.28 o                         
   4   1   6         17.17         25.12         3.84 o                         
   5   1   6        117.05        130.81         6.93 o                         
   6   1   6         32.58         40.39         7.20 o                         
   7   1   6         38.75         40.31         8.98 o                         
   8   1   6        418.81        446.01        20.45 o                         
   9   1   6        652.05        659.47        41.17 o                         
  10   1   6         21.48         -5.92        26.26 o                         
   0   2   6        136.00        116.51         4.52 o                         
   1   2   6       3339.43       3321.99        30.25 o                         
   2   2   6       1217.24       1244.18        12.75 o                         
   3   2   6          3.30          9.54         3.35 o                         
   4   2   6       3218.16       3109.11        33.10 o                         
   5   2   6        584.70        607.13        11.00 o                         
   6   2   6        919.45        917.62        16.29 o                         
   7   2   6         61.26         70.67         9.39 o                         
   8   2   6        572.01        594.84        21.70 o                         
   9   2   6          1.97         19.20        21.97 o                         
  10   2   6        107.00        123.41        27.76 o                         
   1   3   6       8041.63       7936.76        62.28 o                         
   2   3   6        116.33        137.35         3.57 o                         
   3   3   6        732.07        741.13         9.69 o                         
   4   3   6        602.23        571.84         9.75 o                         
   5   3   6       3642.84       3657.21        41.85 o                         
   6   3   6          0.60         10.80         7.06 o                         
   7   3   6       2220.73       2159.78        28.69 o                         
   8   3   6         50.90         58.59        13.92 o                         
   9   3   6         26.42         44.19        29.38 o                         
  10   3   6         21.70         18.19        23.28 o                         
   0   4   6       2349.46       2380.11        42.48 o                         
   1   4   6       3542.88       3651.23        30.22 o                         
   2   4   6       1428.46       1497.73        14.70 o                         
   3   4   6        535.36        499.35         8.22 o                         
   4   4   6        512.34        515.06         9.48 o                         
   5   4   6       3084.78       3027.07        35.65 o                         
   6   4   6       2766.81       2629.95        30.82 o                         
   7   4   6       1215.41       1277.64        20.49 o                         
   8   4   6        484.50        533.67        20.89 o                         
   9   4   6          2.04         -8.48        20.30 o                         
  10   4   6        683.18        754.80        71.08 o                         
   1   5   6       8067.10       7901.16        64.19 o                         
   2   5   6       4171.59       4341.65        36.63 o                         
   3   5   6      17852.75      17775.78       173.75 o                         
   4   5   6       5127.10       5013.83        48.87 o                         
   5   5   6       3496.91       3468.40        37.92 o                         
   6   5   6        189.90        203.16         9.11 o                         
   7   5   6       1932.19       1977.56        28.81 o                         
   8   5   6       2757.08       2663.14        46.90 o                         
   9   5   6       5964.78       6005.52       106.44 o                         
  10   5   6        598.38        645.47        68.53 o                         
   0   6   6       4245.37       3938.87        48.46 o                         
   1   6   6       4084.31       3906.66        35.44 o                         
   2   6   6        235.90        247.45         6.29 o                         
   3   6   6          5.66         14.49         4.15 o                         
   4   6   6         51.69         68.68         5.41 o                         
   5   6   6        678.56        691.14        13.30 o                         
   6   6   6        443.91        460.37        12.96 o                         
   7   6   6         54.20         73.85         9.97 o                         
   8   6   6         35.76         52.30        15.87 o                         
   9   6   6         10.79         12.83        21.04 o                         
  10   6   6         28.42         36.69        24.14 o                         
   1   7   6       5046.50       5045.44        45.76 o                         
   2   7   6       1954.74       1882.46        19.20 o                         
   3   7   6       1044.59        992.35        14.30 o                         
   4   7   6        111.31        144.89         6.73 o                         
   5   7   6       2653.90       2561.96        33.44 o                         
   6   7   6          4.91         14.69         8.06 o                         
   7   7   6       2699.68       2667.12        36.22 o                         
   8   7   6        545.13        546.69        24.40 o                         
   9   7   6        289.68        291.22        34.25 o                         
  10   7   6         16.52         14.34        25.55 o                         
   0   8   6       1108.08       1065.55        19.25 o                         
   1   8   6          7.89         18.01         3.72 o                         
   2   8   6      18948.06      18398.73       161.14 o                         
   3   8   6        213.93        201.54         6.20 o                         
   4   8   6      18076.33      17860.58       184.63 o                         
   5   8   6        776.25        768.40        16.05 o                         
   6   8   6       2451.87       2400.86        34.76 o                         
   7   8   6         64.94         61.43        10.42 o                         
   8   8   6       4018.00       3955.56        75.21 o                         
   9   8   6         46.35         30.73        19.62 o                         
  10   8   6       4790.23       4930.25       142.13 o                         
   1   9   6       1094.74       1049.46        12.74 o                         
   2   9   6       6211.94       6028.88        52.69 o                         
   3   9   6         36.59         46.33         4.70 o                         
   4   9   6       3503.91       3403.08        40.81 o                         
   5   9   6        137.17        148.63        11.55 o                         
   6   9   6         10.73         17.59         9.14 o                         
   7   9   6        881.12        886.91        19.86 o                         
   8   9   6       2163.32       2119.55        44.54 o                         
   9   9   6         30.52         31.80        24.39 o                         
   0  10   6       2436.32       2339.41        36.15 o                         
   1  10   6         32.46         52.97         6.56 o                         
   2  10   6         90.63         91.12         4.95 o                         
   3  10   6        130.57        140.07         5.91 o                         
   4  10   6         29.25         54.87        10.55 o                         
   5  10   6          0.83          8.49         7.79 o                         
   6  10   6        222.28        220.85        11.26 o                         
   7  10   6        136.89        145.21        13.26 o                         
   8  10   6         58.50         73.87        18.20 o                         
   9  10   6          5.53          1.92        20.14 o                         
   1  11   6          3.54         13.58         4.69 o                         
   2  11   6      10959.53      10625.99       100.75 o                         
   3  11   6       5311.68       5186.70        52.33 o                         
   4  11   6       3397.48       3329.18        36.41 o                         
   5  11   6        592.10        572.05        13.79 o                         
   6  11   6         42.17         40.74         9.89 o                         
   7  11   6          5.93          4.53        12.74 o                         
   8  11   6       1695.18       1666.37        36.29 o                         
   9  11   6       1219.03       1164.14        35.47 o                         
   0  12   6       4139.26       3956.73        58.36 o                         
   1  12   6        337.47        351.99         9.54 o                         
   2  12   6       2503.71       2438.17        26.70 o                         
   3  12   6        292.55        310.53         8.43 o                         
   4  12   6       1384.68       1369.15        19.16 o                         
   5  12   6       1280.07       1250.68        18.82 o                         
   6  12   6       1788.44       1782.38        26.38 o                         
   7  12   6          5.89         20.25        12.92 o                         
   8  12   6        360.09        374.93        22.18 o                         
   9  12   6         37.85         31.12        18.70 o                         
   1  13   6      13379.13      13026.75       122.97 o                         
   2  13   6        650.98        640.54        11.14 o                         
   3  13   6       2225.64       2206.75        24.83 o                         
   4  13   6         51.80         63.93         7.48 o                         
   5  13   6       9020.06       8945.18        90.38 o                         
   6  13   6          5.28          6.74         9.52 o                         
   7  13   6       6084.30       5987.86        87.41 o                         
   8  13   6        267.71        260.21        28.76 o                         
   9  13   6        566.17        613.01        28.51 o                         
   0  14   6         74.96         98.97         9.43 o                         
   1  14   6       2048.28       1983.37        23.30 o                         
   2  14   6        389.49        414.54         9.75 o                         
   3  14   6         48.77         53.71         7.25 o                         
   4  14   6         35.06         28.66         7.83 o                         
   5  14   6        355.86        370.34        13.03 o                         
   6  14   6         82.94         91.44        10.96 o                         
   7  14   6        177.92        181.57        18.83 o                         
   8  14   6         47.64         63.07        27.75 o                         
   9  14   6         12.77         -5.66        19.69 o                         
   1  15   6       3320.02       3231.98        34.75 o                         
   2  15   6       3978.36       3792.87        38.27 o                         
   3  15   6       9019.58       8721.88        89.64 o                         
   4  15   6       1995.07       2003.54        26.36 o                         
   5  15   6       2213.37       2198.76        28.81 o                         
   6  15   6          2.09          7.07        10.96 o                         
   7  15   6        687.13        697.31        28.00 o                         
   8  15   6       1331.85       1301.23        58.97 o                         
   0  16   6      11903.51      11480.49       160.13 o                         
   1  16   6       5083.90       4950.12        50.57 o                         
   2  16   6       2151.84       2043.20        23.84 o                         
   3  16   6         78.76         73.27         8.41 o                         
   4  16   6        411.75        412.68        13.85 o                         
   5  16   6       3288.66       3323.04        39.51 o                         
   6  16   6       4819.51       4820.65        62.13 o                         
   7  16   6        620.78        597.48        26.24 o                         
   8  16   6       1140.77       1191.39        37.98 o                         
   1  17   6         10.60         22.20         7.20 o                         
   2  17   6         23.20         41.10         7.31 o                         
   3  17   6       3402.29       3324.71        41.12 o                         
   4  17   6        430.11        446.81        19.47 o                         
   5  17   6        336.78        339.23        14.13 o                         
   6  17   6        177.17        191.29        15.77 o                         
   7  17   6         12.71        -14.29        18.90 o                         
   8  17   6         12.64         25.08        31.71 o                         
   0  18   6       2300.44       2243.54        39.43 o                         
   1  18   6        155.97        140.98         9.00 o                         
   2  18   6        187.43        188.43         9.35 o                         
   3  18   6         16.24         16.28         9.26 o                         
   4  18   6        166.76        193.76        12.79 o                         
   5  18   6         15.20         13.69        12.00 o                         
   6  18   6        787.29        790.93        28.52 o                         
   7  18   6         73.61         70.14        20.53 o                         
   8  18   6        119.21        131.34        23.20 o                         
   1  19   6       4644.05       4554.53        50.69 o                         
   2  19   6        242.61        242.76        10.22 o                         
   3  19   6        249.41        265.68        11.82 o                         
   4  19   6         55.66         57.25        11.99 o                         
   5  19   6       1823.49       1819.06        38.55 o                         
   6  19   6          5.43         12.67        17.66 o                         
   7  19   6       2404.17       2410.85        69.34 o                         
   0  20   6       5476.73       5505.03        83.50 o                         
   1  20   6       4904.12       4816.32        51.26 o                         
   2  20   6       1239.28       1242.19        19.82 o                         
   3  20   6         14.91         10.95        10.10 o                         
   4  20   6        497.42        483.55        24.45 o                         
   5  20   6       2756.85       2757.82        55.89 o                         
   6  20   6       4505.83       4591.81        86.30 o                         
   7  20   6        912.65        921.57        38.09 o                         
   1  21   6       2058.46       2057.07        27.69 o                         
   2  21   6        110.86        106.57        10.28 o                         
   3  21   6       2866.00       2792.53        39.64 o                         
   4  21   6         11.37         29.59        13.62 o                         
   5  21   6        970.61       1002.88        26.80 o                         
   6  21   6         11.98         29.09        22.32 o                         
   7  21   6        924.40        982.20        43.43 o                         
   0  22   6         40.32         32.47        14.88 o                         
   1  22   6       1262.59       1226.08        21.73 o                         
   2  22   6        250.84        271.70        14.15 o                         
   3  22   6        102.61        111.04        12.38 o                         
   4  22   6        270.86        269.53        17.22 o                         
   5  22   6        930.15        968.18        29.17 o                         
   6  22   6        122.58        126.11        24.53 o                         
   1  23   6       1993.67       2050.27        29.51 o                         
   2  23   6          5.55         18.55        10.97 o                         
   3  23   6        102.33        110.74        13.06 o                         
   4  23   6         77.35         86.22        16.11 o                         
   5  23   6       2270.07       2337.37        44.70 o                         
   6  23   6         18.10         15.71        23.94 o                         
   0  24   6        137.37        160.09        19.25 o                         
   1  24   6        510.41        471.73        15.87 o                         
   2  24   6       2958.28       2914.82        36.36 o                         
   3  24   6         74.26         88.08        13.60 o                         
   4  24   6       3046.76       3034.39        48.18 o                         
   5  24   6        615.77        644.54        27.74 o                         
   1  25   6          0.77         18.33        11.49 o                         
   2  25   6        767.04        813.47        23.00 o                         
   3  25   6         76.11        103.26        14.21 o                         
   4  25   6        580.44        582.72        24.13 o                         
   5  25   6        106.74        156.19        20.26 o                         
   0  26   6         51.08        109.90        24.13 o                         
   1  26   6        982.69        997.22        22.11 o                         
   2  26   6        320.06        350.07        15.79 o                         
   3  26   6         44.10         41.59        14.27 o                         
   4  26   6        589.24        604.19        25.76 o                         
   1  27   6         78.59         95.55        13.43 o                         
   2  27   6        652.88        756.01        28.10 o                         
   3  27   6       2024.82       2031.45        41.91 o                         
   0  28   6        365.00        364.77        24.23 o                         
   1  28   6         67.71        104.57        17.15 o                         
   2  28   6       2566.97       2664.84        46.20 o                         
   1   1   7       1830.71       1893.93        17.48 o                         
   2   1   7        502.79        524.11         7.81 o                         
   3   1   7      13075.96      13103.36       111.82 o                         
   4   1   7         88.11        103.20         6.53 o                         
   5   1   7        888.79        845.58        15.95 o                         
   6   1   7        323.44        322.94        12.01 o                         
   7   1   7       1240.47       1248.82        23.20 o                         
   8   1   7        220.69        262.59        17.36 o                         
   9   1   7       4344.95       4271.41        81.09 o                         
  10   1   7        225.65        289.87        40.73 o                         
   0   2   7       7042.36       6678.71        84.08 o                         
   1   2   7       1127.49       1061.47        11.52 o                         
   2   2   7      16321.91      16165.75       154.86 o                         
   3   2   7        292.13        288.61         5.70 o                         
   4   2   7      13426.54      13209.93       135.05 o                         
   5   2   7          7.21         22.81         7.03 o                         
   6   2   7       1923.81       1971.69        29.00 o                         
   7   2   7        353.43        372.16        14.04 o                         
   8   2   7       3971.42       3937.48        62.91 o                         
   9   2   7        243.89        249.46        24.52 o                         
  10   2   7       3853.57       3911.94        91.75 o                         
   1   3   7       9909.88       9875.18        95.35 o                         
   2   3   7        626.51        617.68         8.59 o                         
   3   3   7       1057.87       1041.47        13.88 o                         
   4   3   7        554.45        518.27        10.09 o                         
   5   3   7       5154.02       5149.88        62.42 o                         
   6   3   7        115.73        134.05         9.81 o                         
   7   3   7       4237.87       4200.71        50.67 o                         
   8   3   7        128.99        144.71        16.73 o                         
   9   3   7        129.52        152.56        23.55 o                         
  10   3   7        134.87        171.47        32.74 o                         
   0   4   7         63.62         75.75         4.60 o                         
   1   4   7       1857.06       1723.37        17.15 o                         
   2   4   7       3792.78       3589.46        35.94 o                         
   3   4   7          0.04          5.46         3.66 o                         
   4   4   7       2286.66       2324.60        27.25 o                         
   5   4   7         15.27         19.10         7.27 o                         
   6   4   7         56.43         78.36        10.51 o                         
   7   4   7        150.12        168.62        10.76 o                         
   8   4   7       1090.76       1031.93        30.03 o                         
   9   4   7         16.47         11.40        31.41 o                         
   1   5   7        284.40        298.50         6.63 o                         
   2   5   7        142.09        149.70         5.09 o                         
   3   5   7      20906.79      20488.70       195.27 o                         
   4   5   7        290.61        283.49         7.58 o                         
   5   5   7        136.71        154.17         8.21 o                         
   6   5   7         57.65         61.76         8.62 o                         
   7   5   7        104.73        116.26        11.26 o                         
   8   5   7        474.19        479.64        27.66 o                         
   9   5   7       5976.67       6015.98       107.12 o                         
   0   6   7      37581.59      36678.09       602.24 o                         
   1   6   7         33.74         45.18         4.65 o                         
   2   6   7        573.95        567.40         9.75 o                         
   3   6   7          5.37         19.95         4.14 o                         
   4   6   7        241.47        255.56         9.35 o                         
   5   6   7        153.00        179.44         9.05 o                         
   6   6   7      18447.78      18367.40       208.52 o                         
   7   6   7        302.00        319.66        13.86 o                         
   8   6   7        746.00        784.89        42.03 o                         
   9   6   7         25.05         53.78        22.32 o                         
   1   7   7       4632.95       4535.29        44.95 o                         
   2   7   7         31.28         37.28         3.83 o                         
   3   7   7       3474.31       3451.54        40.33 o                         
   4   7   7         59.24         65.11         6.26 o                         
   5   7   7       3030.29       3030.73        39.66 o                         
   6   7   7         21.31         29.63         9.77 o                         
   7   7   7       2087.45       2055.06        31.96 o                         
   8   7   7         91.38        105.19        20.58 o                         
   9   7   7        565.56        602.32        31.34 o                         
   0   8   7       1213.71       1176.27        20.67 o                         
   1   8   7        819.09        782.75        11.05 o                         
   2   8   7          3.79         11.61         4.32 o                         
   3   8   7          0.88         10.57         5.33 o                         
   4   8   7        121.93        123.01         7.43 o                         
   5   8   7         30.91         26.22         8.10 o                         
   6   8   7        780.18        777.73        17.99 o                         
   7   8   7          9.38         11.43        10.67 o                         
   8   8   7          2.58          5.22        20.27 o                         
   9   8   7         10.60        -24.98        24.98 o                         
   1   9   7          9.65         19.40         4.57 o                         
   2   9   7       1857.35       1786.75        19.61 o                         
   3   9   7       1804.07       1768.63        22.44 o                         
   4   9   7         59.51         61.10         7.70 o                         
   5   9   7        268.24        268.32        12.37 o                         
   6   9   7        243.01        260.22        12.73 o                         
   7   9   7          6.66         10.26        11.05 o                         
   8   9   7         21.73         31.31        18.36 o                         
   9   9   7        611.86        571.04        28.32 o                         
   0  10   7      31907.09      30498.75       458.37 o                         
   1  10   7          1.55         11.94         4.48 o                         
   2  10   7         83.37        100.18         5.61 o                         
   3  10   7        854.37        806.04        13.44 o                         
   4  10   7        174.37        190.89         8.98 o                         
   5  10   7        282.03        279.62        12.04 o                         
   6  10   7      14477.47      14336.03       165.78 o                         
   7  10   7          0.01        -12.18        12.18 o                         
   8  10   7        409.65        446.32        24.65 o                         
   9  10   7          0.71         12.66        20.85 o                         
   1  11   7       4050.55       3968.92        40.25 o                         
   2  11   7        273.27        274.50         8.21 o                         
   3  11   7       7549.13       7369.82        76.58 o                         
   4  11   7          6.32         11.24         6.89 o                         
   5  11   7       3889.54       3761.46        49.33 o                         
   6  11   7         54.82         64.95        10.93 o                         
   7  11   7       1662.91       1701.80        31.51 o                         
   8  11   7         53.23         60.95        20.30 o                         
   9  11   7       2486.85       2518.41        49.26 o                         
   0  12   7       4682.19       4588.06        67.13 o                         
   1  12   7        227.83        234.42         8.03 o                         
   2  12   7        683.74        637.85        12.81 o                         
   3  12   7        436.56        459.28        11.42 o                         
   4  12   7        676.96        656.38        14.10 o                         
   5  12   7        356.45        361.28        12.63 o                         
   6  12   7       2000.85       1943.44        29.61 o                         
   7  12   7         30.95         22.62        12.63 o                         
   8  12   7        115.23         99.92        18.30 o                         
   9  12   7          6.31        -14.74        22.04 o                         
   1  13   7       9585.59       9254.07        93.31 o                         
   2  13   7        174.13        181.70         7.75 o                         
   3  13   7       1651.61       1645.19        23.66 o                         
   4  13   7        228.51        226.63        10.00 o                         
   5  13   7       3771.21       3709.73        46.39 o                         
   6  13   7          2.63         -3.45        11.13 o                         
   7  13   7       3803.39       3739.48        59.55 o                         
   8  13   7         27.17         27.38        17.59 o                         
   0  14   7       2347.79       2298.45        40.49 o                         
   1  14   7          1.03         15.91         5.80 o                         
   2  14   7       5050.30       4972.72        53.18 o                         
   3  14   7         90.69         91.33         8.94 o                         
   4  14   7       5381.15       5347.06        58.92 o                         
   5  14   7          0.61          6.48         9.85 o                         
   6  14   7        851.23        890.64        23.82 o                         
   7  14   7          7.25         13.17        16.19 o                         
   8  14   7       1144.18       1209.53        34.42 o                         
   1  15   7         46.66         69.25         9.31 o                         
   2  15   7         52.61         44.44         7.43 o                         
   3  15   7      10151.91      10039.71       108.42 o                         
   4  15   7        227.03        216.00        11.31 o                         
   5  15   7          9.23         -9.60        10.27 o                         
   6  15   7        176.65        168.52        15.53 o                         
   7  15   7         20.15         17.73        18.78 o                         
   8  15   7         86.91         87.39        19.73 o                         
   0  16   7        979.70        912.62        22.75 o                         
   1  16   7        209.52        207.84         8.45 o                         
   2  16   7        926.74        910.60        16.96 o                         
   3  16   7          0.41         -5.42         9.57 o                         
   4  16   7        771.39        794.86        18.50 o                         
   5  16   7         50.09         62.83        11.34 o                         
   6  16   7        615.94        621.33        21.55 o                         
   7  16   7        357.29        350.80        27.78 o                         
   8  16   7        106.86         92.98        20.42 o                         
   1  17   7       1899.67       1880.50        23.20 o                         
   2  17   7          1.47         34.60        10.29 o                         
   3  17   7        589.41        556.21        16.69 o                         
   4  17   7          5.01         11.52        10.31 o                         
   5  17   7        877.30        896.99        23.72 o                         
   6  17   7         17.80          0.47        15.29 o                         
   7  17   7       1290.60       1369.04        40.06 o                         
   8  17   7         72.51         90.66        28.28 o                         
   0  18   7       3193.69       3117.60        59.23 o                         
   1  18   7        177.44        186.21         9.05 o                         
   2  18   7       4183.02       4108.85        46.99 o                         
   3  18   7         41.94         48.67        11.26 o                         
   4  18   7       4809.56       4947.74        60.29 o                         
   5  18   7         97.89         70.14        14.57 o                         
   6  18   7       1625.72       1672.48        36.57 o                         
   7  18   7        176.25        149.98        25.09 o                         
   1  19   7       6040.40       6003.09        59.05 o                         
   2  19   7          2.25          2.89         8.86 o                         
   3  19   7        297.44        344.16        15.23 o                         
   4  19   7         57.86         70.18        12.53 o                         
   5  19   7       2456.01       2551.08        41.12 o                         
   6  19   7        124.20        119.26        18.08 o                         
   7  19   7       2755.27       2744.73        63.14 o                         
   0  20   7         36.35         43.51        16.93 o                         
   1  20   7         12.81         30.12         8.94 o                         
   2  20   7        601.93        571.66        20.03 o                         
   3  20   7          3.91          4.67        12.74 o                         
   4  20   7        353.71        357.41        17.83 o                         
   5  20   7         15.78         28.54        14.98 o                         
   6  20   7         88.26         89.26        19.82 o                         
   7  20   7         27.72         -1.90        23.88 o                         
   1  21   7         38.08         55.63         9.93 o                         
   2  21   7        133.26        145.88        11.63 o                         
   3  21   7      15368.45      15290.31       181.51 o                         
   4  21   7          5.56         20.10        14.25 o                         
   5  21   7        101.00        107.25        16.59 o                         
   6  21   7          0.07         -2.35        20.41 o                         
   0  22   7        565.84        515.23        38.62 o                         
   1  22   7          1.95         15.41        10.08 o                         
   2  22   7        463.82        491.20        15.52 o                         
   3  22   7        183.38        219.48        16.45 o                         
   4  22   7        540.40        576.35        22.83 o                         
   5  22   7        100.57         92.76        16.64 o                         
   6  22   7        649.79        643.72        38.77 o                         
   1  23   7        742.50        816.52        19.28 o                         
   2  23   7         35.05         50.56        12.09 o                         
   3  23   7        317.80        353.76        18.75 o                         
   4  23   7          2.42          8.37        15.86 o                         
   5  23   7        717.18        783.10        27.36 o                         
   0  24   7         91.92        116.31        18.35 o                         
   1  24   7         24.82         63.28        12.00 o                         
   2  24   7        822.13        836.20        20.47 o                         
   3  24   7        294.77        321.84        18.90 o                         
   4  24   7        496.09        558.77        22.11 o                         
   5  24   7        136.08        130.97        21.71 o                         
   1  25   7        656.31        643.69        17.70 o                         
   2  25   7        122.29        156.90        13.94 o                         
   3  25   7        897.34        971.72        28.07 o                         
   4  25   7          2.80         31.14        17.63 o                         
   0  26   7       8204.72       8290.10       124.62 o                         
   1  26   7         24.28         46.99        12.32 o                         
   2  26   7       1295.05       1344.74        29.44 o                         
   3  26   7          1.69         37.58        16.65 o                         
   1  27   7        265.55        286.35        19.95 o                         
   2  27   7          2.27         42.69        15.44 o                         
   0  28   7        418.05        431.32        45.66 o                         
   0   0   8      29326.18      27224.44       483.30 o                         
   1   0   8       8829.76       8904.07       159.15 o                         
   2   0   8       9255.87       9298.15       166.22 o                         
   3   0   8        163.14        193.63         7.56 o                         
   4   0   8       9328.90       9015.94       164.06 o                         
   5   0   8      11402.13      11402.14       187.04 o                         
   6   0   8       9951.87       9843.45       182.07 o                         
   7   0   8       3226.38       3214.07        70.96 o                         
   8   0   8       5898.90       5941.36       146.22 o                         
   9   0   8         75.39         91.09        32.01 o                         
   1   1   8        399.14        431.22         7.42 o                         
   2   1   8       1123.29       1119.95        16.09 o                         
   3   1   8       1416.86       1434.93        15.93 o                         
   4   1   8        114.34        137.67         8.03 o                         
   5   1   8        204.19        245.49        13.80 o                         
   6   1   8          7.22         19.30         9.74 o                         
   7   1   8        145.96        183.85        14.72 o                         
   8   1   8        321.83        348.43        24.15 o                         
   9   1   8        395.32        439.25        30.30 o                         
   0   2   8       1343.72       1330.73        18.48 o                         
   1   2   8        775.70        758.16        11.39 o                         
   2   2   8       2393.49       2262.55        28.83 o                         
   3   2   8          5.22          8.55         3.47 o                         
   4   2   8        167.92        173.73         8.64 o                         
   5   2   8       1194.10       1188.74        21.74 o                         
   6   2   8        322.50        371.07        16.68 o                         
   7   2   8       1200.51       1179.41        26.85 o                         
   8   2   8        647.05        679.77        30.91 o                         
   9   2   8          8.97         -0.13        21.98 o                         
   1   3   8       5992.80       5880.10        69.51 o                         
   2   3   8        830.81        788.99        12.95 o                         
   3   3   8         94.33        120.63         6.46 o                         
   4   3   8        327.29        337.76        10.97 o                         
   5   3   8       2546.30       2518.61        36.07 o                         
   6   3   8          9.72          5.83         9.84 o                         
   7   3   8       3040.68       3009.83        41.48 o                         
   8   3   8        171.66        187.20        26.38 o                         
   9   3   8        245.60        273.52        27.31 o                         
   0   4   8       4372.65       4331.50        68.07 o                         
   1   4   8       8172.16       7872.89        99.66 o                         
   2   4   8       1652.65       1630.14        22.46 o                         
   3   4   8        245.57        271.28         8.49 o                         
   4   4   8       2452.07       2388.96        30.91 o                         
   5   4   8       6587.63       6424.01        80.97 o                         
   6   4   8        378.47        397.21        13.42 o                         
   7   4   8       1411.11       1456.86        25.84 o                         
   8   4   8         95.54        101.64        23.21 o                         
   9   4   8         28.19         39.87        38.86 o                         
   1   5   8       2179.39       2196.74        30.90 o                         
   2   5   8       6911.17       6720.42        71.48 o                         
   3   5   8      11129.29      10682.55       111.30 o                         
   4   5   8       2707.68       2670.13        31.97 o                         
   5   5   8       3550.46       3494.40        44.16 o                         
   6   5   8        105.20        114.26        11.63 o                         
   7   5   8       2022.00       2069.64        36.85 o                         
   8   5   8       2722.82       2751.93        58.80 o                         
   9   5   8       1843.34       1908.56        56.70 o                         
   0   6   8         93.88        105.81         6.57 o                         
   1   6   8       1445.38       1430.40        22.23 o                         
   2   6   8        259.75        252.45        10.61 o                         
   3   6   8        194.27        209.47         8.45 o                         
   4   6   8         82.90         81.63         7.35 o                         
   5   6   8       2032.58       1992.25        30.78 o                         
   6   6   8        259.24        264.85        13.79 o                         
   7   6   8       1065.97       1117.45        25.11 o                         
   8   6   8         43.45         66.17        21.68 o                         
   9   6   8         35.32         34.16        22.93 o                         
   1   7   8       4851.09       4765.46        50.54 o                         
   2   7   8       2201.80       2164.67        28.03 o                         
   3   7   8        636.42        601.84        12.84 o                         
   4   7   8       1292.40       1253.79        20.74 o                         
   5   7   8       3027.44       2899.00        41.06 o                         
   6   7   8         27.10         31.56        11.35 o                         
   7   7   8       2807.44       2770.25        51.30 o                         
   8   7   8       1246.79       1251.16        40.77 o                         
   9   7   8         44.18         70.77        41.64 o                         
   0   8   8       7889.28       7465.60       104.29 o                         
   1   8   8        265.85        292.67         7.10 o                         
   2   8   8      12766.42      12473.72       130.07 o                         
   3   8   8        127.11        134.69         9.81 o                         
   4   8   8      11908.99      11525.57       128.53 o                         
   5   8   8        140.85        140.95        11.21 o                         
   6   8   8       1193.89       1185.41        24.94 o                         
   7   8   8         30.99         19.20        13.77 o                         
   8   8   8       5298.11       5322.02       136.91 o                         
   9   8   8         82.86         60.70        25.46 o                         
   1   9   8        481.17        475.66         9.22 o                         
   2   9   8       2115.33       2120.23        26.15 o                         
   3   9   8        309.11        315.32        16.27 o                         
   4   9   8       1150.07       1127.81        19.72 o                         
   5   9   8        452.14        447.26        15.30 o                         
   6   9   8         76.84         72.87        12.48 o                         
   7   9   8        106.30        131.87        14.49 o                         
   8   9   8       1435.40       1414.58        38.17 o                         
   9   9   8        133.73        179.48        25.55 o                         
   0  10   8        202.28        213.66         9.56 o                         
   1  10   8        173.26        187.39         7.36 o                         
   2  10   8         14.75         19.80         6.13 o                         
   3  10   8         75.74         64.44         7.24 o                         
   4  10   8        205.10        226.96        11.00 o                         
   5  10   8        268.31        263.81        12.50 o                         
   6  10   8        919.00        889.34        20.76 o                         
   7  10   8        291.81        292.22        16.86 o                         
   8  10   8         20.90         37.36        19.42 o                         
   1  11   8        341.24        353.26         9.75 o                         
   2  11   8       6012.01       5882.36        64.65 o                         
   3  11   8       1639.47       1594.78        23.83 o                         
   4  11   8       4535.92       4444.72        51.44 o                         
   5  11   8        130.82        138.08        11.21 o                         
   6  11   8         16.16         20.83        10.45 o                         
   7  11   8         91.78        109.46        13.92 o                         
   8  11   8       4674.19       4723.44        72.25 o                         
   0  12   8        125.32        129.69         9.80 o                         
   1  12   8        809.85        790.26        14.54 o                         
   2  12   8        931.19        947.68        16.60 o                         
   3  12   8         23.55         22.94         8.21 o                         
   4  12   8       1377.85       1371.03        22.02 o                         
   5  12   8        343.87        329.10        13.80 o                         
   6  12   8        758.52        751.92        19.85 o                         
   7  12   8         69.35         71.16        13.97 o                         
   8  12   8        655.89        689.73        33.78 o                         
   1  13   8       8716.13       8827.15        92.92 o                         
   2  13   8         41.11         43.48         7.78 o                         
   3  13   8       4129.29       4153.23        51.42 o                         
   4  13   8         19.18         22.07         9.55 o                         
   5  13   8       5794.21       5775.23        71.18 o                         
   6  13   8          1.52         18.74        12.62 o                         
   7  13   8       4067.59       4150.67        55.03 o                         
   8  13   8         23.88         15.46        25.50 o                         
   0  14   8        108.48        144.15        12.23 o                         
   1  14   8         44.87         85.62        13.95 o                         
   2  14   8         50.75         56.59         8.56 o                         
   3  14   8          3.60          5.22         9.69 o                         
   4  14   8        756.89        748.25        19.01 o                         
   5  14   8        223.71        212.55        13.42 o                         
   6  14   8        166.38        174.26        15.65 o                         
   7  14   8        389.07        392.86        20.18 o                         
   8  14   8        105.19        103.67        19.92 o                         
   1  15   8       1781.06       1741.59        23.11 o                         
   2  15   8       2705.47       2675.25        34.74 o                         
   3  15   8       5058.43       5000.61        61.52 o                         
   4  15   8       1222.29       1224.14        23.75 o                         
   5  15   8       1433.43       1473.83        31.46 o                         
   6  15   8         55.12         32.88        14.25 o                         
   7  15   8        898.01        909.84        27.56 o                         
   8  15   8       1921.85       2003.98        63.06 o                         
   0  16   8       2717.57       2725.23        41.43 o                         
   1  16   8       1267.90       1285.59        20.70 o                         
   2  16   8        831.68        814.27        17.95 o                         
   3  16   8         22.12         33.29        10.43 o                         
   4  16   8       1581.91       1594.90        28.22 o                         
   5  16   8       2093.62       2052.22        38.32 o                         
   6  16   8       2976.20       2977.70        49.98 o                         
   7  16   8        929.74        930.28        29.69 o                         
   1  17   8        541.76        548.19        13.97 o                         
   2  17   8        635.98        647.01        17.03 o                         
   3  17   8        347.12        336.66        14.44 o                         
   4  17   8        202.39        239.36        14.88 o                         
   5  17   8         11.83         21.62        14.74 o                         
   6  17   8        127.78        119.65        17.29 o                         
   7  17   8          5.47        -22.17        22.17 o                         
   0  18   8       1371.97       1379.58        31.34 o                         
   1  18   8        116.71        135.57        10.31 o                         
   2  18   8        341.93        377.10        14.26 o                         
   3  18   8         10.44         13.21        12.20 o                         
   4  18   8          3.47         26.01        13.40 o                         
   5  18   8         38.78         26.92        15.46 o                         
   6  18   8        819.75        863.67        28.06 o                         
   7  18   8         11.70         18.52        23.07 o                         
   1  19   8       2221.81       2119.41        30.27 o                         
   2  19   8        163.49        178.21        13.14 o                         
   3  19   8        232.50        211.12        14.78 o                         
   4  19   8         88.64         71.99        14.19 o                         
   5  19   8       1555.50       1526.73        35.08 o                         
   6  19   8          2.94         -2.15        17.24 o                         
   0  20   8       2886.98       2914.35        50.99 o                         
   1  20   8       1953.20       1954.24        29.38 o                         
   2  20   8        570.00        613.01        20.61 o                         
   3  20   8         77.41         92.02        14.42 o                         
   4  20   8       1051.56       1084.20        27.29 o                         
   5  20   8       2616.55       2649.22        52.09 o                         
   6  20   8       1030.37       1128.69        53.93 o                         
   1  21   8       1147.72       1143.21        22.90 o                         
   2  21   8         76.36         97.19        15.09 o                         
   3  21   8       1885.07       2010.38        42.79 o                         
   4  21   8         24.42         27.16        14.89 o                         
   5  21   8        974.24       1100.81        32.00 o                         
   6  21   8          7.57         22.87        25.44 o                         
   0  22   8        105.42        106.87        18.14 o                         
   1  22   8        908.84        965.52        22.33 o                         
   2  22   8        141.11        164.58        14.79 o                         
   3  22   8        119.23        131.05        16.23 o                         
   4  22   8        174.02        212.88        17.74 o                         
   5  22   8        875.82        947.03        30.55 o                         
   1  23   8       2647.72       2685.38        40.66 o                         
   2  23   8        270.13        281.03        16.82 o                         
   3  23   8         21.91         46.80        15.75 o                         
   4  23   8         24.20         35.19        16.68 o                         
   0  24   8        268.57        283.73        19.18 o                         
   1  24   8        416.27        459.48        24.33 o                         
   2  24   8       2424.05       2485.39        39.53 o                         
   3  24   8         10.91         36.36        16.47 o                         
   4  24   8       2506.82       2651.89        54.35 o                         
   1  25   8          8.10         23.18        17.25 o                         
   2  25   8        529.22        607.44        24.77 o                         
   3  25   8         72.73        100.51        17.39 o                         
   0  26   8         70.89        109.42        25.77 o                         
   1  26   8        299.20        337.38        18.49 o                         
   2  26   8        346.51        428.40        33.21 o                         
   1   1   9       1733.31       1738.96        24.20 o                         
   2   1   9        839.46        807.92        14.54 o                         
   3   1   9        309.24        333.43        10.48 o                         
   4   1   9        409.00        416.36        16.93 o                         
   5   1   9        756.03        779.11        19.30 o                         
   6   1   9          0.55         11.13        11.84 o                         
   7   1   9       1499.24       1478.59        30.80 o                         
   8   1   9        665.15        709.09        26.66 o                         
   9   1   9        404.09        443.12        40.71 o                         
   0   2   9       6783.29       6524.77        90.77 o                         
   1   2   9       5643.64       5617.32        66.70 o                         
   2   2   9       5258.58       5149.79        66.78 o                         
   3   2   9         37.51         47.98         4.87 o                         
   4   2   9       5391.55       5345.73        78.73 o                         
   5   2   9       4835.94       4825.86        66.61 o                         
   6   2   9       1009.18       1041.78        24.26 o                         
   7   2   9       1531.45       1531.39        29.28 o                         
   8   2   9       3632.57       3628.18        81.93 o                         
   9   2   9         36.11         56.55        35.74 o                         
   1   3   9        710.47        731.25        13.64 o                         
   2   3   9       2658.20       2598.64        39.74 o                         
   3   3   9       3945.06       3910.58        57.97 o                         
   4   3   9        780.84        773.93        20.11 o                         
   5   3   9       3232.92       3114.31        46.01 o                         
   6   3   9         85.02         87.16        11.81 o                         
   7   3   9        992.47        983.45        23.82 o                         
   8   3   9        690.80        704.55        35.08 o                         
   9   3   9        397.29        451.26        31.80 o                         
   0   4   9       6080.39       5884.99       106.43 o                         
   1   4   9        522.53        555.60        11.47 o                         
   2   4   9        630.18        618.71        14.97 o                         
   3   4   9         17.67         20.11         7.45 o                         
   4   4   9        333.42        321.87        15.27 o                         
   5   4   9        586.47        576.75        16.69 o                         
   6   4   9       3485.36       3463.05        47.77 o                         
   7   4   9        346.51        383.24        18.64 o                         
   8   4   9         67.63         77.80        21.71 o                         
   9   4   9          0.26          6.91        38.52 o                         
   1   5   9       4650.76       4577.15        60.00 o                         
   2   5   9       2271.84       2182.43        29.39 o                         
   3   5   9        332.41        333.22        10.27 o                         
   4   5   9        717.09        720.06        18.21 o                         
   5   5   9       1594.36       1604.66        29.06 o                         
   6   5   9          2.68         -1.90        11.79 o                         
   7   5   9       2473.09       2511.59        47.68 o                         
   8   5   9       1187.48       1154.22        38.98 o                         
   0   6   9       2077.15       2049.09        36.68 o                         
   1   6   9       3144.47       3106.72        36.65 o                         
   2   6   9       7127.16       6984.43        89.68 o                         
   3   6   9          8.05         21.75         7.50 o                         
   4   6   9       8504.60       8237.31       110.14 o                         
   5   6   9       3112.55       3069.78        50.52 o                         
   6   6   9       1009.89       1021.57        24.27 o                         
   7   6   9        597.62        635.91        21.99 o                         
   8   6   9       2339.97       2297.35        53.76 o                         
   1   7   9       3053.72       3066.70        36.53 o                         
   2   7   9       2669.67       2634.29        37.82 o                         
   3   7   9        677.32        680.60        15.59 o                         
   4   7   9       1617.85       1592.22        28.80 o                         
   5   7   9       1727.93       1688.35        31.59 o                         
   6   7   9          0.22         12.40        13.03 o                         
   7   7   9       1944.31       1986.72        37.56 o                         
   8   7   9       1437.76       1463.23        46.50 o                         
   0   8   9         86.87         97.42         9.56 o                         
   1   8   9        239.56        267.85         8.46 o                         
   2   8   9        172.32        174.06         7.63 o                         
   3   8   9          1.32          7.45         8.02 o                         
   4   8   9       1345.01       1317.19        23.79 o                         
   5   8   9        313.85        314.12        15.42 o                         
   6   8   9         37.11         29.48        15.14 o                         
   7   8   9         84.68         68.18        15.88 o                         
   8   8   9        134.89        140.26        21.01 o                         
   1   9   9         30.92         41.96         6.20 o                         
   2   9   9       1981.78       1961.85        26.32 o                         
   3   9   9       1201.62       1209.96        18.64 o                         
   4   9   9       1437.89       1456.91        24.15 o                         
   5   9   9       1070.00       1057.36        23.85 o                         
   6   9   9          2.08         -0.79        14.04 o                         
   7   9   9         76.02         69.78        16.57 o                         
   8   9   9       1863.99       1900.73        86.94 o                         
   0  10   9        523.67        534.16        14.92 o                         
   1  10   9        456.99        489.46        12.16 o                         
   2  10   9       5532.23       5449.48        62.78 o                         
   3  10   9         38.58         56.82         7.90 o                         
   4  10   9       6545.52       6593.84        72.89 o                         
   5  10   9        928.07        959.36        23.42 o                         
   6  10   9        344.17        348.93        18.69 o                         
   7  10   9        151.52        139.21        17.76 o                         
   8  10   9       3237.82       3410.17       113.49 o                         
   1  11   9       6946.66       6823.80        77.33 o                         
   2  11   9        693.72        700.54        15.14 o                         
   3  11   9       2384.14       2410.19        32.88 o                         
   4  11   9        179.08        191.19        10.72 o                         
   5  11   9       3544.61       3563.27        47.40 o                         
   6  11   9          1.91          6.09        12.87 o                         
   7  11   9       2470.10       2537.45        44.83 o                         
   8  11   9        459.56        463.62        25.51 o                         
   0  12   9         48.15         68.69         9.18 o                         
   1  12   9         62.25         71.11         7.85 o                         
   2  12   9         85.20        103.28         8.92 o                         
   3  12   9         12.98          9.23         8.51 o                         
   4  12   9        146.54        162.22        11.06 o                         
   5  12   9         67.23         75.64        12.09 o                         
   6  12   9        348.17        361.65        17.35 o                         
   7  12   9        131.36        154.61        16.84 o                         
   8  12   9        230.12        265.37        34.31 o                         
   1  13   9       4019.52       3975.07        48.41 o                         
   2  13   9       3707.95       3667.95        45.60 o                         
   3  13   9       1474.48       1409.82        23.97 o                         
   4  13   9       2440.26       2451.86        35.26 o                         
   5  13   9       2168.29       2136.20        35.66 o                         
   6  13   9         11.53         17.59        14.00 o                         
   7  13   9       2401.27       2431.93        45.09 o                         
   0  14   9       1317.74       1320.62        27.15 o                         
   1  14   9       1986.26       2015.31        28.99 o                         
   2  14   9        158.03        154.12        10.39 o                         
   3  14   9          0.52          6.22         9.65 o                         
   4  14   9         36.70         29.60        10.84 o                         
   5  14   9       1887.65       1884.70        36.19 o                         
   6  14   9       1710.82       1694.54        33.46 o                         
   7  14   9        622.57        659.62        28.75 o                         
   1  15   9       1835.69       1919.30        26.85 o                         
   2  15   9        118.11        120.93        10.79 o                         
   3  15   9         20.97         21.80        10.58 o                         
   4  15   9        136.43        139.28        13.27 o                         
   5  15   9       2496.99       2479.39        42.85 o                         
   6  15   9          9.56         22.80        15.75 o                         
   7  15   9       2358.73       2372.86        51.00 o                         
   0  16   9       1620.71       1670.12        33.34 o                         
   1  16   9          0.95         12.67         9.69 o                         
   2  16   9         25.15         42.78        10.48 o                         
   3  16   9         31.84         43.10        11.31 o                         
   4  16   9        636.95        642.32        19.89 o                         
   5  16   9          0.76         -0.62        14.71 o                         
   6  16   9        932.56       1032.38        30.34 o                         
   7  16   9         67.08         41.15        21.18 o                         
   1  17   9         15.82         48.28        10.57 o                         
   2  17   9        890.74        911.73        20.90 o                         
   3  17   9       1211.11       1273.70        26.43 o                         
   4  17   9        441.90        445.91        17.85 o                         
   5  17   9         56.04         49.45        15.75 o                         
   6  17   9         26.17         27.30        17.53 o                         
   0  18   9       2167.91       2253.11        68.11 o                         
   1  18   9       1012.59       1006.06        21.80 o                         
   2  18   9       1434.25       1488.14        26.90 o                         
   3  18   9          3.24         20.69        12.56 o                         
   4  18   9       3147.84       3240.26        48.39 o                         
   5  18   9       1213.38       1201.02        34.86 o                         
   6  18   9       1664.90       1764.16        42.31 o                         
   1  19   9        868.98        910.70        21.56 o                         
   2  19   9         20.86         38.13        12.20 o                         
   3  19   9       3754.24       3811.62        54.03 o                         
   4  19   9          5.52         26.26        14.62 o                         
   5  19   9        508.83        519.77        22.66 o                         
   6  19   9          0.31        -17.78        17.78 o                         
   0  20   9        228.07        247.76        19.60 o                         
   1  20   9        401.51        414.37        16.38 o                         
   2  20   9        269.09        294.86        15.38 o                         
   3  20   9          3.50         14.46        14.32 o                         
   4  20   9         81.69        122.24        16.01 o                         
   5  20   9        354.30        388.94        21.90 o                         
   1  21   9       5532.14       5449.80        79.01 o                         
   2  21   9        855.70        885.56        23.35 o                         
   3  21   9         20.52         47.80        14.90 o                         
   4  21   9        369.90        362.10        21.05 o                         
   5  21   9       1476.89       1587.27        37.89 o                         
   0  22   9        377.06        425.57        38.17 o                         
   1  22   9       1755.81       1825.04        32.05 o                         
   2  22   9         33.27         56.67        14.21 o                         
   3  22   9         26.61         51.38        15.95 o                         
   4  22   9         39.48         57.91        16.27 o                         
   1  23   9        704.04        809.88        23.28 o                         
   2  23   9        408.18        477.83        19.21 o                         
   3  23   9         96.39        139.97        17.75 o                         
   0  24   9         38.42         99.58        21.08 o                         
   1  24   9        291.09        325.54        16.22 o                         
   2  24   9        367.06        449.57        20.58 o                         
   1  25   9        180.36        277.13        17.11 o                         
   0   0  10      12390.49      11927.28       367.32 o                         
   1   0  10        248.37        256.13         9.05 o                         
   2   0  10      12788.03      12399.46       189.57 o                         
   3   0  10         93.49        111.85        18.43 o                         
   4   0  10      13218.97      12648.77       282.14 o                         
   5   0  10        603.14        611.83        34.01 o                         
   6   0  10       3312.91       3256.50       132.45 o                         
   7   0  10        380.14        371.60        36.44 o                         
   8   0  10       5733.73       5885.59       174.82 o                         
   1   1  10       1515.14       1511.69        20.51 o                         
   2   1  10         14.84         36.88         5.67 o                         
   3   1  10        723.02        711.59        16.31 o                         
   4   1  10        129.46        137.44        13.22 o                         
   5   1  10       1246.74       1230.54        31.07 o                         
   6   1  10          1.47          9.15        15.07 o                         
   7   1  10        812.42        868.73        28.24 o                         
   8   1  10        314.86        311.00        28.06 o                         
   0   2  10         69.60         79.26         7.27 o                         
   1   2  10         53.06         55.67         3.92 o                         
   2   2  10       1584.68       1552.29        27.00 o                         
   3   2  10         46.98         52.65         5.80 o                         
   4   2  10        583.09        599.21        21.24 o                         
   5   2  10        109.73        106.09        14.52 o                         
   6   2  10         89.40         78.84        15.92 o                         
   7   2  10        230.81        227.45        34.85 o                         
   8   2  10        303.47        290.24        25.37 o                         
   1   3  10         90.71        106.69         5.29 o                         
   2   3  10       1750.84       1691.26        28.66 o                         
   3   3  10       6946.10       6769.25        87.62 o                         
   4   3  10       1382.10       1407.02        31.71 o                         
   5   3  10         36.88         61.42        13.53 o                         
   6   3  10         50.33         53.33        14.43 o                         
   7   3  10         12.50          5.74        17.67 o                         
   8   3  10        917.50        877.69        35.64 o                         
   0   4  10       1184.05       1151.74        27.23 o                         
   1   4  10         60.52         74.50         6.03 o                         
   2   4  10        542.08        555.61        14.28 o                         
   3   4  10        289.44        287.86        15.36 o                         
   4   4  10        766.97        754.34        20.83 o                         
   5   4  10         34.02         27.44        13.30 o                         
   6   4  10       1431.14       1368.49        31.96 o                         
   7   4  10        446.18        482.49        38.62 o                         
   8   4  10        102.31         82.89        27.05 o                         
   1   5  10       6333.45       6301.21        81.05 o                         
   2   5  10        219.16        237.47        14.61 o                         
   3   5  10       2705.40       2675.72        39.31 o                         
   4   5  10         24.16         37.71        11.73 o                         
   5   5  10       4089.51       4056.90        71.51 o                         
   6   5  10        176.45        158.23        16.86 o                         
   7   5  10       4071.72       4117.38        68.20 o                         
   8   5  10          1.31         13.37        20.93 o                         
   0   6  10        676.78        649.22        21.81 o                         
   1   6  10        561.29        572.02        13.65 o                         
   2   6  10        708.46        725.57        16.35 o                         
   3   6  10         33.03         43.93        10.55 o                         
   4   6  10         47.84         32.13        12.30 o                         
   5   6  10       1166.03       1143.16        31.30 o                         
   6   6  10        216.23        197.62        17.38 o                         
   7   6  10        671.93        690.19        36.54 o                         
   8   6  10         93.95        154.04        43.96 o                         
   1   7  10         84.89         85.02         7.72 o                         
   2   7  10         21.63         32.82         5.56 o                         
   3   7  10       4848.23       4730.26        70.21 o                         
   4   7  10          1.86         -9.31        12.79 o                         
   5   7  10        433.07        457.85        22.94 o                         
   6   7  10         51.88         57.34        15.90 o                         
   7   7  10         44.81         37.68        18.71 o                         
   8   7  10          2.41          6.93        22.22 o                         
   0   8  10      23509.29      23179.29       405.32 o                         
   1   8  10        944.11        942.71        17.60 o                         
   2   8  10        792.35        798.42        14.86 o                         
   3   8  10        396.90        377.76        11.77 o                         
   4   8  10        741.83        724.92        25.27 o                         
   5   8  10        903.64        905.08        26.95 o                         
   6   8  10      10962.51      11197.52       160.42 o                         
   7   8  10        335.00        353.36        20.29 o                         
   8   8  10       1195.95       1202.71       127.98 o                         
   1   9  10         18.98         29.16         7.48 o                         
   2   9  10        167.59        171.62         8.41 o                         
   3   9  10        347.60        351.09        14.58 o                         
   4   9  10         99.63        116.81        10.99 o                         
   5   9  10         22.80         17.66        13.56 o                         
   6   9  10          1.17          0.14        14.89 o                         
   7   9  10        135.45        164.46        27.14 o                         
   0  10  10          7.25         44.34        35.76 o                         
   1  10  10        390.14        382.14        12.37 o                         
   2  10  10        105.67        112.25         9.13 o                         
   3  10  10        121.31        119.19         9.58 o                         
   4  10  10        199.21        181.81        12.35 o                         
   5  10  10         96.89         96.15        12.51 o                         
   6  10  10         18.61         12.17        13.22 o                         
   7  10  10          7.76         27.72        15.21 o                         
   1  11  10       1743.19       1694.86        26.64 o                         
   2  11  10         52.46         61.04         8.35 o                         
   3  11  10         27.32         33.93         9.30 o                         
   4  11  10         77.83         79.10        11.66 o                         
   5  11  10        364.69        362.45        16.07 o                         
   6  11  10         15.11          5.64        13.78 o                         
   7  11  10       1293.62       1312.55        33.41 o                         
   0  12  10       7151.25       7255.98       134.99 o                         
   1  12  10        827.29        834.18        17.22 o                         
   2  12  10       1323.64       1251.89        21.54 o                         
   3  12  10         94.19        109.57        10.54 o                         
   4  12  10       1278.80       1248.77        26.70 o                         
   5  12  10       1011.41       1005.99        26.19 o                         
   6  12  10       2910.81       3049.36        46.57 o                         
   7  12  10        621.11        660.37        22.97 o                         
   1  13  10       1318.40       1337.12        22.48 o                         
   2  13  10        400.50        379.28        13.07 o                         
   3  13  10       9928.28      10070.92       120.88 o                         
   4  13  10        390.87        388.01        16.96 o                         
   5  13  10       1687.75       1727.17        34.20 o                         
   6  13  10          6.51         11.35        14.25 o                         
   7  13  10        594.88        677.31        23.28 o                         
   0  14  10       1573.63       1563.05        41.95 o                         
   1  14  10         65.07         78.91         9.65 o                         
   2  14  10        195.18        218.37        11.65 o                         
   3  14  10          0.76         15.94        10.88 o                         
   4  14  10         33.67         43.80        13.36 o                         
   5  14  10        482.92        454.69        19.62 o                         
   6  14  10        596.13        617.16        23.23 o                         
   1  15  10       5120.20       5133.65        61.82 o                         
   2  15  10         11.10         40.26        10.50 o                         
   3  15  10        312.57        329.99        15.09 o                         
   4  15  10          1.09          6.45        13.34 o                         
   5  15  10       1966.92       1982.79        38.27 o                         
   6  15  10         19.56         11.60        16.31 o                         
   0  16  10         30.22         99.59        20.83 o                         
   1  16  10         61.39         73.51        10.65 o                         
   2  16  10       3468.08       3457.37        46.83 o                         
   3  16  10         91.58        129.05        13.28 o                         
   4  16  10       5213.41       5277.77        75.86 o                         
   5  16  10          3.02         14.25        15.59 o                         
   6  16  10         31.02         32.44        17.29 o                         
   1  17  10       1923.52       1894.88        32.36 o                         
   2  17  10       1449.99       1507.04        29.38 o                         
   3  17  10        697.90        745.50        21.63 o                         
   4  17  10        182.03        210.26        17.11 o                         
   5  17  10        801.93        785.48        31.21 o                         
   0  18  10         55.99         75.48        20.67 o                         
   1  18  10          3.94         19.57        12.41 o                         
   2  18  10       1037.89       1136.71        26.91 o                         
   3  18  10          0.64         27.77        13.32 o                         
   4  18  10        611.54        656.34        32.10 o                         
   5  18  10         62.27         59.22        17.11 o                         
   1  19  10          1.80         28.33        12.98 o                         
   2  19  10        635.80        667.15        20.06 o                         
   3  19  10       5977.90       5912.60        77.57 o                         
   4  19  10        384.38        416.96        20.64 o                         
   5  19  10          1.96         22.52        17.34 o                         
   0  20  10        271.80        309.21        26.23 o                         
   1  20  10          0.70         25.84        13.32 o                         
   2  20  10       1921.72       2073.20        34.15 o                         
   3  20  10         46.99         91.62        15.45 o                         
   4  20  10       2897.66       3168.79        65.47 o                         
   1  21  10       2520.69       2682.16        43.74 o                         
   2  21  10         17.19         26.58        13.89 o                         
   3  21  10        216.06        302.12        19.08 o                         
   0  22  10         35.78         85.28        24.64 o                         
   1  22  10        109.47        142.12        16.05 o                         
   2  22  10         18.14         66.33        14.89 o                         
   3  22  10         88.23        127.44        17.11 o                         
   1  23  10         60.89        125.59        16.56 o                         
   1   1  11        684.29        654.64        16.56 o                         
   2   1  11         19.47         26.06         8.22 o                         
   3   1  11         42.80         43.95        10.32 o                         
   4   1  11         16.90         33.09        12.61 o                         
   5   1  11         91.30        100.81        15.67 o                         
   6   1  11         10.99         14.70        16.97 o                         
   7   1  11        405.80        423.08        23.54 o                         
   0   2  11      14851.17      14431.97       307.95 o                         
   1   2  11       3540.55       3452.02        51.08 o                         
   2   2  11       1030.19       1032.10        18.18 o                         
   3   2  11        282.61        298.40        13.27 o                         
   4   2  11        639.94        658.93        23.03 o                         
   5   2  11       2542.12       2483.46        49.76 o                         
   6   2  11       8527.13       8538.42       139.55 o                         
   7   2  11        986.45        969.12        30.55 o                         
   1   3  11        947.97        931.92        18.85 o                         
   2   3  11        276.49        274.56        14.58 o                         
   3   3  11       4302.04       4222.25        58.10 o                         
   4   3  11        667.07        657.47        21.19 o                         
   5   3  11        243.04        242.33        16.59 o                         
   6   3  11        128.52        138.79        17.68 o                         
   7   3  11        171.99        183.03        22.52 o                         
   0   4  11         67.30         56.08        11.14 o                         
   1   4  11       2197.07       2135.75        34.44 o                         
   2   4  11       1136.62       1119.50        23.40 o                         
   3   4  11          1.27         15.15         9.69 o                         
   4   4  11       1079.26       1053.16        25.71 o                         
   5   4  11        356.50        350.46        18.19 o                         
   6   4  11         26.34         30.94        18.17 o                         
   7   4  11         54.28         51.52        20.41 o                         
   1   5  11       1608.47       1592.51        32.74 o                         
   2   5  11        146.00        156.25        13.39 o                         
   3   5  11        468.88        457.79        17.24 o                         
   4   5  11         14.96         13.45        13.83 o                         
   5   5  11       1557.93       1552.22        39.75 o                         
   6   5  11         76.16         99.41        18.84 o                         
   7   5  11       1214.20       1189.87        37.85 o                         
   0   6  11        861.64        836.05        24.67 o                         
   1   6  11        191.11        189.28        10.04 o                         
   2   6  11       5354.62       5266.50        69.81 o                         
   3   6  11          5.15         52.57        12.89 o                         
   4   6  11       4780.90       4597.37        79.25 o                         
   5   6  11        693.40        674.15        26.75 o                         
   6   6  11        258.35        310.79        22.01 o                         
   7   6  11        125.45         98.11        21.88 o                         
   1   7  11         43.47         67.79         8.51 o                         
   2   7  11       1208.81       1210.59        25.04 o                         
   3   7  11       8246.41       8255.92       114.91 o                         
   4   7  11       1011.72       1003.38        29.43 o                         
   5   7  11        294.01        278.48        20.17 o                         
   6   7  11         50.56         46.77        19.50 o                         
   7   7  11         17.97         -9.19        20.43 o                         
   0   8  11        299.75        313.19        16.83 o                         
   1   8  11       1650.20       1622.45        27.19 o                         
   2   8  11         52.73         59.77         8.18 o                         
   3   8  11         20.27         28.89         7.90 o                         
   4   8  11         72.64         84.83        10.59 o                         
   5   8  11        486.72        471.98        21.12 o                         
   6   8  11        192.57        191.86        19.26 o                         
   7   8  11         55.89         36.81        19.39 o                         
   1   9  11       1937.93       1897.81        31.04 o                         
   2   9  11       3790.13       3754.56        49.22 o                         
   3   9  11        816.13        788.11        17.90 o                         
   4   9  11       1014.33       1054.23        23.69 o                         
   5   9  11        411.18        436.65        18.02 o                         
   6   9  11         71.66         65.90        15.05 o                         
   7   9  11        764.36        814.99        37.08 o                         
   0  10  11        376.06        402.05        38.43 o                         
   1  10  11          5.08         15.20         9.62 o                         
   2  10  11       2443.48       2430.22        34.82 o                         
   3  10  11        249.90        251.38        11.90 o                         
   4  10  11       3340.12       3404.65        51.12 o                         
   5  10  11        403.97        409.84        17.56 o                         
   6  10  11        370.26        416.58        19.17 o                         
   1  11  11       4324.68       4309.73        60.88 o                         
   2  11  11        353.73        385.60        13.42 o                         
   3  11  11        633.76        649.26        17.54 o                         
   4  11  11        366.10        360.42        18.52 o                         
   5  11  11       3319.85       3383.04        57.77 o                         
   6  11  11          8.99         -2.84        16.73 o                         
   0  12  11         95.30        118.21        16.36 o                         
   1  12  11        101.06        102.17        11.39 o                         
   2  12  11         19.75         32.12        10.19 o                         
   3  12  11         95.83        111.49        11.16 o                         
   4  12  11         92.54        119.86        13.57 o                         
   5  12  11         11.89         10.69        15.83 o                         
   6  12  11        171.75        168.55        17.42 o                         
   1  13  11        388.36        388.52        16.37 o                         
   2  13  11       2226.44       2290.27        35.39 o                         
   3  13  11       8654.44       8746.00       114.23 o                         
   4  13  11        896.00        896.85        24.63 o                         
   5  13  11        288.02        301.20        17.75 o                         
   6  13  11          0.61        -13.14        15.92 o                         
   0  14  11       3531.15       3446.31        73.49 o                         
   1  14  11        144.30        169.89        13.65 o                         
   2  14  11          9.25         46.60        13.47 o                         
   3  14  11         91.50        107.72        12.23 o                         
   4  14  11         11.89         39.64        13.43 o                         
   5  14  11        379.35        377.07        19.04 o                         
   1  15  11       1401.29       1440.75        41.48 o                         
   2  15  11         27.55         42.54        13.06 o                         
   3  15  11        266.85        338.56        15.42 o                         
   4  15  11        565.90        566.08        21.08 o                         
   5  15  11        540.25        560.23        22.65 o                         
   0  16  11        110.04        142.35        20.75 o                         
   1  16  11        155.80        160.99        15.00 o                         
   2  16  11         67.17         98.51        14.28 o                         
   3  16  11          1.26          4.88        12.33 o                         
   4  16  11        134.56        190.75        16.57 o                         
   5  16  11         40.11         36.58        16.59 o                         
   1  17  11        103.06         93.05        14.99 o                         
   2  17  11        766.27        742.85        23.67 o                         
   3  17  11       1069.56       1206.10        29.69 o                         
   4  17  11        224.35        232.48        17.74 o                         
   0  18  11       9255.78       9306.56       175.74 o                         
   1  18  11       1909.85       1914.08        37.63 o                         
   2  18  11        395.39        473.87        26.38 o                         
   3  18  11          3.17         25.06        14.10 o                         
   4  18  11         95.01        124.45        16.56 o                         
   1  19  11       1055.28       1148.82        40.62 o                         
   2  19  11          0.36         18.12        16.66 o                         
   3  19  11       1129.52       1179.90        30.29 o                         
   0  20  11       1682.51       1778.39        53.13 o                         
   1  20  11          7.65         41.42        15.99 o                         
   2  20  11         13.26         56.14        17.72 o                         
   1  21  11       2289.28       2361.53        53.29 o                         
   0   0  12       1856.64       1761.23        62.68 o                         
   1   0  12       1913.39       1796.62        50.00 o                         
   2   0  12       8192.50       7753.24       247.33 o                         
   3   0  12        502.85        445.77        40.90 o                         
   4   0  12       6002.26       5962.42       199.60 o                         
   5   0  12       2782.06       2649.95       113.82 o                         
   6   0  12       2170.07       2114.17        90.82 o                         
   1   1  12         47.79         53.41        10.57 o                         
   2   1  12       2792.23       2694.72        48.76 o                         
   3   1  12        339.42        311.29        15.72 o                         
   4   1  12       1526.30       1511.79        35.22 o                         
   5   1  12        196.43        195.35        16.76 o                         
   6   1  12         66.20         63.57        17.09 o                         
   0   2  12       1410.60       1368.82        56.21 o                         
   1   2  12        112.79        105.14         9.42 o                         
   2   2  12         14.41         33.51        11.33 o                         
   3   2  12         40.53         22.59        11.34 o                         
   4   2  12        262.53        277.90        16.05 o                         
   5   2  12          2.40         -4.07        14.74 o                         
   6   2  12       1209.90       1181.98        32.49 o                         
   1   3  12       1763.89       1748.69        33.69 o                         
   2   3  12       3365.81       3171.52        56.20 o                         
   3   3  12         51.44         52.17        13.73 o                         
   4   3  12       2005.11       1951.48        42.22 o                         
   5   3  12       1113.75       1060.02        28.72 o                         
   6   3  12         11.34          4.97        19.00 o                         
   0   4  12       1648.15       1583.24        45.79 o                         
   1   4  12       1800.63       1768.14        34.01 o                         
   2   4  12          9.47         14.62        12.87 o                         
   3   4  12         50.49         28.87        16.25 o                         
   4   4  12         27.36         80.02        30.85 o                         
   5   4  12       2251.06       2200.04        55.06 o                         
   6   4  12        138.44         95.93        20.22 o                         
   1   5  12       4922.04       4788.06        77.79 o                         
   2   5  12        344.83        311.44        17.14 o                         
   3   5  12        177.49        183.00        18.90 o                         
   4   5  12         66.96         71.57        15.76 o                         
   5   5  12       2267.82       2236.40        48.19 o                         
   6   5  12        128.36        122.91        20.60 o                         
   0   6  12        673.72        678.04        44.12 o                         
   1   6  12        117.19        133.01        14.93 o                         
   2   6  12        191.07        196.55        16.36 o                         
   3   6  12          2.52          1.53         8.57 o                         
   4   6  12         27.76         17.10        15.05 o                         
   5   6  12         85.52         56.42        18.01 o                         
   6   6  12        184.47        189.45        21.84 o                         
   1   7  12       1643.09       1611.24        29.91 o                         
   2   7  12       1595.30       1538.13        29.00 o                         
   3   7  12        563.18        616.24        21.53 o                         
   4   7  12       1470.27       1544.73        32.38 o                         
   5   7  12        675.29        705.82        29.35 o                         
   6   7  12          4.03          0.51        17.74 o                         
   0   8  12        823.52        852.26        37.71 o                         
   1   8  12       4069.64       4067.88        75.95 o                         
   2   8  12       6469.68       6548.76        94.66 o                         
   3   8  12          7.83          0.84         8.71 o                         
   4   8  12       5578.26       5719.34        82.99 o                         
   5   8  12       2573.80       2627.15        43.53 o                         
   6   8  12       1385.89       1373.64        34.61 o                         
   1   9  12         19.74         31.95         9.90 o                         
   2   9  12        256.68        267.82        13.86 o                         
   3   9  12        868.44        890.35        27.56 o                         
   4   9  12         18.06         10.00        10.80 o                         
   5   9  12         17.29          5.74        12.79 o                         
   6   9  12         46.85         42.15        15.23 o                         
   0  10  12        236.24        208.20        17.33 o                         
   1  10  12        269.39        309.15        15.04 o                         
   2  10  12         81.30         78.55        23.40 o                         
   3  10  12          0.32         -0.94        10.31 o                         
   4  10  12         23.30         38.99        11.84 o                         
   5  10  12        266.26        272.46        16.32 o                         
   1  11  12        474.02        473.65        17.74 o                         
   2  11  12        563.78        619.28        21.04 o                         
   3  11  12        130.52        159.35        13.12 o                         
   4  11  12        368.39        360.78        19.12 o                         
   5  11  12       1372.23       1332.36        32.81 o                         
   0  12  12         51.28         66.67        16.72 o                         
   1  12  12       1616.55       1626.72        30.54 o                         
   2  12  12        395.11        470.48        18.40 o                         
   3  12  12         86.97        103.05        13.43 o                         
   4  12  12        253.01        326.73        23.86 o                         
   5  12  12       1118.82       1182.82        32.22 o                         
   1  13  12       3583.65       3779.60        56.04 o                         
   2  13  12        100.02         97.43        14.08 o                         
   3  13  12       2540.63       2747.83        49.16 o                         
   4  13  12        216.91        243.41        19.18 o                         
   5  13  12       2133.97       2339.50        47.54 o                         
   0  14  12        311.58        365.09        23.47 o                         
   1  14  12       1054.92       1051.32        25.89 o                         
   2  14  12        706.91        707.54        23.60 o                         
   3  14  12         26.78         56.76        14.54 o                         
   4  14  12        166.68        180.97        17.34 o                         
   1  15  12       1542.22       1584.75        33.68 o                         
   2  15  12        436.62        414.05        20.40 o                         
   3  15  12        386.37        468.16        24.77 o                         
   4  15  12        595.04        650.21        34.82 o                         
   0  16  12        781.08        776.47        33.78 o                         
   1  16  12        270.85        306.11        17.28 o                         
   2  16  12       1381.56       1438.97        35.06 o                         
   3  16  12          1.71         30.24        15.77 o                         
   1  17  12        159.70        211.52        16.75 o                         
   2  17  12        304.26        384.89        20.42 o                         
   3  17  12       1060.79       1121.77        32.81 o                         
   0  18  12        480.87        544.10        30.39 o                         
   1  18  12        420.96        428.97        21.70 o                         
   2  18  12         95.94        146.86        18.18 o                         
   1   1  13          9.50         17.91        13.70 o                         
   2   1  13       1505.96       1477.23        30.23 o                         
   3   1  13        747.56        712.93        29.60 o                         
   4   1  13       1804.68       1722.48        40.23 o                         
   5   1  13        218.09        210.93        17.86 o                         
   0   2  13         25.31         30.85        14.59 o                         
   1   2  13        234.34        261.87        17.28 o                         
   2   2  13       5537.15       5346.19        88.31 o                         
   3   2  13          0.59          3.80        21.64 o                         
   4   2  13       4835.19       4755.74       121.80 o                         
   5   2  13         91.39         73.32        18.26 o                         
   1   3  13       3057.80       2952.43        75.61 o                         
   2   3  13        466.16        443.62        21.09 o                         
   3   3  13         42.99         62.34        22.80 o                         
   4   3  13        102.59        136.38        25.47 o                         
   5   3  13        918.34        885.13        31.88 o                         
   0   4  13        462.56        473.12        23.72 o                         
   1   4  13        249.57        250.40        13.13 o                         
   2   4  13         27.66         51.05        19.89 o                         
   3   4  13         13.53         16.09        21.79 o                         
   4   4  13        555.09        546.58        38.62 o                         
   5   4  13        334.32        317.36        22.16 o                         
   1   5  13        366.18        401.21        26.36 o                         
   2   5  13       2056.33       2016.50        56.13 o                         
   3   5  13       1235.00       1182.83        46.66 o                         
   4   5  13       1290.02       1312.65        41.02 o                         
   5   5  13        275.75        288.78        41.43 o                         
   0   6  13       4372.07       4284.86       101.49 o                         
   1   6  13       1466.30       1475.80        31.28 o                         
   2   6  13       1058.95        987.38        34.07 o                         
   3   6  13         65.62         99.08        27.51 o                         
   4   6  13        362.62        374.99        31.46 o                         
   5   6  13       1019.11       1020.71        27.90 o                         
   1   7  13       3146.55       3145.23        55.77 o                         
   2   7  13        266.03        283.33        16.20 o                         
   3   7  13         10.87         37.71        19.31 o                         
   4   7  13         18.99         30.05        10.43 o                         
   5   7  13       1302.30       1380.90        43.61 o                         
   0   8  13         78.10         73.49        15.52 o                         
   1   8  13          3.79         11.03        12.26 o                         
   2   8  13        408.23        418.75        15.06 o                         
   3   8  13          0.96        -19.14        19.14 o                         
   4   8  13          5.49         22.38        16.66 o                         
   1   9  13         25.54         40.93        10.99 o                         
   2   9  13         30.07         44.87        10.66 o                         
   3   9  13       1244.70       1328.18        31.16 o                         
   4   9  13        271.72        315.03        31.70 o                         
   0  10  13       2547.95       2618.38        69.52 o                         
   1  10  13       1617.68       1649.89        35.99 o                         
   2  10  13        537.82        619.01        19.36 o                         
   3  10  13         19.45         36.36        10.88 o                         
   4  10  13         68.42         97.50        15.73 o                         
   1  11  13        675.22        705.37        37.86 o                         
   2  11  13         27.07         41.63        11.43 o                         
   3  11  13       3829.33       3878.22        78.36 o                         
   4  11  13         11.52         15.64        18.39 o                         
   0  12  13         31.67         25.11        42.87 o                         
   1  12  13        377.02        400.87        19.54 o                         
   2  12  13        228.32        250.14        15.32 o                         
   3  12  13          0.10         19.64        14.11 o                         
   1  13  13       2442.78       2375.98        78.19 o                         
   2  13  13         27.13         29.18        13.11 o                         
   3  13  13        155.63        185.59        16.49 o                         
   0  14  13         16.16         -4.54        20.79 o                         
   1  14  13        468.01        506.41        20.60 o                         
   2  14  13        930.74        916.66        26.61 o                         
   1  15  13        625.64        697.22        30.43 o                         
   0   0  14      12651.61      12121.88       370.03 o                         
   1   0  14         57.42         60.51        32.06 o                         
   2   0  14       1672.68       1618.19        84.33 o                         
   3   0  14         35.85         52.27        24.75 o                         
   4   0  14        875.03        949.64        97.48 o                         
   1   1  14         16.60         48.49        19.90 o                         
   2   1  14        217.89        237.47        22.32 o                         
   3   1  14        497.35        522.74        28.27 o                         
   4   1  14          0.97         21.30        22.71 o                         
   0   2  14        124.00        122.84        28.34 o                         
   1   2  14         53.70         62.52        14.57 o                         
   2   2  14        146.75        150.21        23.79 o                         
   3   2  14          3.29         24.29        23.78 o                         
   4   2  14        332.98        293.42        35.68 o                         
   1   3  14        277.69        257.20        18.15 o                         
   2   3  14         24.44         35.35        21.44 o                         
   3   3  14        449.00        409.02        31.71 o                         
   4   3  14          1.46         22.54        27.54 o                         
   0   4  14       1364.54       1348.84        43.07 o                         
   1   4  14         47.38         44.33        17.23 o                         
   2   4  14        190.46        195.59        24.23 o                         
   3   4  14         35.01         61.19        25.46 o                         
   1   5  14        643.92        671.19        28.40 o                         
   2   5  14         94.78        105.54        22.63 o                         
   3   5  14       5866.67       5963.42       181.26 o                         
   0   6  14        951.50        910.34        34.58 o                         
   1   6  14         12.82          5.72         9.30 o                         
   2   6  14         19.13         11.38        19.22 o                         
   3   6  14          0.06         -4.77        29.65 o                         
   1   7  14       1572.37       1550.66        33.25 o                         
   2   7  14          9.15         34.87        18.98 o                         
   3   7  14        209.34        189.08        27.87 o                         
   0   8  14        435.50        466.59        26.69 o                         
   1   8  14        107.29        137.72        11.51 o                         
   2   8  14       3759.80       3784.82       140.13 o                         
   3   8  14         24.01        -23.32        26.85 o                         
   1   9  14        546.66        512.95        19.13 o                         
   2   9  14         96.26         89.78        21.11 o                         
   0  10  14         15.49         44.88        17.68 o                         
   1  10  14         20.20         16.03        11.37 o                         
   2  10  14         29.31         33.23        20.21 o                         
   1  11  14         69.09         86.57        12.87 o                         
   0   2  15        216.33        229.63        34.29 o                         
                                                                                
